# Supplementary material for: Genome-wide discovery, and computational and transcriptional characterization of an AIG gene family in the freshwater snail Biomphalaria glabrata, a vector for Schistosoma mansoni
Source: BMC Genomics. 2020 Mar 2;21:190. doi: 10.1186/s12864-020-6534-z (PMC7053062; doi:10.1186/s12864-020-6534-z)
Supplement: Supplementary file 2 — Additional file 2: Table S1. Consensus sequences of motifs within AIG1 domain among selected organisms. G1, G2, G3, CB, G4, G5/IAN are conserved motifs within AIG1 domain. The consensus sequences of these motifs in different organisms may differ or be absent. [file 12864_2020_6534_MOESM2_ESM.xlsx]

## Sheet: Sheet1
Table S1. Consensus sequences of motifs within AIG1 domain among selected organisms
G1	Human/Mouse/Plant	GxxxxGKS
	Coral	GR/S TGxGK S/KT V/IANK
	Entamoeba	GxxxxGKS
G2	Human/Mouse/Plant	xTx
	Coral	SVT
	Entamoeba	SET
G3	Human/Mouse/Plant	DxxG
	Coral	DTV/LG
	Entamoeba	VIDTPGL
CB	Human	LSxPGPHALLLVxQLG-R TxEp
	Mouse	LSxPGPHALLLVxQLG-RF/Y TxE D/E
	Plant	EIV/I/LxCLxLAxxGI/L/VHAVLLVLS L/VxxxRIS/TQEEE
	Coral	FLYAPRGFNAILLLAKFGSRFTRDD
	Entamoeba	Absent
G4	Human/Mouse/Plant	NKxD
	Coral	TxCD/E
	Entamoeba	Absent
G5/IAN	Human	xCAx/RxCAFNN
	Mouse	RxxxFNN K/R AxxxE
	Plant	RKVLFxNK
	Coral	RVVLFNCRLKPDK
	Entamoeba	Absent
