# Supplementary material for: Genome-wide discovery, and computational and transcriptional characterization of an AIG gene family in the freshwater snail Biomphalaria glabrata, a vector for Schistosoma mansoni
Source: BMC Genomics. 2020 Mar 2;21:190. doi: 10.1186/s12864-020-6534-z (PMC7053062; doi:10.1186/s12864-020-6534-z)
Supplement: Supplementary file 3 — Additional file 3: Table S2. Features of the predicted AIG footprint in B. glabrata The 111 AIG genes (complete and incomplete) and the 148 proteins were detailed, with types of AIG gene, predicted domain architecture, coiled-coil, multimer forms, and genome location. [file 12864_2020_6534_MOESM3_ESM.xlsx]

## Sheet: Sheet1
Table S2. Features of predicted AIG footprints in B. glabrata
Protein ID	Gene ID	Brief ID used in text	Types of AIG	Predicted Domain Architecture (domain length)	Predicted coiled-coil (CC)	Multimer form of coiled-coil	Scaffold ID	Gene start location	Gene end location	Strand	Scaffold length
BGLB000679-PB	BGLB000679	Bg679	GIMAP	AIG1(233)	AIG1+CC+CC+CC	Parallel.Dimer__Antiparallel.dimer__Parallel.Dimer	LG14_random_Scaffold813	28846	30820	-1	127266
BGLB000681-PB	BGLB000681	Bg681	Partial AIG	AIG1(214)	AIG1+CC+CC+CC	Tetramer__Trimer__Tetramer	LG14_random_Scaffold813	92822	94476	1	127266
BGLB000690-PB	BGLB000690	Bg690	GIMAP	Pkinase(260)+AIG1(248)	Pkinase+CC+AIG1	Parallel.Dimer	LG14_random_Scaffold93	438193	454434	-1	669593
BGLB000690-PC	BGLB000690	Bg690	GIMAP	Pkinase(260)+AIG1(248)	Pkinase+CC+AIG1	Parallel.Dimer	LG14_random_Scaffold93	438193	454434	-1	669593
BGLB000690-PD	BGLB000690	Bg690	GIMAP	Pkinase(260)+AIG1(248)	Pkinase+CC+AIG1	Parallel.Dimer	LG14_random_Scaffold93	438193	454434	-1	669593
BGLB000690-PE	BGLB000690	Bg690	GIMAP	Pkinase(260)+AIG1(248)	Pkinase+CC+AIG1	Parallel.Dimer	LG14_random_Scaffold93	438193	454434	-1	669593
BGLB001869-PB	BGLB001869	Bg1869	GIMAP	AIG1(238)+Hint(136)+Hint(21)	AIG1+CC+Hint+Hint	Tetramer	LG2_random_Scaffold214	44422	62597	-1	374121
BGLB001869-PC	BGLB001869	Bg1869	GIMAP	AIG1(238)+Hint(136)+Hint(21)	AIG1+CC+Hint+Hint	Tetramer	LG2_random_Scaffold214	44422	62597	-1	374121
BGLB003382-PB	BGLB003382	Bg3382	AIG	AIG1(215)	AIG1	NA	LG7_random_Scaffold359	301237	304361	1	332050
BGLB004821-PB	BGLB004821	Bg4821	GIMAP	AIG1(238)	AIG1+CC+CC+CC+CC	Antiparallel.dimer__Trimer__Trimer__Antiparallel.dimer	LGUN_random_Scaffold12983	7793	15797	1	21350
BGLB004870-PB	BGLB004870	Bg4870	GIMAP	AIG1(234)	AIG1+CC+CC	Tetramer__Parallel.Dimer	LGUN_random_Scaffold13146	1942	6928	1	16242
BGLB004899-PB	BGLB004899	Bg4899	GIMAP	AIG1(228)	AIG1+CC+CC	Trimer__Tetramer	LGUN_random_Scaffold1328	85416	91677	1	107305
BGLB004899-PC	BGLB004899	Bg4899	GIMAP	AIG1(228)	AIG1+CC+CC	Trimer__Tetramer	LGUN_random_Scaffold1328	85416	91677	1	107305
BGLB005730-PB	BGLB005730	Bg5730	GIMAP	AIG1(223)	AIG1+CC+CC	Parallel.Dimer__Trimer	LGUN_random_Scaffold15898	5603	8921	-1	15003
BGLB005903-PB	BGLB005903	Bg5903	GIMAP	AIG1(229)	AIG1+CC+CC+CC	Tetramer__Trimer__Trimer	LGUN_random_Scaffold16395	306	2972	1	8925
BGLB005903-PC	BGLB005903	Bg5903	GIMAP	AIG1(229)	AIG1+CC+CC+CC	Tetramer__Trimer__Trimer	LGUN_random_Scaffold16395	306	2972	1	8925
BGLB006164-PB	BGLB006164	Bg6164	AIG	AIG1(225)	AIG1	NA	LGUN_random_Scaffold17280	7	4875	-1	6281
BGLB006281-PB	BGLB006281	Bg6281	GIMAP	AIG1(235)	AIG1+CC	Trimer	LGUN_random_Scaffold1772	68656	72578	-1	102660
BGLB006281-PC	BGLB006281	Bg6281	GIMAP	AIG1(235)	AIG1+CC	Trimer	LGUN_random_Scaffold1772	68656	72578	-1	102660
BGLB007185-PB	BGLB007185	Bg7185	GIMAP	AIG1(232)	AIG1+CC+CC+CC	Parallel.Dimer__Parallel.Dimer__Antiparallel.dimer	LGUN_random_Scaffold2153	29997	37019	-1	67893
BGLB007185-PC	BGLB007185	Bg7185	GIMAP	AIG1(232)	AIG1+CC+CC+CC	Parallel.Dimer__Parallel.Dimer__Antiparallel.dimer	LGUN_random_Scaffold2153	29997	37019	-1	67893
BGLB007185-PD	BGLB007185	Bg7185	GIMAP	AIG1(232)	AIG1+CC+CC+CC	Parallel.Dimer__Parallel.Dimer__Antiparallel.dimer	LGUN_random_Scaffold2153	29997	37019	-1	67893
BGLB007186-PB	BGLB007186	Bg7186	AIG	AIG1(218)	AIG1	NA	LGUN_random_Scaffold2153	38849	41690	-1	67893
BGLB007187-PB	BGLB007187	Bg7187	GIMAP	AIG1(222)	AIG1+CC+CC	Tetramer__Antiparallel.dimer	LGUN_random_Scaffold2153	43739	54991	1	67893
BGLB007187-PC	BGLB007187	Bg7187	GIMAP	AIG1(222)	AIG1+CC+CC	Tetramer__Antiparallel.dimer	LGUN_random_Scaffold2153	43739	54991	1	67893
BGLB007188-PB	BGLB007188	Bg7188	GIMAP	AIG1(235)	AIG1+CC	Antiparallel.dimer	LGUN_random_Scaffold2153	62190	63901	-1	67893
BGLB008269-PB	BGLB008269	Bg8269	GIMAP	AIG1(208)	AIG1+CC	Trimer	LGUN_random_Scaffold2876	3680	10402	1	57011
BGLB008396-PB	BGLB008396	Bg8396	GIMAP	AIG1(237)	AIG1+CC	Tetramer	LGUN_random_Scaffold2957	11392	17767	-1	50382
BGLB008770-PB	BGLB008770	Bg8770	GIMAP	DD-CARD(81)+AIG1(228)	DD-CARD+AIG1+CC+CC	Antiparallel.dimer__Trimer	LGUN_random_Scaffold3203	1364	12863	1	33279
BGLB008770-PC	BGLB008770	Bg8770	GIMAP	AIG1(229)	AIG1+CC+CC	Antiparallel.dimer__Trimer	LGUN_random_Scaffold3203	1364	12863	1	33279
BGLB008770-PD	BGLB008770	Bg8770	GIMAP	DD-CARD(81)+ARM-type_fold(265)+AIG1(229)	DD-CARD+ARM-type_fold+AIG1+CC+CC	Trimer__Antiparallel.dimer	LGUN_random_Scaffold3203	1364	12863	1	33279
BGLB008944-PB	BGLB008944	Bg8944	GIMAP	AIG1(236)	AIG1+CC+CC	Parallel.Dimer__Antiparallel.dimer	LGUN_random_Scaffold334	84163	87092	1	307866
BGLB008947-PB	BGLB008947	Bg8947	GIMAP	AIG1(232)	AIG1+CC	Trimer	LGUN_random_Scaffold334	178284	180866	-1	307866
BGLB008947-PC	BGLB008947	Bg8947	GIMAP	AIG1(232)	AIG1+CC	Trimer	LGUN_random_Scaffold334	178284	180866	-1	307866
BGLB008947-PD	BGLB008947	Bg8947	GIMAP	AIG1(232)	AIG1+CC	Trimer	LGUN_random_Scaffold334	178284	180866	-1	307866
BGLB008948-PB	BGLB008948	Bg8948	GIMAP	AIG1(228)	AIG1+CC	Parallel.Dimer	LGUN_random_Scaffold334	181480	185112	1	307866
BGLB008949-PB	BGLB008949	Bg8949	GIMAP	AIG1(231)	AIG1+CC+CC+TMo	Tetramer__Antiparallel.dimer	LGUN_random_Scaffold334	205549	207733	1	307866
BGLB008951-PB	BGLB008951	Bg8951	GIMAP	AIG1(227)	AIG1+CC+CC	Trimer__Parallel.Dimer	LGUN_random_Scaffold334	256310	259885	1	307866
BGLB008951-PC	BGLB008951	Bg8951	GIMAP	AIG1(227)	AIG1+CC+CC	Trimer__Parallel.Dimer	LGUN_random_Scaffold334	256310	259885	1	307866
BGLB009638-PB	BGLB009638	Bg9638	GIMAP	AIG1(221)	AIG1+CC	Parallel.Dimer	LGUN_random_Scaffold39	418854	428123	1	812783
BGLB009638-PC	BGLB009638	Bg9638	GIMAP	AIG1(221)	AIG1+CC	Parallel.Dimer	LGUN_random_Scaffold39	418854	428123	1	812783
BGLB009638-PD	BGLB009638	Bg9638	GIMAP	AIG1(221)	AIG1+CC	Parallel.Dimer	LGUN_random_Scaffold39	418854	428123	1	812783
BGLB009638-PE	BGLB009638	Bg9638	GIMAP	AIG1(224)	AIG1+CC	Parallel.Dimer	LGUN_random_Scaffold39	418854	428123	1	812783
BGLB009639-PB	BGLB009639	Bg9639	GIMAP	AIG1(227)	AIG1+CC+TMo	Trimer	LGUN_random_Scaffold39	436554	443641	-1	812783
BGLB009639-PC	BGLB009639	Bg9639	GIMAP	AIG1(227)	AIG1+CC+TMo	Trimer	LGUN_random_Scaffold39	436554	443641	-1	812783
BGLB009640-PB	BGLB009640	Bg9640	GIMAP	AIG1(233)	AIG1+TMo+CC	Short	LGUN_random_Scaffold39	506095	511371	1	812783
BGLB009640-PC	BGLB009640	Bg9640	GIMAP	AIG1(233)	AIG1+TMo+CC	Short	LGUN_random_Scaffold39	506095	511371	1	812783
BGLB009640-PD	BGLB009640	Bg9640	GIMAP	AIG1(233)	AIG1+TMo+CC	Short	LGUN_random_Scaffold39	506095	511371	1	812783
BGLB009641-PB	BGLB009641	Bg9641	GIMAP	AIG1(211)+AIG1(356)	AIG1+CC+CC+TMo+AIG1+CC+CC+TMi+TMo	Tetramer__Tetramer__Trimer__Trimer	LGUN_random_Scaffold39	518669	535994	-1	812783
BGLB009642-PB	BGLB009642	Bg9642	GIMAP	AIG1(227)	AIG1+CC	Trimer	LGUN_random_Scaffold39	539029	543941	1	812783
BGLB009801-PB	BGLB009801	Bg9801	AIG	AIG1(240)	AIG1	NA	LGUN_random_Scaffold4055	28058	28834	-1	40205
BGLB010059-PB	BGLB010059	Bg10059	GIMAP	AIG1(237)	AIG1+CC+CC+CC+CC	Trimer__Trimer__Antiparallel.dimer__Antiparallel.dimer	LGUN_random_Scaffold43	102684	110309	-1	900617
BGLB010064-PB	BGLB010064	Bg10064	GIMAP	AIG1(235)	AIG1+CC+CC	Short__Trimer	LGUN_random_Scaffold43	514362	521694	1	900617
BGLB010064-PC	BGLB010064	Bg10064	GIMAP	AIG1(236)	AIG1+CC+CC	Trimer__Parallel.Dimer	LGUN_random_Scaffold43	514362	521694	1	900617
BGLB010982-PB	BGLB010982	Bg10982	Partial AIG	AIG1(223)	AIG1+TMi+TMo	NA	LGUN_random_Scaffold5192	18132	19383	-1	29581
BGLB011834-PB	BGLB011834	Bg11834	GIMAP	AIG1(235)	AIG1+CC	Parallel.Dimer	LGUN_random_Scaffold586	2799	6488	-1	182720
BGLB011835-PB	BGLB011835	Bg11835	GIMAP	AIG1(233)	AIG1+CC	Trimer	LGUN_random_Scaffold586	36302	40069	-1	182720
BGLB011835-PC	BGLB011835	Bg11835	GIMAP	AIG1(233)	AIG1+CC	Trimer	LGUN_random_Scaffold586	36302	40069	-1	182720
BGLB011835-PD	BGLB011835	Bg11835	GIMAP	AIG1(233)	AIG1+CC	Trimer	LGUN_random_Scaffold586	36302	40069	-1	182720
BGLB012262-PA	BGLB012262	Bg12262	GIMAP	AIG1(229)	AIG1+CC+TMi+CC	Tetramer__Parallel.Dimer	LGUN_random_Scaffold6315	18739	19956	1	29196
BGLB012387-PB	BGLB012387	Bg12387	GIMAP	AIG1(220)	CC+CC+AIG1+CC+CC	Trimer__Parallel.Dimer__Tetramer__Trimer	LGUN_random_Scaffold6528	16689	21486	-1	25477
BGLB012387-PC	BGLB012387	Bg12387	GIMAP	AIG1(220)	CC+CC+AIG1+CC+CC	Trimer__Parallel.Dimer__Tetramer__Trimer	LGUN_random_Scaffold6528	16689	21486	-1	25477
BGLB012718-PB	BGLB012718	Bg12718	GIMAP	AIG1(232)	AIG1+CC	Trimer	LGUN_random_Scaffold699	65533	69412	1	170997
BGLB012718-PC	BGLB012718	Bg12718	GIMAP	AIG1(232)	AIG1+CC	Trimer	LGUN_random_Scaffold699	65533	69412	1	170997
BGLB012718-PD	BGLB012718	Bg12718	GIMAP	AIG1(232)	AIG1+CC	Trimer	LGUN_random_Scaffold699	65533	69412	1	170997
BGLB012718-PE	BGLB012718	Bg12718	GIMAP	AIG1(232)	AIG1+CC	Trimer	LGUN_random_Scaffold699	65533	69412	1	170997
BGLB012732-PB	BGLB012732	Bg12732	GIMAP	AIG1(230)	AIG1+CC+CC+CC	Parallel.Dimer__Parallel.Dimer__Trimer	LGUN_random_Scaffold7022	551	4266	1	14677
BGLB013945-PB	BGLB013945	Bg13945	AIG	AIG1(237)	AIG1	NA	LGUN_random_Scaffold901	73219	76399	1	104826
BGLB014138-PB	BGLB014138	Bg14138	GIMAP	AIG1(233)	AIG1+CC+CC+CC+CC	Trimer__Parallel.Dimer__Parallel.Dimer__Parallel.Dimer	LGUN_random_Scaffold9336	264	1961	1	7690
BGLB016704-PA	BGLB016704	Bg16704	GIMAP	AIG1(239)	AIG1+CC	Trimer	LGUN_random_Scaffold699	4947	9335	-1	170997
BGLB016854-PA	BGLB016854	Bg16854	AIG	AIG1(217)	AIG1	NA	LGUN_random_Scaffold3930	4019	6459	1	37121
BGLB016943-PA	BGLB016943	Bg16943	GIMAP	AIG1(241)	AIG1+CC	Antiparallel.dimer	LG14_random_Scaffold93	282430	293364	1	669593
BGLB016943-PB	BGLB016943	Bg16943	GIMAP	AIG1(233)	AIG1+CC+CC	Trimer__Antiparallel.dimer	LG14_random_Scaffold93	282430	293364	1	669593
BGLB017413-PA	BGLB017413	Bg17413	GIMAP	AIG1(232)	AIG1+CC+CC+CC	Tetramer__Tetramer__Tetramer	LGUN_random_Scaffold5803	1236	12727	1	20558
BGLB017488-PA	BGLB017488	Bg17488	GIMAP	AIG1(238)	AIG1+CC+CC	Tetramer__Antiparallel.dimer	LG14_random_Scaffold1759	66355	95558	1	113004
BGLB017488-PB	BGLB017488	Bg17488	GIMAP	DD-Fas(105)+AIG1(238)	DD-Fas+AIG1+CC+CC	Antiparallel.dimer__Tetramer	LG14_random_Scaffold1759	66355	95558	1	113004
BGLB018885-PA	BGLB018885	Bg18885	GIMAP	AIG1(220)	AIG1+CC+CC	Trimer__Antiparallel.dimer	LGUN_random_Scaffold4034	2943	5405	-1	27033
BGLB021204-PA	BGLB021204	Bg21204	Partial AIG	AIG1(102)	AIG1+CC+CC	Trimer__Parallel.Dimer	LGUN_random_Scaffold2876	50959	51870	-1	57011
BGLB022406-PA	BGLB022406	Bg22406	AIG	AIG1(222)	AIG1	NA	LGUN_random_Scaffold2957	31824	33287	1	50382
BGLB022624-PA	BGLB022624	Bg22624	AIG	AIG1(233)	AIG1	NA	LGUN_random_Scaffold20818	549	3281	1	3658
BGLB022832-PA	BGLB022832	Bg22832	AIG	AIG1(235)	AIG1	NA	LGUN_random_Scaffold586	19069	25748	1	182720
BGLB023069-PA	BGLB023069	Bg23069	GIMAP	AIG1(227)	AIG1+CC+CC	Parallel.Dimer__Trimer	LGUN_random_Scaffold20225	491	1777	1	3886
BGLB023073-PA	BGLB023073	Bg23073	GIMAP	AIG1(294)+AIG1(235)	AIG1+CC+AIG1+CC+TMo+TMi	Tetramer__Parallel.Dimer	LGUN_random_Scaffold39	408737	420399	-1	812783
BGLB023197-PA	BGLB023197	Bg23197	Partial AIG	AIG1(150)	AIG1	NA	LGUN_random_Scaffold16120	4979	8815	-1	10959
BGLB023468-PA	BGLB023468	Bg23468	Partial AIG	AIG1(199)	AIG1+TMo+TMi	NA	LGUN_random_Scaffold3203	19389	23519	-1	33279
BGLB023578-PA	BGLB023578	Bg23578	AIG	AIG1(182)	AIG1	NA	LGUN_random_Scaffold334	194981	202573	-1	307866
BGLB023582-PA	BGLB023582	Bg23582	Partial AIG	AIG1(100)	AIG1+CC+CC+TMo	Parallel.Dimer__Trimer	LGUN_random_Scaffold699	132388	136080	-1	170997
BGLB023639-PA	BGLB023639	Bg23639	AIG	AIG1(222)	AIG1	NA	LGUN_random_Scaffold586	55126	57559	-1	182720
BGLB023742-PA	BGLB023742	Bg23742	AIG	AIG1(212)	AIG1+TMi	NA	LGUN_random_Scaffold273	176717	185373	1	341580
BGLB023869-PA	BGLB023869	Bg23869	Partial AIG	AIG1(161)	AIG1	NA	LGUN_random_Scaffold1102	5922	10919	-1	106890
BGLB024015-PA	BGLB024015	Bg24015	GIMAP	AIG1(227)	AIG1+CC+CC	Parallel.Dimer__Parallel.Dimer	LGUN_random_Scaffold1102	32057	35746	1	106890
BGLB024203-PA	BGLB024203	Bg24203	Partial AIG	AIG1(121)	AIG1	NA	LGUN_random_Scaffold531801	22	402	1	1028
BGLB024637-PA	BGLB024637	Bg24637	Partial AIG	AIG1(187)	AIG1	NA	LGUN_random_Scaffold563929	1451	2098	1	3322
BGLB024693-PA	BGLB024693	Bg24693	GIMAP	AIG1(233)	AIG1+CC+CC	Short__Tetramer	LGUN_random_Scaffold699	142986	145720	-1	170997
BGLB024693-PB	BGLB024693	Bg24693	GIMAP	AIG1(233)	AIG1+CC+CC	Short__Tetramer	LGUN_random_Scaffold699	142986	145720	-1	170997
BGLB024693-PC	BGLB024693	Bg24693	GIMAP	AIG1(233)	AIG1+CC	Tetramer	LGUN_random_Scaffold699	142986	145720	-1	170997
BGLB025388-PA	BGLB025388	Bg25388	GIMAP	AIG1(283)+AIG1(367)	AIG1+AIG1+CC+CC	Parallel.Dimer__Tetramer	LGUN_random_Scaffold334	263678	270246	1	307866
BGLB025388-PB	BGLB025388	Bg25388	GIMAP	AIG1(283)+AIG1(367)	AIG1+AIG1+CC+CC	Parallel.Dimer__Tetramer	LGUN_random_Scaffold334	263678	270246	1	307866
BGLB025388-PC	BGLB025388	Bg25388	GIMAP	AIG1(283)+AIG1(367)	AIG1+AIG1+CC+CC	Parallel.Dimer__Tetramer	LGUN_random_Scaffold334	263678	270246	1	307866
BGLB025549-PA	BGLB025549	Bg25549	AIG	AIG1(233)	AIG1	NA	LGUN_random_Scaffold334	211547	213233	1	307866
BGLB025758-PA	BGLB025758	Bg25758	Partial AIG	AIG1(187)	AIG1	NA	LG14_random_Scaffold93	391399	393703	-1	669593
BGLB026189-PA	BGLB026189	Bg26189	AIG	AIG1(231)	AIG1	NA	LGUN_random_Scaffold546924	822	1821	-1	1875
BGLB026557-PA	BGLB026557	Bg26557	Partial AIG	AIG1(71)	AIG1+CC+CC	Tetramer__Trimer	LG14_random_Scaffold813	108446	109327	1	127266
BGLB026694-PA	BGLB026694	Bg26694	GIMAP	AIG1(233)	CC+TMi+AIG1+CC+CC+CC+CC+TMo+TMi	Tetramer__Antiparallel.dimer__Tetramer__Tetramer__Tetramer	LGUN_random_Scaffold39	489114	498943	-1	812783
BGLB026694-PB	BGLB026694	Bg26694	GIMAP	AIG1(233)	CC+TMi+AIG1+CC+CC+CC+CC+TMo+TMi	Tetramer__Antiparallel.dimer__Tetramer__Tetramer__Tetramer	LGUN_random_Scaffold39	489114	498943	-1	812783
BGLB026694-PC	BGLB026694	Bg26694	GIMAP	AIG1(233)	CC+TMi+AIG1+CC+CC+CC+CC+TMo+TMi	Tetramer__Antiparallel.dimer__Tetramer__Tetramer__Tetramer	LGUN_random_Scaffold39	489114	498943	-1	812783
BGLB026796-PA	BGLB026796	Bg26796	Partial AIG	AIG1(219)	AIG1	NA	LGUN_random_Scaffold683	109988	113129	1	156403
BGLB027157-PA	BGLB027157	Bg27157	GIMAP	AIG1(220)	AIG1+CC+CC	Parallel.Dimer__Antiparallel.dimer	LGUN_random_Scaffold9192	2773	11237	-1	23194
BGLB028209-PA	BGLB028209	Bg28209	GIMAP	AIG1(219)	AIG1+CC	Short	LGUN_random_Scaffold36568	135	886	-1	1654
BGLB028237-PA	BGLB028237	Bg28237	AIG	AIG1(220)	AIG1	NA	LGUN_random_Scaffold6227	3285	12551	-1	16899
BGLB028483-PA	BGLB028483	Bg28483	AIG	AIG1(219)	AIG1	NA	LGUN_random_Scaffold552084	21	697	-1	1356
BGLB028578-PA	BGLB028578	Bg28578	AIG	AIG1(218)	AIG1	NA	LGUN_random_Scaffold2334	47451	50931	-1	52135
BGLB028741-PA	BGLB028741	Bg28741	AIG	AIG1(207)	AIG1	NA	LGUN_random_Scaffold73163	7	827	1	830
BGLB029478-PA	BGLB029478	Bg29478	GIMAP	AIG1(338)+AIG1(370)	AIG1+CC+AIG1	Antiparallel.dimer	LGUN_random_Scaffold586	13696	17659	-1	182720
BGLB029530-PA	BGLB029530	Bg29530	AIG	AIG1(217)	AIG1	NA	LGUN_random_Scaffold531935	126	791	1	2885
BGLB029877-PA	BGLB029877	Bg29877	GIMAP	AIG1(216)	AIG1+CC+CC+CC	Tetramer__Parallel.Dimer__Antiparallel.dimer	LGUN_random_Scaffold334	220417	229747	1	307866
BGLB030283-PA	BGLB030283	Bg30283	GIMAP	AIG1(265)+AIG1(221)	AIG1+CC+AIG1	Parallel.Dimer	LGUN_random_Scaffold586	46749	49989	-1	182720
BGLB031429-PA	BGLB031429	Bg31429	GIMAP	AIG1(216)	TMi+TMo+AIG1+CC	Parallel.Dimer	LGUN_random_Scaffold1302	63135	83689	1	103986
BGLB031429-PB	BGLB031429	Bg31429	GIMAP	AIG1(216)	TMi+TMo+AIG1+CC	Parallel.Dimer	LGUN_random_Scaffold1302	63135	83689	1	103986
BGLB031582-PA	BGLB031582	Bg31582	GIMAP	AIG1(224)	AIG1+CC	Trimer	LGUN_random_Scaffold39	444326	455557	1	812783
BGLB032082-PA	BGLB032082	Bg32082	AIG	AIG1(244)	AIG1	NA	LGUN_random_Scaffold699	61041	65055	-1	170997
BGLB032113-PA	BGLB032113	Bg32113	GIMAP	AIG1(268)+AIG1(494)	AIG1+AIG1+CC	Trimer	LGUN_random_Scaffold2876	23029	33875	1	57011
BGLB032430-PA	BGLB032430	Bg32430	AIG	AIG1(248)+AIG1(241)	AIG1+AIG1	NA	LG14_random_Scaffold813	76174	83426	1	127266
BGLB032825-PA	BGLB032825	Bg32825	GIMAP	AIG1(220)	AIG1+CC+CC+CC	Antiparallel.dimer__Parallel.Dimer__Parallel.Dimer	LGUN_random_Scaffold8326	266	6122	-1	11159
BGLB033169-PA	BGLB033169	Bg33169	Partial AIG	AIG1(164)	AIG1+CC	Trimer	LGUN_random_Scaffold39	346395	349257	1	812783
BGLB033510-PA	BGLB033510	Bg33510	Partial AIG	AIG1(145)	AIG1+CC	Antiparallel.dimer	LG6_random_Scaffold1244	74577	75473	1	88530
BGLB033631-PA	BGLB033631	Bg33631	AIG	AIG1(171)	AIG1	NA	LGUN_random_Scaffold45053	771	1300	1	1312
BGLB033791-PA	BGLB033791	Bg33791	AIG	AIG1(231)	AIG1	NA	LGUN_random_Scaffold3592	5920	27726	-1	33302
BGLB034408-PA	BGLB034408	Bg34408	AIG	AIG1(249)	AIG1	NA	LG14_random_Scaffold93	467532	470610	-1	669593
BGLB034427-PA	BGLB034427	Bg34427	GIMAP	AIG1(237)	AIG1+CC+CC	Antiparallel.dimer__Antiparallel.dimer	LGUN_random_Scaffold20278	1581	3395	-1	3868
BGLB034455-PA	BGLB034455	Bg34455	AIG	AIG1(222)	AIG1	NA	LGUN_random_Scaffold25080	860	1554	-1	2672
BGLB034464-PA	BGLB034464	Bg34464	Partial AIG	AIG1(166)	AIG1	NA	LGUN_random_Scaffold17648	2140	5501	1	5749
BGLB034895-PA	BGLB034895	Bg34895	GIMAP	AIG1(221)	AIG1+CC	Trimer	LGUN_random_Scaffold39	459059	464355	1	812783
BGLB035925-PA	BGLB035925	Bg35925	GIMAP	AIG1(223)	AIG1+CC	Trimer	LGUN_random_Scaffold995	4781	20069	1	108660
BGLB035974-PA	BGLB035974	Bg35974	GIMAP	AIG1(221)	AIG1+CC+CC+CC	Parallel.Dimer__Trimer__Trimer	LGUN_random_Scaffold565616	538	1650	1	3544
BGLB036269-PA	BGLB036269	Bg36269	Partial AIG	AIG1(92)	AIG1	NA	LGUN_random_Scaffold2876	44125	50681	-1	57011
BGLB037141-PA	BGLB037141	Bg37141	GIMAP	AIG1(203)	AIG1+CC+TMo	Tetramer	LGUN_random_Scaffold1641	13562	15999	-1	62596
BGLB037454-PA	BGLB037454	Bg37454	Partial AIG	AIG1(96)	AIG1	NA	LGUN_random_Scaffold537168	321	635	-1	4622
BGLB037886-PA	BGLB037886	Bg37886	AIG	AIG1(177)	AIG1	NA	LGUN_random_Scaffold46116	657	1214	1	1282
BGLB038034-PA	BGLB038034	Bg38034	AIG	AIG1(200)	TMo+AIG1	NA	LGUN_random_Scaffold2894	13421	19646	-1	40023
BGLB038543-PA	BGLB038543	Bg38543	GIMAP	AIG1(226)	AIG1+CC	Trimer	LGUN_random_Scaffold334	249489	250598	1	307866
BGLB038587-PA	BGLB038587	Bg38587	Partial AIG	AIG1(151)	CC+AIG1	Parallel.Dimer	LGUN_random_Scaffold9192	15346	21405	-1	23194
BGLB038793-PA	BGLB038793	Bg38793	GIMAP	AIG1(219)	AIG1+CC+CC+CC	Trimer__Tetramer__Tetramer	LGUN_random_Scaffold12604	7	2890	-1	2896
BGLB039329-PA	BGLB039329	Bg39329	GIMAP	AIG1(197)+AIG1(258)	AIG1+CC+CC+AIG1+CC+CC+TMo+TMi	Parallel.Dimer__Tetramer__Trimer__Parallel.Dimer	LGUN_random_Scaffold39	335311	343223	-1	812783
BGLB039543-PA	BGLB039543	Bg39543	GIMAP	AIG1(216)	AIG1+CC	Parallel.Dimer	LGUN_random_Scaffold534238	198	3524	-1	4786
BGLB039682-PA	BGLB039682	Bg39682	Partial AIG	AIG1(126)	AIG1	NA	LGUN_random_Scaffold33181	774	1218	1	1853
BGLB039962-PA	BGLB039962	Bg39962	Partial AIG	AIG1(169)	AIG1+TMi+TMo+CC	Trimer	LGUN_random_Scaffold33897	83	1286	1	1803
BGLB040175-PA	BGLB040175	Bg40175	GIMAP	AIG1(234)	CC+AIG1+CC	Short__Trimer	LGUN_random_Scaffold15933	11036	13496	-1	14157
Note:
Abbreviation: AIG1: AIG1 domain (complete or incomplete); CC: coiled-coil; TMi: transmembrane domain from inside to outside of a membrane; TMo: and transmembrane domain from outside to inside of a membrane; NA: Not Available
