# Supplementary material for: Genome-wide discovery, and computational and transcriptional characterization of an AIG gene family in the freshwater snail Biomphalaria glabrata, a vector for Schistosoma mansoni
Source: BMC Genomics. 2020 Mar 2;21:190. doi: 10.1186/s12864-020-6534-z (PMC7053062; doi:10.1186/s12864-020-6534-z)
Supplement: Supplementary file 4 — Additional file 4: Table S3. Overview of the 14 snail groups considered and sequencing information for the RNA-Seq study Two strains of B. glabrata snails were used for this study: schistosome-resistant BS-90 and -susceptible M line snails were sampled at 0.5, 2-, 8- and 40-day post-exposure to S. mansoni. Time-matched unexposed BS-90 and M line were sampled as control for differential expression analysis. Totals of 3~6 biological replicates for each group with raw reads (9–18 million reads/snail sample) were obtained. [file 12864_2020_6534_MOESM4_ESM.xlsx]

## Sheet: Sheet1
Table S3. Overview of the 14 snail groups considered and sequencing information in RNA-Seq study
Strains	Control or Exposed to S. mansoni	Reads mapped to B. glabrata BB02 strain reference genome,
		Read range among replicates in parentheses, x̅ = average reads (in million),
		n = replicates per group
		0.5 dpe	2 dpe	8 dpe	40 dpe
BS-90	Control	(11.6~12.4)	(11.5~11.8)	*	(11.8~12.3)
		x̅ =11.8, n=4	x̅ =11.7, n=4		x̅ =12.0, n=3
	Exposed	(11.7~12.4)	(11.5~12.3)	(10.9~11.7)	(10.9~12.0)
		x̅ =12.1, n=4	x̅ =12.0, n=4	x̅ =11.4, n=6	x̅ =11.5, n=3
M line	Control	(12.1~12.5)	(11.1~11.9)	*	(11.1~11.7)
		x̅ =12.2, n=4	x̅ =11.4, n=4		x̅ =11.4, n=4
	Exposed	(12.0~12.2)	(11.3~12.0)	(10.6~11.3)	(8.2~10.3)
		x̅ =12.1, n=4	x̅ =11.7, n=4	x̅ =11.0, n=4	x̅ =9.6, n=4
Notes:
*: The 2 dpe control group was used for the 8 dpe comparison as well, because they did not differ in size.
dpe: day post-exposure to S. mansoni.
Contorl: snails not exposed to S. mansni and were set to be time-matched to a corresponidng exposed group that was.
