# Supplementary material for: Genome-wide discovery, and computational and transcriptional characterization of an AIG gene family in the freshwater snail Biomphalaria glabrata, a vector for Schistosoma mansoni
Source: BMC Genomics. 2020 Mar 2;21:190. doi: 10.1186/s12864-020-6534-z (PMC7053062; doi:10.1186/s12864-020-6534-z)
Supplement: Supplementary file 5 — Additional file 5: Table S4. Summary of AIG gene expression in Biomphalaria species from all related studies There are five relevant expression datasets available. I). AIG genes expression in 12 different organs from unstimulated BB02 B. glabrata; II). a microarray study of schistosome resistant BS-90 B. glabrata injected with different PAMPs, including LPS, PGN, and FCN; III). An RNA-Seq transcriptomics study for field-derived Kenyan B. pfeifferi exposed for 1, 3, or 30+ days to S. mansoni, relative to unexposed controls; IV). An RNA-Seq study for S. mansoni-resistant BS-90 snails relative to susceptible M line snails at constitutive level (no exposure to S. mansoni), and V) for both M line and BS-90- snails, intrastrain comparisons of snails exposed for 0.5, 2, 8- and 40-day to S. mansoni, relative to time-matched unexposed controls. [file 12864_2020_6534_MOESM5_ESM.xlsx]

## Sheet: Sheet1
Table S4. Summary of AIG genes expression in Biomphalaria species from all related studies
Gene Id	Brief ID used in text	NCBI Annotation	Type of AIG	Domian Architecture	I. Organ specific expression study	II. Microarray study in B. glabrata			III. RNA-Seq study in ﻿B. pfeifferi			IV. Constitutive comparison (BS-90 vs. M line)			V. BS-90 vs. S. mansoni				M line vs. S. mansoni
						FCN	PGN	LPS	d1	d3	shedding	12hrs	2d	40d	12hrs	2d	8d	40d	12hrs	2d	8d	40d
BGLB017413	Bg17413	GTPase IMAP family member 7-like	GIMAP	AIG1	-	ns	2.533	4.219	ns	3.205	ns	12.56	11.127	12.291	ns	ns	ns	ns	ns	ns	ns	ns
BGLB034427	Bg34427	GTPase IMAP family member 7-like	GIMAP	AIG1	-	ns	ns	ns	ns	ns	ns	10.26	9.614	9.608	ns	ns	ns	ns	ns	ns	ns	ns
BGLB039682	Bg39682	GTPase IMAP family member 1-like, partial	Partial AIG	AIG1	-	ns	ns	ns	ns	ns	ns	9.91	9.493	3.204	ns	ns	ns	ns	ns	ns	ns	ns
BGLB013945	Bg13945	GTPase IMAP family member 4-like	AIG	AIG1	Digestive Gland	ns	ns	ns	ns	ns	ns	8.849	9.118	ns	ns	ns	ns	ns	ns	ns	ns	ns
BGLB034408	Bg34408	dentin sialophosphoprotein-like	AIG	AIG1	-	ns	ns	1.835	ns	ns	ns	8.374	7.86	9.663	ns	ns	ns	ns	ns	ns	ns	ns
BGLB009801	Bg9801	putative protein PHLOEM PROTEIN 2-LIKE A3	AIG	AIG1	-	ns	ns	ns	ns	ns	ns	8.355	6.483	7.878	ns	ns	-2.608	ns	ns	ns	ns	ns
BGLB026557	Bg26557	uncharacterized protein LOC106050175	Partial AIG	AIG1	-	ns	ns	ns	ns	ns	ns	7.648	ns	3.732	ns	ns	3.386	ns	ns	ns	ns	ns
BGLB028209	Bg28209	putative protein PHLOEM PROTEIN 2-LIKE A3, partial	GIMAP	AIG1	-	ns	ns	ns	ns	ns	ns	6.806	6.759	6.58	ns	ns	ns	ns	ns	ns	ns	ns
BGLB004821	Bg4821	protein AIG1-like	GIMAP	AIG1	Kidney	ns	ns	ns	ns	ns	ns	6.307	5.361	7.224	ns	ns	ns	ns	ns	ns	ns	ns
BGLB005730	Bg5730	GTPase IMAP family member 7-like	GIMAP	AIG1	-	ns	ns	ns	ns	ns	ns	6.156	6.451	ns	ns	ns	ns	ns	ns	ns	ns	ns
BGLB039962	Bg39962	uncharacterized protein LOC106070566, partial	Partial AIG	AIG1	-	ns	ns	ns	ns	ns	ns	5.715	3.487	4.419	ns	ns	ns	ns	ns	ns	ns	ns
BGLB021204	Bg21204	protein AIG1-like	Partial AIG	AIG1	-	ns	ns	ns	ns	ns	ns	5.498	6.516	4.778	ns	ns	ns	ns	ns	ns	ns	ns
BGLB029877	Bg29877	GTPase IMAP family member 7-like	GIMAP	AIG1	-	ns	ns	ns	ns	ns	ns	5.143	4.076	3.593	-1.448	ns	ns	ns	ns	ns	ns	ns
BGLB032113	Bg32113	uncharacterized protein LOC106068839	GIMAP	AIG1+AIG1	Kidney	ns	ns	ns	ns	ns	ns	4.261	6.088	3.614	-1.958	-1.06	ns	ns	ns	ns	ns	ns
BGLB016704	Bg16704	putative protein PHLOEM PROTEIN 2-LIKE A3	GIMAP	AIG1	Digestive Gland	ns	ns	ns	ns	ns	ns	3.095	2.497	ns	ns	ns	-1.933	ns	ns	ns	ns	ns
BGLB033631	Bg33631	GTPase IMAP family member 7-like, partial	AIG	AIG1	Kidney	ns	ns	ns	ns	ns	ns	3.032	2.896	ns	-3.574	ns	ns	ns	ns	ns	ns	ns
BGLB022624	Bg22624	uncharacterized protein LOC106065520	AIG	AIG1	Kidney	ns	ns	ns	ns	ns	ns	2.939	2.835	3.383	ns	ns	ns	ns	ns	ns	ns	ns
BGLB009641	Bg9641	uncharacterized protein LOC106072015	GIMAP	AIG1+AIG1	-	ns	ns	ns	ns	2.22	ns	2.366	ns	ns	ns	ns	ns	ns	ns	ns	ns	ns
BGLB023639	Bg23639	protein AIG1-like	AIG	AIG1	Mantle Edge	ns	ns	ns	ns	ns	ns	1.848	ns	ns	ns	ns	ns	ns	ns	ns	ns	1.746
BGLB010064	Bg10064	GTPase IMAP family member 7-like isoform X1	GIMAP	AIG1	Stomach	-1.269	ns	ns	ns	ns	ns	1.601	2.083	2.108	ns	ns	ns	ns	ns	ns	ns	ns
BGLB016943	Bg16943	GTPase IMAP family member 7-like isoform X1	GIMAP	AIG1	Salivary Glands	ns	ns	ns	ns	5.329	ns	1.461	1.584	1.429	ns	ns	ns	ns	ns	ns	ns	ns
BGLB031582	Bg31582	GTPase IMAP family member 7-like	GIMAP	AIG1	Salivary Glands	ns	ns	ns	ns	ns	ns	1.122	ns	ns	ns	ns	ns	ns	ns	ns	1.033	ns
BGLB029530	Bg29530	GTPase IMAP family member 8-like	AIG	AIG1	-	ns	ns	ns	ns	ns	ns	ns	8.161	ns	ns	ns	-5.408	ns	ns	ns	ns	ns
BGLB034455	Bg34455	protein AIG1-like, partial	AIG	AIG1	Head-Foot	ns	ns	ns	ns	ns	ns	ns	5.122	2.412	ns	ns	ns	-1.698	ns	ns	ns	ns
BGLB023069	Bg23069	GTPase IMAP family member 7-like, partial	GIMAP	AIG1	Digestive Gland	ns	ns	ns	ns	ns	ns	ns	2.553	ns	ns	ns	-1.436	ns	ns	ns	ns	ns
BGLB012262	Bg12262	GTPase IMAP family member 7-like	GIMAP	AIG1	Kidney	ns	ns	ns	ns	ns	ns	ns	ns	3.7	ns	ns	ns	ns	ns	ns	ns	ns
BGLB033791	Bg33791	uncharacterized protein LOC106071107	AIG	AIG1	-	ns	ns	ns	ns	ns	ns	ns	ns	3.66	ns	ns	ns	-2.006	ns	ns	ns	ns
BGLB035925	Bg35925	uncharacterized protein LOC106053987	GIMAP	AIG1	Ovotestes	ns	ns	ns	ns	ns	ns	ns	ns	3.359	ns	ns	ns	ns	ns	ns	ns	ns
BGLB038034	Bg38034	GTPase IMAP family member 8-like	AIG	AIG1	-	ns	ns	ns	ns	ns	ns	ns	ns	2.099	ns	ns	ns	ns	ns	ns	ns	ns
BGLB011835	Bg11835	putative protein PHLOEM PROTEIN 2-LIKE A3	GIMAP	AIG1	Mantle Edge	ns	ns	ns	ns	ns	ns	ns	ns	1.772	ns	ns	ns	ns	ns	ns	ns	ns
BGLB006164	Bg6164	GTPase IMAP family member 7-like	AIG	AIG1	Head-Foot	ns	ns	ns	ns	ns	ns	ns	ns	1.42	ns	ns	ns	ns	ns	ns	ns	ns
BGLB008944	Bg8944	protein AIG1-like	GIMAP	AIG1	-	ns	ns	ns	ns	ns	ns	ns	ns	1.368	ns	ns	ns	-1.047	ns	ns	ns	ns
BGLB032825	Bg32825	protein AIG1-like, partial	GIMAP	AIG1	Mantle Edge	ns	ns	ns	ns	ns	ns	ns	ns	1.309	-1.483	ns	1.482	ns	ns	ns	ns	ns
BGLB026694	Bg26694	uncharacterized protein LOC106072016	GIMAP	AIG1	Digestive Gland	ns	ns	ns	ns	ns	ns	ns	ns	ns	ns	ns	ns	ns	ns	ns	ns	ns
BGLB008947	Bg8947	protein AIG1-like	GIMAP	AIG1	Mantle Edge (RB), Head-Foot (RC), Kidney (RD)	ns	ns	ns	ns	ns	ns	ns	ns	ns	ns	ns	ns	ns	ns	ns	ns	-1.725
BGLB014138	Bg14138	putative protein PHLOEM PROTEIN 2-LIKE A3, partial	GIMAP	AIG1	Head-Foot	ns	ns	ns	ns	ns	ns	ns	ns	ns	ns	ns	ns	ns	-1.129	ns	ns	ns
BGLB037886	Bg37886	GTPase IMAP family member 4-like, partial	AIG	AIG1	Albumen Gland	ns	ns	ns	ns	ns	ns	ns	ns	ns	ns	ns	-3.051	ns	ns	ns	ns	ns
BGLB012732	Bg12732	protein AIG1-like, partial	GIMAP	AIG1	Stomach	ns	ns	ns	ns	ns	ns	ns	ns	ns	1.077	ns	ns	ns	ns	ns	ns	ns
BGLB018885	Bg18885	GTPase IMAP family member 1-like, partial	GIMAP	AIG1	Kidney	ns	ns	ns	ns	ns	ns	ns	ns	ns	ns	ns	ns	ns	ns	ns	ns	1.587
BGLB005903	Bg5903	protein AIG1-like	GIMAP	AIG1	Digestive Gland	ns	ns	ns	ns	ns	ns	ns	ns	ns	ns	ns	ns	ns	ns	ns	ns	ns
BGLB039543	Bg39543	protein AIG1-like	GIMAP	AIG1	-	ns	ns	ns	ns	ns	ns	ns	ns	ns	ns	ns	-7.106	ns	ns	ns	ns	ns
BGLB023073	Bg23073	uncharacterized protein LOC106072013	GIMAP	AIG1+AIG1	-	ns	ns	ns	ns	ns	ns	ns	ns	ns	ns	ns	ns	ns	ns	ns	ns	ns
BGLB008949	Bg8949	protein AIG1-like	GIMAP	AIG1	-	ns	ns	ns	ns	ns	ns	ns	ns	ns	ns	ns	ns	ns	ns	ns	ns	ns
BGLB008951	Bg8951	GTPase IMAP family member 7-like	GIMAP	AIG1	Stomach	ns	ns	ns	ns	ns	ns	ns	ns	ns	ns	ns	ns	ns	ns	ns	ns	ns
BGLB037141	Bg37141	GTPase IMAP family member 7-like	GIMAP	AIG1	Digestive Gland	ns	ns	ns	ns	ns	ns	ns	ns	ns	ns	ns	ns	ns	ns	ns	-3.115	3.984
BGLB025758	Bg25758	protein AIG1-like	Partial AIG	AIG1	-	ns	ns	1.471	ns	ns	ns	ns	ns	ns	1.064	ns	ns	ns	ns	ns	ns	ns
BGLB010059	Bg10059	protein AIG1-like	GIMAP	AIG1	-	ns	ns	1.721	ns	ns	ns	ns	ns	ns	ns	ns	ns	ns	ns	ns	ns	ns
BGLB012718	Bg12718	GTPase IMAP family member 7-like	GIMAP	AIG1	Central nervous system (RB), Digestive Gland (RD)	ns	ns	1.787	ns	ns	ns	ns	ns	ns	ns	ns	ns	ns	ns	ns	ns	ns
BGLB024693	Bg24693	protein AIG1-like isoform X1	GIMAP	AIG1	-	ns	ns	1.868	ns	ns	ns	ns	ns	ns	ns	ns	ns	ns	ns	ns	ns	ns
BGLB023582	Bg23582	uncharacterized protein LOC106050179	Partial AIG	AIG1	-	ns	ns	2.069	ns	ns	ns	ns	ns	ns	ns	ns	ns	ns	ns	ns	ns	ns
BGLB004870	Bg4870	GTPase IMAP family member 7-like	GIMAP	AIG1	-	ns	ns	2.255	ns	ns	ns	ns	ns	ns	ns	ns	ns	ns	ns	ns	ns	ns
BGLB007186	Bg7186	GTPase IMAP family member 4-like	AIG	AIG1	-	ns	ns	2.555	ns	ns	ns	ns	ns	ns	ns	ns	ns	ns	ns	ns	ns	ns
BGLB007188	Bg7188	protein AIG1-like	GIMAP	AIG1	-	ns	ns	2.827	ns	ns	ns	ns	ns	ns	ns	ns	ns	ns	ns	ns	ns	ns
BGLB009640	Bg9640	uncharacterized protein LOC106072018	GIMAP	AIG1	Digestive Gland	ns	ns	2.945	ns	ns	ns	ns	ns	ns	ns	ns	ns	ns	ns	ns	ns	ns
BGLB009642	Bg9642	uncharacterized protein LOC106072023	GIMAP	AIG1	Salivary Glands	ns	ns	ns	ns	2.298	ns	ns	ns	ns	ns	ns	ns	ns	ns	ns	ns	ns
BGLB034464	Bg34464	uncharacterized protein LOC106063447	Partial AIG	AIG1	-	ns	ns	ns	ns	ns	ns	ns	ns	-1.289	ns	ns	ns	ns	ns	ns	ns	ns
BGLB025549	Bg25549	GTPase IMAP family member 7-like	AIG	AIG1	-	ns	ns	ns	ns	ns	ns	ns	ns	-1.996	-3.224	ns	ns	ns	ns	ns	ns	-1.237
BGLB004899	Bg4899	uncharacterized protein LOC106060228	GIMAP	AIG1	Kidney	ns	ns	ns	ns	ns	ns	ns	ns	-3.115	-2.768	-1.241	-1.287	ns	-2.012	-1.853	ns	ns
BGLB027157	Bg27157	uncharacterized protein LOC106053184	GIMAP	AIG1	Stomach	ns	ns	ns	ns	ns	ns	ns	ns	-3.866	ns	ns	-2.446	ns	ns	ns	ns	1.099
BGLB038543	Bg38543	GTPase IMAP family member 7-like	GIMAP	AIG1	-	ns	ns	ns	ns	ns	ns	ns	-1.055	ns	ns	ns	ns	ns	ns	ns	ns	ns
BGLB032430	Bg32430	uncharacterized protein LOC106050154	AIG	AIG1+AIG1	-	ns	ns	ns	ns	ns	ns	ns	-1.114	ns	ns	ns	ns	ns	ns	ns	ns	ns
BGLB024203	Bg24203	uncharacterized protein LOC106075341	Partial AIG	AIG1	-	ns	ns	ns	ns	ns	ns	ns	-1.165	ns	ns	ns	ns	ns	ns	ns	ns	ns
BGLB009639	Bg9639	uncharacterized protein LOC106072017 isoform X2	GIMAP	AIG1	Kidney	ns	ns	ns	ns	ns	ns	ns	-1.324	ns	ns	ns	ns	ns	ns	ns	ns	ns
BGLB029478	Bg29478	GTPase IMAP family member 8-like	GIMAP	AIG1+AIG1	-	ns	ns	ns	ns	ns	ns	ns	-1.365	ns	ns	ns	ns	ns	ns	ns	ns	ns
BGLB028483	Bg28483	protein AIG1-like, partial	AIG	AIG1	Buccal Mass	ns	ns	ns	ns	ns	ns	ns	-1.724	-3.646	ns	ns	ns	ns	ns	ns	ns	ns
BGLB011834	Bg11834	GTPase IMAP family member 6-like	GIMAP	AIG1	-	ns	ns	3.499	ns	ns	ns	ns	-4.549	ns	ns	ns	ns	ns	ns	ns	ns	ns
BGLB017488	Bg17488	uncharacterized protein LOC106050236 isoform X1	GIMAP	AIG1	Stomach	ns	ns	ns	ns	-1.217	ns	-1.041	ns	-1.829	ns	ns	-1.217	ns	ns	ns	ns	ns
BGLB033169	Bg33169	uncharacterized protein LOC106072012	Partial AIG	AIG1	-	ns	ns	ns	ns	ns	ns	-1.175	ns	-2.576	ns	ns	ns	ns	ns	ns	ns	ns
BGLB008269	Bg8269	putative protein PHLOEM PROTEIN 2-LIKE A3	GIMAP	AIG1	-	ns	ns	ns	ns	ns	ns	-1.461	ns	ns	ns	ns	ns	ns	ns	ns	ns	ns
BGLB000679	Bg679	GTPase IMAP family member 7-like	GIMAP	AIG1	-	ns	ns	ns	ns	ns	ns	-1.561	-1.584	ns	ns	ns	ns	ns	ns	ns	ns	ns
BGLB028741	Bg28741	protein AIG1-like, partial	AIG	AIG1	-	ns	ns	ns	ns	ns	ns	-1.633	-1.572	ns	-1.306	ns	ns	ns	-1.237	ns	ns	ns
BGLB038793	Bg38793	uncharacterized protein LOC106059809	GIMAP	AIG1	-	ns	ns	ns	ns	ns	ns	-2.196	-2.935	ns	ns	ns	ns	ns	ns	ns	ns	ns
BGLB024015	Bg24015	uncharacterized protein LOC106058610	GIMAP	AIG1	Stomach	ns	ns	ns	ns	ns	ns	-2.323	-3	-1.797	ns	ns	1.396	ns	ns	ns	ns	ns
BGLB000690	Bg690	rho-associated protein kinase let-502-like	GIMAP	Pkinase+AIG1	Heart	ns	ns	ns	ns	ns	ns	-2.545	-3.14	ns	ns	ns	ns	ns	ns	ns	ns	ns
BGLB039329	Bg39329	uncharacterized protein LOC106072011	GIMAP	AIG1+AIG1	Stomach	ns	ns	ns	ns	ns	ns	-2.83	ns	-2.655	ns	ns	ns	ns	ns	ns	ns	ns
BGLB026189	Bg26189	GTPase IMAP family member 4-like, partial	AIG	AIG1	-	ns	ns	ns	ns	ns	ns	-5.033	ns	-5.297	ns	ns	ns	ns	ns	ns	ns	ns
Notes:
1. Value in cells (column 7-23) represents the value of log2(fold change) of the gene. Any up-regualted DE gene with log2(fold change) greater than 1 is highlighted in red, and any down-regualted DE gene with log2(fold change) less than -1 is highlighted in green.
2. The 12hrs, 2d, 8d and 40d represent the 4 sampling time points, which are time-matched unexposed controls and exposed snails for comparison.
3. FCN: fucoidan; PGN: peptidoglycan; LPS: lipopolysaccharide.
4. "d1", "d3", "shedding" in "RNA-Seq study in B. pfeifferi represent sanils sampled at 1-, 3-, and 30+ day post-exposed to S. mansoni, respectively.
5. Organ names in column 6 represent the corresponding AIG genes significantly high (in red) or low (in green) expressed among 12 organs of B. glabrata base on dataset from whole genome sequencing study (Adema et al., 2017). Suffix like "RB", "RC" and "RD" represent different transcript IDs of the corresponding gene.
6. ns: no significant expression difference detected. Gene with PPDE>0.95 and fold change >2 is considered to be differentially expressed in this study.
