# Supplementary material for: Genome-wide discovery, and computational and transcriptional characterization of an AIG gene family in the freshwater snail Biomphalaria glabrata, a vector for Schistosoma mansoni
Source: BMC Genomics. 2020 Mar 2;21:190. doi: 10.1186/s12864-020-6534-z (PMC7053062; doi:10.1186/s12864-020-6534-z)
Supplement: Supplementary file 6 — Additional file 6: File S1. Multiple sequence alignment of AIG1 domains from selected eukaryotes. [file 12864_2020_6534_MOESM6_ESM.txt]

File S1. Multiple sequence alignment of AIG1 domains in selected eukaryotes

Cv_XP_022304133.1/1-161       RNILIIGKAGAGKSLIGNEIL------GLK----H-Y-----------FRVTK-----GW 60
Cv_XP_022310523.1/1-166       RNIILLGKLGAGKSHSGNGIL------GIK----D-H-----------FESRK-----GW 60
Cv_XP_022303233.1/1-165       RNIILLGKLGMGKSQSGNGIL------GLE----G-H-----------FKTKK-----GW 60
Cv_XP_022303234.1/1-165       RNIILLGKLGMGKSQSGNGIL------GLE----G-H-----------FKTKK-----GW 60
Cv_XP_022309546.1/1-166       RNIIVFGPQFSGKSHCGNGIL------GIK----N-H-----------FKVRK-----GW 60
Cv_XP_022332607.1/1-164       RRIILIGKLGAGKSHCGNGIL------GK-----Q-F-----------FESRR-----CW 60
Cv_XP_022332606.1/1-164       RRIILIGKLGAGKSHCGNGIL------GK-----Q-F-----------FESRR-----CW 60
Cv_XP_022332605.1/1-164       RRIILIGKLGAGKSHCGNGIL------GK-----Q-F-----------FESRR-----CW 60
Cv_XP_022332187.1/1-164       RRIILIGKLGAGKSHCGNGIL------GK-----Q-F-----------FESRR-----CW 60
Cv_XP_022332188.1/1-164       RRIILIGKLGAGKSHCGNGIL------GK-----Q-F-----------FESRR-----CW 60
Cv_XP_022332185.1/1-164       RRIILIGKLGAGKSHCGNGIL------GK-----Q-F-----------FESRR-----CW 60
Cg_XP_011454023.1/1-164       RRIILIGKLGAGKSHSGNGIL------GK-----T-E-----------FESKR-----CW 60
Cv_XP_022332602.1/1-165       RRIILLGKLGAGKSQSGNGIL------GEK----D-Y-----------FKSKQ-----CW 60
Cv_XP_022332190.1/1-165       RRIILLGKLGAGKSHSGNGIM------GKK----D-Y-----------FKSKQ-----CW 60
Cv_XP_022332191.1/1-165       RRIILLGKLGAGKSHSGNGIM------GKK----D-Y-----------FKSKQ-----CW 60
Cv_XP_022332601.1/1-165       RRIILLGKLGAGKSQSGNGIL------GEK----D-Y-----------FKSKQ-----CW 60
Cv_XP_022332600.1/1-165       RRIILLGKLGAGKSQSGNGIL------GEK----D-Y-----------FKSKQ-----CW 60
Pc_XP_025111467.1/1-151       ---LIVGKTGNGKSSLGNCLL------GK-----E-E-----------FKTGT-----GM 60
Atha_021_1/1-155              RNIVLVGPTGNGKSSTGNSLI------GK-----E-V-----------FILE-------- 60
Cg_XP_019919146.1/1-164       -RIVLLGKTGAGKSATGNSIL------GG-----K-V-----------FKSMA-----SA 60
Cv_XP_022295286.1/1-166       -RILLIGKTGVGKSTTGNTIL------GF-----H-A-----------FDTKV-----SA 60
Cv_XP_022295287.1/1-166       -RILLIGKTGVGKSTTGNTIL------GF-----H-A-----------FDTKV-----SA 60
Cg_XP_011455059.1/1-164       -RIVLLGKTGSGKSATGNTIL------NG-----E-L-----------FASTT-----SG 60
Cg_XP_011427681.1/1-166       -RILLIGKTGVGKSTTGNTIL------GF-----R-A-----------FNTKV-----SA 60
Cg_XP_011455058.1/1-164       -RIVLLGKTGSGKSATGNTIL------NG-----E-L-----------FASTT-----SG 60
Cg_XP_011455056.1/1-164       -RIVLLGKTGSGKSATGNTIL------NG-----E-L-----------FASTT-----SG 60
Cg_XP_011414633.1/1-164       -RLVLIGKTGSGKSATGNTIL------GT-----K-N-----------FKSSV-----SG 60
Cg_XP_011421513.2/1-164       -RIVLLGKTGSGKSATGNTIL------GR-----R-D-----------FETSI-----CG 60
Cv_XP_022301668.1/1-166       -RLVLLGKTGSGKSATGNSIL------GF-----K-R-----------FNSSL-----SG 60
Drer_090_1/1-158              LNVVLLGKTGAGKSSSGNTIL------GR-----Q-A-----------FITQK-----S- 60
Cg_XP_011424928.1/1-166       -RILLIGKTGVGKSTTGNTIL------GF-----R-A-----------FNTKV-----SA 60
Cv_XP_022296314.1/1-166       -RIVLLGKTGSGKSATGNTIL------GL-----K-R-----------FNSRL-----SG 60
Cv_XP_022291927.1/1-164       RRILLIGKTGVGKSTTGNTIL------GF-----P-A-----------FKTDT-----SA 60
Cv_XP_022295274.1/1-166       -RILLIGKTGVGKSTTGNTIL------GF-----R-A-----------FGTKV-----SA 60
Cg_XP_011422393.2/1-160       -----LGKTGSGKSATGNTIL------NG-----D-F-----------FESTT-----AG 60
Cv_XP_022295273.1/1-166       -RILLIGKTGVGKSTTGNTIL------GF-----R-A-----------FGTKV-----SA 60
Cv_XP_022295282.1/1-166       -RILLIGKTGVGKSTTGNTIL------GF-----R-A-----------FDTKV-----SA 60
Cv_XP_022296309.1/1-166       LRIVLIGKTGSGKSATGNTIL------GS-----K-F-----------FETVL-----SG 60
Cv_XP_022294705.1/1-166       -HLLIIGKTGTGKSSAGNAIL------GF-----P-A-----------FNTDL-----SA 60
Cv_XP_022294708.1/1-166       -HLLIIGKTGTGKSSAGNAIL------GF-----P-A-----------FNTDL-----SA 60
Cv_XP_022294704.1/1-166       -HLLIIGKTGTGKSSAGNAIL------GF-----P-A-----------FNTDL-----SA 60
Ac_XP_005108255.2/1-174       --LLLIGNTGHGKSSTGNSIL------GL-----P-E-----------FQTSS-----SA 60
Ac_XP_005108254.2/1-174       --LLLIGNTGHGKSSTGNSIL------GL-----P-E-----------FQTSS-----SA 60
Drer_092_1/1-158              LRIVLLGNPGAGKSSSGNTIL------GQ-----K-A-----------FLSQI-----CT 60
Bg_BGLB028483-PA/1-169        -NFLLIGTSGNGISSLGNTIL------GQ-----K-Y-----------FKTSN-----NL 60
Cv_XP_022296310.1/1-166       LRIVLIGKTGSGKSATGNTIL------GS-----K-F-----------FETVL-----SG 60
Cv_XP_022296313.1/1-166       LRIVLIGKTGSGKSATGNTIL------GS-----K-F-----------FETVL-----SG 60
Cv_XP_022304624.1/1-166       LRLVLIGKTGAGKSATGNTIL------GK-----N-T-----------FQTCM-----SP 60
Hsap_007_2/1-155              LTVLLVGKRGAGKSAAGNSIL------GR-----Q-A-----------FQTGF-----SE 60
Cv_XP_022296312.1/1-166       LRIVLIGKTGSGKSATGNTIL------GS-----K-F-----------FETVL-----SG 60
Ac_XP_005108256.2/1-174       --LLLIGNTGHGKSSTGNSIL------GL-----P-E-----------FQTSS-----SA 60
Cv_XP_022294703.1/1-166       -HLLIIGKTGTGKSSAGNAIL------GF-----P-A-----------FNTDL-----SA 60
Cv_XP_022300528.1/1-164       -RIALLGKTGSGKSATGNTIL------NG-----D-Y-----------FESTA-----SG 60
Atha_019_1/1-161              KNIVLVGRTGNGKSSTGNTLL------GT-----K-Q-----------FKSKN-----QA 60
Cv_XP_022296311.1/1-166       LRIVLIGKTGSGKSATGNTIL------GS-----K-F-----------FETVL-----SG 60
Pc_XP_025111442.1/1-168       --VLLVGKTGSGKSYLGNILL------GS-----K-F-----------FKDTS-----GL 60
Pc_XP_025111444.1/1-168       --VLLVGKTGSGKSYLGNILL------GS-----K-F-----------FKDTS-----GL 60
Cv_XP_022295280.1/1-166       -RILLIGKTGVGKSTTGNTIL------GF-----R-A-----------FDTKV-----SA 60
Pc_XP_025111439.1_3/1-168     --VLLVGKTGSGKSYLGNILL------GS-----K-F-----------FKDTS-----GL 60
Pc_XP_025111438.1/1-168       --VLLVGKTGSGKSYLGNILL------GS-----K-F-----------FKDTS-----GL 60
Cv_XP_022295277.1/1-166       -RILLIGKTGVGKSTTGNTIL------GF-----R-A-----------FDTKV-----SA 60
Cv_XP_022295278.1/1-166       -RILLIGKTGVGKSTTGNTIL------GF-----R-A-----------FDTKV-----SA 60
Cv_XP_022310198.1/1-165       -RIVLIGKTGCGKSTTGNSIL------KT-----I-N-----------FETSV-----LA 60
Cv_XP_022295276.1/1-166       -RILLIGKTGVGKSTTGNTIL------GF-----R-A-----------FDTKV-----SA 60
Cv_XP_022287296.1/1-166       -QIVLIGKTQVGKSTIGNIIL------GF-----H-A-----------FDTKL-----SA 60
Cv_XP_022295275.1/1-166       -RILLIGKTGVGKSTTGNTIL------GF-----R-A-----------FDTKV-----SA 60
Cv_XP_022304950.1/1-166       LRIVLLGKTGSGKSATGNSII------GS-----A-Q-----------FKSSA-----SG 60
Cv_XP_022287295.1/1-166       -RILLIGKTGTGKSTTGNTIL------GR-----K-A-----------FATML-----SA 60
Pc_XP_025111441.1_2/1-168     --VLLVGKTGSGKSYLGNILL------GS-----K-F-----------FKDTS-----GL 60
Pc_XP_025111440.1_3/1-168     --VLLVGKTGSGKSYLGNILL------GS-----K-F-----------FKDTS-----GL 60
Cv_XP_022295279.1/1-166       -RILLIGKTGVGKSTTGNTIL------GF-----R-A-----------FDTKV-----SA 60
Cg_XP_011437597.1/1-164       -RIVLLGKTGSGKSATGNTIL------GG-----K-F-----------FETTI-----SG 60
Cv_XP_022287294.1/1-166       -RILLIGKTGTGKSTTGNTIL------GR-----K-A-----------FATML-----SA 60
Cv_XP_022295281.1/1-166       -RILLIGKTGVGKSTTGNTIL------GF-----R-A-----------FDTKV-----SA 60
Cg_XP_019930590.1/1-149       -------KAGSKKSATKDTIL------GI-----T-G-----------MTWKT------- 60
Pc_XP_025111435.1/1-164       -RILLIGRIGNGKSTVGNTIL------GK-----K-F-----------FDPQC-----GM 60
My_XP_021343321.1/1-164       -RLVLLGKTGCGKSATGNSIL------SG-----D-F-----------FRSMV-----SG 60
Pc_XP_025088643.1/1-160       -RFLLVGKTGAGKSTTGNTIL------GD-----N-H-----------FTSSI-----RF 60
Cv_XP_022303804.1/1-164       -RLVLLGKTGTGKSATGNSIL------GK-----R-V-----------FASSM-----SP 60
Cv_XP_022302161.1/1-158       -RILLIGKRNSGKTATANTIL------GY-----S-A-----------FNNN------SR 60
Bg_BGLB033791-PA/1-170        -SILLIGKTGHGKSSTGNSIL------GK-----V-E-----------FKVSD-----SC 60
Cv_XP_022292453.1/1-166       RRILLIGKTGVGKSTTGNTIL------GF-----D-A-----------FDSKT-----ST 60
Bflo_011_1/1-160              LNITIIGKTGVGKSHTGNTII------GK-----N-T-----------FKVGD-----IA 60
Cg_XP_011451721.1/1-157       -RIILIGRRNSGKTATANTIL------GY-----S-A-----------FDT-------SH 60
Cv_XP_022302348.1/1-158       -RILLIGKRNSGKTATANTIL------GY-----S-A-----------FNNN------SR 60
Cv_XP_022292452.1/1-166       RRILLIGKTGVGKSTTGNTIL------GF-----D-A-----------FHTKT-----SA 60
Pc_XP_025110949.1/1-164       -RILLIGKTGNGKSTTGNTIL------GE-----T-F-----------FDPQC-----GM 60
Cv_XP_022304628.1/1-164       -RLVLLGKTGTGKSATGNSIL------GE-----R-V-----------FASSM-----SP 60
Cv_XP_022304626.1/1-164       -RLVLLGKTGTGKSATGNSIL------GE-----R-V-----------FASSM-----SP 60
Cv_XP_022304627.1/1-164       -RLVLLGKTGTGKSATGNSIL------GE-----R-V-----------FASSM-----SP 60
Lg_XP_009057091.1/1-164       -RVVMFGKTGVGKSLLGNNIL------DH-----A-K-----------FPNLG-----CT 60
My_XP_021374749.1/1-158       -KILIFGKQKQGKSSLGNLIL------GD-----K-L-----------LDVIP-----EP 60
Cv_XP_022297635.1/1-165       -RLVLLGKTGSGKSATGNTIL------GI-----K-K-----------FKSEL-----SG 60
Cv_XP_022303800.1/1-164       -RLVLLGKTGTGKSATGNSIL------GK-----R-V-----------FASSM-----SP 60
Cv_XP_022303802.1/1-164       -RLVLLGKTGTGKSATGNSIL------GK-----R-V-----------FASSM-----SP 60
Cv_XP_022303798.1/1-164       -RLVLLGKTGTGKSATGNSIL------GK-----R-V-----------FASSM-----SP 60
Cv_XP_022303805.1/1-164       -RLVLLGKTGTGKSATGNSIL------GK-----R-V-----------FASSM-----SP 60
Cv_XP_022303806.1/1-164       -RLVLLGKTGTGKSATGNSIL------GK-----R-V-----------FASSM-----SP 60
Cv_XP_022303803.1/1-164       -RLVLLGKTGTGKSATGNSIL------GK-----R-V-----------FASSM-----SP 60
Cv_XP_022303799.1/1-164       -RLVLLGKTGTGKSATGNSIL------GK-----R-V-----------FASSM-----SP 60
Cg_XP_011428816.1/1-164       -RIVLLGKTGSGKSATGNTIL------NG-----D-F-----------FESTT-----AG 60
Atha_017_1/1-161              KNIVLVGRTGNGKSATGNSLI------GK-----Q-V-----------FRSET-----RA 60
Bflo_001_1/1-162              LRIALIGMTGAGKSSTANTIV------GE-----Q-K-----------FEAAC-----TA 60
Bflo_013_1/1-162              LRIALIGKTGAGKSSTANSIL------GY-----A-A-----------SAVSC-----GL 60
Cv_XP_022335699.1/1-167       -RLVLLGKTGSGKSATGNTIL------GF-----T-K-----------FSSKL-----SA 60
Atha_018_1/1-159              RTLVLLGRTGNGKSATGNSIL------GK-----T-M-----------FQSKA-----RG 60
Ac_XP_005110990.1/1-174       --LFLIGKTGHGKSSSGNSIL------GR-----E-A-----------FHVSD-----NT 60
Bg_BGLB016943-PB/1-171        -SLLLVGKTGCGKSSTGNTIL------GR-----N-V-----------FKAVI-----ST 60
Ac_XP_005104629.1/1-172       -NLLLMGGTGHGKSATGNSIL------GR-----R-A-----------FKTSS-----TA 60
Drer_016_3/1-161              LRIVLIGRTGSGKSATGNTIL------GR-----E-E-----------FCSQL-----RP 60
Cv_XP_022300251.1/1-165       -RLVLLGKTGSGKSSTGNMIC------GQ-----D-V-----------FGSRV-----SE 60
Bg_BGLB012732-PB/1-172        -DILLIGKTGNGKSALGNTIL------GR-----Q-I-----------FESKS-----TL 60
Cg_XP_011422350.2/1-164       -RVALIGKTGSGKSATGNTLL------NK-----K-P-----------FPSIF-----SL 60
Pc_XP_025085187.1/1-165       -RFLIVGKTGSGKSSTGNSIL------GK-----E-I-----------FSVDM-----SS 60
Cg_XP_019917937.1/1-164       -RIVLLGKSGSGKSSTGNTIL------NN-----N-V-----------FPAAP-----TG 60
Drer_095_1/1-162              RRIVLLGKSGVGKSTVGNTIL------GQ-----K-K-----------FSCQI-----RS 60
Cv_XP_022332189.1/1-158       -RVLVLGGTGHGKSSFINAMI------GE-----D-K-----------CTVGVTW--AAD 60
Cv_XP_022316749.1/1-147       ----LIGPRGAGKSATVNTII------GK-----N-V-----------AKSIN-----AL 60
Cv_XP_022290458.1/1-163       -RIVLLGKTGSGKSATGNTIL------GL-----KDA-----------FESRL-----SG 60
Cg_XP_011422444.1/1-165       LRIILVGKTGSGKSATGNSIL------GK-----T-V-----------FTSDV-----SN 60
Drer_017_3/1-161              LRIVLIGRTGSGKSATGNTIL------GR-----E-E-----------FCSQL-----RP 60
Cv_XP_022332603.1/1-158       -RVLVLGGTGHGKSSFINAMI------GE-----D-K-----------CTVGVTW--AAD 60
Cv_XP_022332604.1/1-158       -RVLVLGGTGHGKSSFINAMI------GE-----D-K-----------CTVGVTW--AAD 60
Ec_RUS73787.1/1-175           -DLLIIGKTGHGKSATGNSIL------GL-----N-R-----------FEESP-----SE 60
Atha_015_1/1-159              RTLLLVGRSGNGKSATGNSIL------GR-----K-A-----------FKSKG-----RA 60
Atha_012_1/1-161              KNVVLVGRTGNGKSATGNSII------GR-----K-V-----------FESKY-----QA 60
Cg_XP_019927754.1/1-162       ---LLIGKTGAGKSTTGNTIL------GY-----E-A-----------FKAET-----SA 60
Pc_XP_025111470.1/1-162       ---LIIGKTGNGKSSLGNCIL------GK-----E-E-----------FETGT-----GM 60
Drer_045_3/1-161              LRIVLIGRTGSGKSATGNTIL------GR-----E-E-----------FCSQL-----RP 60
Bflo_002_1/1-162              LRIALVGVTGAGKSSTANTIV------GE-----K-K-----------FKASS-----GA 60
Cg_XP_019927752.1/1-164       -RMLLIGKTGAGKSTTGNTIL------GY-----E-A-----------FKAET-----SA 60
Cg_XP_011427670.1/1-169       -RMLLIGKTGAGKSSTGNTIL------GK-----K-V-----------FSTSP-----AS 60
Cg_XP_011456413.1/1-164       -RIVLIGKTGSGKSTTGNTIL------ND-----K-V-----------FLSSS-----SG 60
Ac_XP_005093066.2/1-173       -NLFLIGKTGHGKSSTGNTIL------GK-----E-A-----------FGVSD-----NA 60
Drer_055_3/1-161              LNVVLLGKRGAGKSASGNTIL------GR-----Q-V-----------FISKK-----SA 60
My_XP_021376515.1/1-164       -RIILIGRTGSGKSSTGNNIL------GE-----Q-V-----------FESQA-----SC 60
Cv_XP_022297006.1/1-167       -RLVLLGKTGSGKSATGNTIL------GG-----E-KS---------WFHSIF-----SF 60
Drer_062_1/1-142              LNVLVCGSDGSLKSSISELIL------QH-----T-H-----------RRS--------- 60
My_XP_021364561.1/1-162       -RIALIGRTGSAKSATGNNIL------GK-----K-A-----------FMSKM------- 60
Drer_068_1/1-162              LRIVILGKTGVGKSSTGNTIL------GR-----D-V-----------FKAGE-----SQ 60
Bg_BGLB017488-PB/1-176        -DILLIGKTGNGKSATGNTIL------GR-----E-V-----------FEYKD-----SA 60
Cv_XP_022291053.1/1-165       -RLVLLGKTGSGKSASGNSIL------GL-----Q-A-----------FKSNL-----SG 60
Pc_XP_025083380.1/1-156       ---------SNGKSSLGNCLL------GQ-----Q-D-----------FLTGC-----SM 60
Pc_XP_025101022.1/1-164       LRIILIGKTGSGKSTIGNTLL------GE-----K-Y-----------FTTSS-----GF 60
Bg_BGLB008770-PB/1-168        -NLLIIGIKGCGKSSLGNSIL------GR-----C-A-----------FQINC-----DK 60
Drer_094_2/1-162              RRIVLLGKSGVGKSAAGNTIL------GQ-----R-E-----------FVSVM-----RM 60
Cv_XP_022291807.1/1-166       -RLVLLGKTGSGKSATGNSIL------GE-----KVA-----------FESTL-----SG 60
Cv_XP_022302920.1/1-165       LRIVLLGKTGSGKSATGNTIL------GK-----K-L-----------FASTA-----SA 60
Lg_XP_009057918.1/1-161       ----ILGKTGVGKSSLGNSLL------GK-----K-I-----------FKSTR-----SA 60
Ac_XP_005102778.2/1-175       --LLIIGKTGNGKSSTGNAIL------GR-----E-A-----------FHTSD-----DG 60
Drer_048_4/1-162              RRIVLVGISGVGKSAAGNTIL------GQ-----K-E-----------FTSVM-----ST 60
Ec_RUS75776.1/1-170           ----LIGKQGQGKSMTGNSIL------GK-----K-V-----------FGRST-----SK 60
Pc_XP_025111180.1_2/1-145     -RILLLGSTASGKISGGNALV------RR-----N-V-----------FKAGT-----TM 60
Cv_XP_022295827.1/1-164       -RIVLLGKTGSGKSATGNTIL------NG-----D-F-----------FESTT-----SG 60
Ec_RUS74182.1/1-175           -NFLLLGKTGAGKSATGNTIL------RR-----P-V-----------FQSGC-----ST 60
Pc_XP_025111351.1/1-164       -RILLIGKTGNGKSTTGNAIL------GE-----Q-H-----------FKPKR-----GM 60
Cg_XP_011432416.1/1-164       -RIVLIGKTGSGKSATGNTIL------GI-----K-H-----------FESSV-----SG 60
Bflo_012_1/1-152              LGIVLVGKTGVGKSHTGNNIT------GK-----E-------------YKVSD-----KA 60
Bflo_008_1/1-158              LGIVLVGKTGVGKSHTGNNIT------GT-----K-K-----------FRVSD-----KA 60
Drer_021_1/1-146              LRIVLLGSCRDVKASCGNTIL------GL-----Q-K-----------FSESQ-----ST 60
Ac_XP_012943010.1/1-173       -NLMMIGKTGHGKSSTGNSIL------GR-----T-A-----------FVVSD-----SS 60
Drer_046_3/1-161              LNVVLLGKRGAGKSASGNTIL------GR-----Q-V-----------FISKK-----SA 60
Drer_057_1/1-142              LNVLVCGSDGSLKSSISELIL------QH-----T-H-----------RRS--------- 60
Bg_BGLB035974-PA/1-169        -NFLLLGTSGNGISSLGNTLL------GQ-----T-C-----------FKTSS-----DL 60
Cg_XP_011432417.1/1-164       -RIVLIGKTGSGKSATGNTIL------GI-----K-H-----------FESSV-----SG 60
Drer_051_1/1-141              -NMVVCGSNSSLKSSISELIL------QH-----T-H-----------RRS--------- 60
Bg_BGLB032430-PA_2/1-170      -NLLLLGTTGNGISSVGNAIL------GK-----P-R-----------FPVSS-----NS 60
Bg_BGLB026189-PA/1-171        --FLVIGKSGNGKSALGNTIL------GR-----K-V-----------FSSRS-----SS 60
My_XP_021370080.1/1-165       LRIVLIGKTGVGKSATGNTIL------GT-----D-A-----------FKSLV-----AG 60
My_XP_021370082.1/1-165       LRIVLIGKTGVGKSATGNTIL------GT-----D-A-----------FKSLV-----AG 60
My_XP_021370077.1/1-165       LRIVLIGKTGVGKSATGNTIL------GT-----D-A-----------FKSLV-----AG 60
My_XP_021370088.1/1-165       LRIVLIGKTGVGKSATGNTIL------GT-----D-A-----------FKSLV-----AG 60
My_XP_021370086.1/1-165       LRIVLIGKTGVGKSATGNTIL------GT-----D-A-----------FKSLV-----AG 60
My_XP_021352273.1/1-164       -RIALIGRTGNGKSATGNNIL------GK-----K-A-----------FKSKL-----SG 60
Drer_090_2/1-161              RRIVLLGKSGVGKSAVGNTIL------GQ-----K-E-----------FTSVM-----ST 60
Drer_098_3/1-161              IRIVLLGKTGVGKSAVGNTIL------GQ-----K-E-----------FSCQI-----SS 60
Pc_XP_025083384.1/1-165       LRIILIGKTGSGKSTTGNGIL------GE-----E-L-----------FVPYR-----GL 60
My_XP_021370084.1/1-165       LRIVLIGKTGVGKSATGNTIL------GT-----D-A-----------FKSLV-----AG 60
My_XP_021370073.1/1-165       LRIVLIGKTGVGKSATGNTIL------GT-----D-A-----------FKSLV-----AG 60
Atha_020_1/1-161              KNIVLVGRTGNGKSATGNSLI------GK-----D-V-----------FVSEA-----KA 60
Bflo_004_1/1-162              LRMAVIGKTGVGKSSTANTIV------GS-----K-E-----------FRVTC-----SA 60
Drer_096_3/1-161              IRIVLLGKTGVGKSAVGNTIL------GQ-----K-E-----------FSCQI-----SS 60
My_XP_021370074.1/1-165       LRIVLIGKTGVGKSATGNTIL------GT-----D-A-----------FKSLV-----AG 60
My_XP_021370083.1/1-165       LRIVLIGKTGVGKSATGNTIL------GT-----D-A-----------FKSLV-----AG 60
Pc_XP_025111182.1/1-170       LRVVLLGKTGSGKSALGNTLL------GR-----E-A-----------FKSRR-----GL 60
My_XP_021370072.1/1-165       LRIVLIGKTGVGKSATGNTIL------GT-----D-A-----------FKSLV-----AG 60
My_XP_021370076.1/1-165       LRIVLIGKTGVGKSATGNTIL------GT-----D-A-----------FKSLV-----AG 60
Drer_050_1/1-162              LRIVLLGKTGVGKSAVGNTIL------GQ-----E-E-----------FRSVS-----RM 60
My_XP_021370079.1/1-165       LRIVLIGKTGVGKSATGNTIL------GT-----D-A-----------FKSLV-----AG 60
My_XP_021370078.1/1-165       LRIVLIGKTGVGKSATGNTIL------GT-----D-A-----------FKSLV-----AG 60
Pc_XP_025085174.1_2/1-162     -TFLMVGNTGSGKSTTGNTIL------GG-----E-F-----------FQASA-----AF 60
Pc_XP_025085171.1_2/1-162     -TFLMVGNTGSGKSTTGNTIL------GG-----E-F-----------FQASA-----AF 60
Bg_BGLB000690-PB/1-170        --IFIVGRSGNGRRSIGNSIL------GE-----P-L-----------FPTGT-----QY 60
Drer_024_1/1-162              LRIVLQGKTGVGKSSTGNTIL------GR-----D-A-----------FPADL-----YE 60
Pc_XP_025085172.1_2/1-162     -TFLMVGNTGSGKSTTGNTIL------GG-----E-F-----------FQASA-----AF 60
My_XP_021370085.1/1-165       LRIVLIGKTGVGKSATGNTIL------GT-----D-A-----------FKSLV-----AG 60
Pc_XP_025085173.1_2/1-162     -TFLMVGNTGSGKSTTGNTIL------GG-----E-F-----------FQASA-----AF 60
Cg_XP_011449218.1/1-176       -RIVLIGQTGTGISSTGNTIL------GT-----E-K-----------FSTDS-----SF 60
Ppat_001_1/1-161              TTLVLVGRTGNGKSATGNSLL------GS-----T-V-----------FRSRA-----SS 60
Drer_058_2/1-162              LRIILLGKTGVGKSSTGNTIL------GR-----N-A-----------FKAGA-----SQ 60
My_XP_021370075.1/1-165       LRIVLIGKTGVGKSATGNTIL------GT-----D-A-----------FKSLV-----AG 60
Atha_023_1/1-161              TNLLLLGRSENGKSSTGNTII------GE-----K-Y-----------FEVNL-----FG 60
Bg_BGLB032082-PA/1-180        -NILFIGRGGNGKSFSINSIE------KQ-----Q-SADNASSLTLSEFQEYA-----ND 60
Drer_063_1/1-160              --MVLVGKTGSGKSASGNTLL------GD-----F-Q-----------FKTKM-----SS 60
My_XP_021370087.1/1-165       LRIVLIGKTGVGKSATGNTIL------GT-----D-A-----------FKSLV-----AG 60
My_XP_021370081.1/1-165       LRIVLIGKTGVGKSATGNTIL------GT-----D-A-----------FKSLV-----AG 60
Cv_XP_022299414.1/1-165       -RLVLLGKTGSGKSATGNTIL------GK-----Y-N-----------FESTF-----SG 60
Cv_XP_022299411.1/1-165       -RLVLLGKTGSGKSATGNTIL------GK-----Y-N-----------FESTF-----SG 60
Cv_XP_022299413.1/1-165       -RLVLLGKTGSGKSATGNTIL------GK-----Y-N-----------FESTF-----SG 60
Cv_XP_022299412.1/1-165       -RLVLLGKTGSGKSATGNTIL------GK-----Y-N-----------FESTF-----SG 60
Cv_XP_022299415.1/1-165       -RLVLLGKTGSGKSATGNTIL------GK-----Y-N-----------FESTF-----SG 60
Cv_XP_022299405.1/1-165       -RLVLLGKTGSGKSATGNTIL------GK-----Y-N-----------FESTF-----SG 60
Ec_RUS77132.1/1-173           --LLMIGKTGSGKSALGNAIL------KR-----K-K-----------FRSVS-----ST 60
Cv_XP_022299408.1/1-165       -RLVLLGKTGSGKSATGNTIL------GK-----Y-N-----------FESTF-----SG 60
Cv_XP_022299410.1/1-165       -RLVLLGKTGSGKSATGNTIL------GK-----Y-N-----------FESTF-----SG 60
My_XP_021358026.1/1-165       -RIILMGLTGSGKSLTGNTLL------GR-----D-V-----------FQSKL-----QK 60
My_XP_021358006.1/1-165       -RIILMGLTGSGKSLTGNTLL------GR-----D-V-----------FQSKL-----QK 60
Bg_BGLB034427-PA/1-175        -DILLIGKTGNGKSATGNTIL------GR-----E-V-----------FEYKD-----SA 60
Cv_XP_022301145.1/1-165       -RLVLLGKTGCGKSATGNTIL------GS-----E-K-----------FRSMI-----SG 60
Cv_XP_022299416.1/1-165       -RLVLLGKTGSGKSATGNTIL------GK-----Y-N-----------FESTF-----SG 60
Cv_XP_022299407.1/1-165       -RLVLLGKTGSGKSATGNTIL------GK-----Y-N-----------FESTF-----SG 60
Cv_XP_022298016.1/1-165       -RLVLLGKTGSGKSATGNSIL------GT-----K-K-----------FQSRF-----SG 60
Cv_XP_022298015.1/1-165       -RLVLLGKTGSGKSATGNSIL------GT-----K-K-----------FQSRF-----SG 60
My_XP_021358034.1/1-165       -RIILMGLTGSGKSLTGNTLL------GR-----D-V-----------FQSKL-----QK 60
Drer_052_2/1-142              LNVVVCGSNGSLKSSISELIP------QH-----T-I-----------RRS--------- 60
My_XP_021358016.1/1-165       -RIILMGLTGSGKSLTGNTLL------GR-----D-V-----------FQSKL-----QK 60
Cv_XP_022301840.1/1-164       -RIVLLGKTGSGKSATGNAIL------ND-----D-F-----------FESTT-----SG 60
Drer_014_1/1-162              LRIVLIGRTGNGKSATGNTIL------GK-----E-E-----------FCSQS-----NT 60
Cv_XP_022297618.1/1-164       -RIVLLGKTGCGKSATGNTIL------GE-----N-V-----------FISTA-----SA 60
Cg_XP_019923181.1/1-160       RRIIIIGKVGAGKSTIGNAIL------SK-----E-S-----------FKTKL-----SF 60
My_XP_021357934.1/1-165       -RIILVGKTGSGKSCTGNTLL------GK-----H-A-----------FTSES-----GS 60
Cg_XP_011428777.1/1-160       RRIIIIGKVGAGKSTIGNAIL------SK-----E-S-----------FKTKL-----SF 60
Cv_XP_022297620.1/1-164       -RIVLLGKTGCGKSATGNTIL------GE-----N-V-----------FISTA-----SA 60
Drer_003_5/1-162              LRIVLFGKKGTGKSATGNTIL------GN-----E-E-----------FSTAA-----GS 60
Cg_XP_011441429.1/1-164       -RIVLLGKTGSGKSATGNTIL------NG-----G-F-----------FESTT-----SG 60
Cv_XP_022299409.1/1-165       -RLVLLGKTGSGKSATGNTIL------GK-----Y-N-----------FESTF-----SG 60
Cv_XP_022299418.1/1-165       -RLVLLGKTGSGKSATGNTIL------GK-----Y-N-----------FESTF-----SG 60
Cv_XP_022297619.1/1-164       -RIVLLGKTGCGKSATGNTIL------GE-----N-V-----------FISTA-----SA 60
Bg_BGLB033631-PA/1-169        -DLLLIGKTGNGKSATGNSIL------TH-----Q-L-----------FKHSS-----SA 60
Hsap_001_1/1-162              LRIVLVGKTGAGKSATGNSIL------GR-----K-V-----------FHSGT-----AA 60
Cv_XP_022296665.1/1-164       -RIVLLGKTGSGKSATGNTIL------NG-----D-F-----------FESTT-----SG 60
Cv_XP_022296700.1/1-164       -RIVLLGKTGSGKSATGNTIL------NG-----D-F-----------FESTT-----SG 60
Drer_009_3/1-162              LRIVLIGRTGSGKSATGNTIL------GR-----K-E-----------FVSKA-----RS 60
Ac_XP_005093064.1/1-173       -NLFLIGKTGHGKSSTGNTIL------GK-----E-A-----------FGVSD-----NA 60
Cv_XP_022316749.1_2/1-148     LRVFLIGPRRAGKSATINAII------GE-----N-V-----------ADSGK------- 60
Amil_006_1/1-161              LTVVLIGKTGNGKSSAGNQIL------GQ-----K-L-----------FAVSD-----SA 60
Drer_011_3/1-162              LRIVLIGRTGSGKSATGNTIL------GR-----N-E-----------FHSQT-----SA 60
Cv_XP_022302475.1/1-165       LRIILVGKTGSGKSATGNSIL------GK-----A-A-----------FTSEV-----SN 60
Cv_XP_022302477.1/1-165       LRIILVGKTGSGKSATGNSIL------GK-----A-A-----------FTSEV-----SN 60
Drer_008_3/1-162              LRIVLIGRTGSGKSATGNTIL------GR-----K-E-----------FVSKA-----RS 60
Cv_XP_022302183.1/1-165       -RLVLVGKRGSGKSATTNTIL------GP-----A-T-----------VRPTL-----PK 60
Pc_XP_025085176.1/1-163       --FFLVGKTGSGKSTTGNTIL------GQ-----E-R-----------FVNEV-----CF 60
My_XP_021356527.1_2/1-165     CRVALIGRSGTGKSVTGNNIL------GW-----K-A-----------FRSEL-----SA 60
Cv_XP_022296317.1/1-165       -RLVLVGKRGSGKSATTNTIL------GP-----A-R-----------VRPTL-----PK 60
Am_XP_029197400.1/1-193       LTVLLIGKTGNGKSSAGNQIL------GQ-----N-L-----------FGVSD-----GA 60
Am_XP_029197401.1/1-193       LTVLLIGKTGNGKSSAGNQIL------GQ-----N-L-----------FGVSD-----GA 60
Pc_XP_025085177.1/1-163       --FFLVGKTGSGKSTTGNTIL------GQ-----E-R-----------FVNEV-----CF 60
Pc_XP_025085175.1/1-163       --FFLVGKTGSGKSTTGNTIL------GQ-----E-R-----------FVNEV-----CF 60
Cv_XP_022304615.1/1-165       -RLVLLGKTGVGKSATGNTIL------GR-----K-A-----------FESTM-----SA 60
Pc_XP_025111480.1/1-161       ---LIVGKTGNGKSSLGNCLL------GK-----E-E-----------FKTGT-----GM 60
Cv_XP_022304617.1/1-165       -RLVLLGKTGVGKSATGNTIL------GR-----K-A-----------FESTM-----SA 60
Cv_XP_022304620.1/1-165       -RLVLLGKTGVGKSATGNTIL------GR-----K-A-----------FESTM-----SA 60
Bg_BGLB008396-PB/1-175        --LLLVGKTGHGKSSTGNTIL------ER-----N-V-----------FESSS-----NT 60
Cv_XP_022301812.1/1-165       -RLVLLGKTGCGKSATGNTIL------GS-----K-K-----------FLTMI-----SG 60
Bg_BGLB028741-PA/1-171        --LLLLGKTGNGKSALGNSIL------GR-----K-A-----------FVSRA-----SL 60
Cg_XP_011434056.2/1-164       -RMVLVGKTGSGKSATGNTIL------GE-----K-K-----------FTSSS-----SG 60
Cv_XP_022304618.1/1-165       -RLVLLGKTGVGKSATGNTIL------GR-----K-A-----------FESTM-----SA 60
Cv_XP_022304619.1/1-165       -RLVLLGKTGVGKSATGNTIL------GR-----K-A-----------FESTM-----SA 60
Cv_XP_022304158.1/1-165       -RIVLLGKTGCGKSATGNSIF------GK-----R-R-----------FISHS-----SA 60
Cv_XP_022307700.1/1-165       LRLVLLGTTGAGKSAIGNSIL------GK-----K-A-----------FVSSM-----SS 60
Cv_XP_022304621.1/1-165       -RLVLLGKTGVGKSATGNTIL------GR-----K-A-----------FESTM-----SA 60
Cv_XP_022304616.1/1-165       -RLVLLGKTGVGKSATGNTIL------GR-----K-A-----------FESTM-----SA 60
Drer_054_1/1-162              LRIVLVGKTGVGKSAVGNTIL------GQ-----K-E-----------FRSEM-----SS 60
Drer_022_2/1-161              VRIVLVGKTGVGKSATGNTIL------GR-----S-A-----------FESRA-----RM 60
Drer_023_2/1-161              VRIVLVGKTGVGKSATGNTIL------GR-----S-A-----------FESRA-----RM 60
Drer_015_1/1-161              VRIVLIGKTGVGKSATGNTIL------GH-----S-A-----------FESRA-----RM 60
Lg_XP_009057828.1/1-171       -RVVLVGKTGVGKSASGNSIL------GQTKPNER-A-----------FTSQN-----SA 60
Drer_081_2/1-162              LRIVLLGKTGVGKSAAGNTIL------GA-----E-Y-----------FKEDF-----SS 60
Drer_002_4/1-162              LRILLFGKTGNGKSATGNTIL------RK-----N-Y-----------FHAET-----SS 60
Drer_021_2/1-162              VRIVLIGKTGVGKSATGNTIL------GR-----N-I-----------FQSRP-----SM 60
Drer_099_1/1-160              LRIVLLGKTGSGKSSTGNTIL------GR-----D-A-----------FR--V-----SF 60
Pc_XP_025113852.1/1-173       CRLVLLGKTGSGKSATANTIV------GF-----R-R-----------FETGR-----GF 60
Am_XP_029205911.1/1-193       LTVVLIGKTGNGKSSVGNQIL------GQ-----K-L-----------FAVSD-----GA 60
Am_XP_029205910.1/1-193       LTVVLIGKTGNGKSSVGNQIL------GQ-----K-L-----------FAVSD-----GA 60
Am_XP_029213785.1/1-193       LTVVLIGKTGNGKSSAGNQIL------GR-----K-L-----------FGVSD-----GA 60
Am_XP_029213789.1/1-193       LTVVLIGKTGNGKSSAGNQIL------GQ-----T-L-----------FGVSD-----GA 60
Drer_004_1/1-162              LRIVLIGRTGNGKSATGNTIL------GR-----N-E-----------FLSQL-----SM 60
Am_XP_029213783.1/1-193       LTVVLIGKTGNGKSSAGNQIL------GR-----K-L-----------FGVSD-----GA 60
Drer_079_1/1-160              INIVLLGKTGVGKSSSGNTIL------GE-----N-R-----------FRSGR-----SL 60
Drer_007_3/1-162              LRIVVIGRTGSGKSATGNTIL------GR-----E-E-----------FCSQL-----RA 60
Bg_BGLB012262-PA/1-167        -NIVLVGKTGHGKSATGNTLL------GR-----K-G-----------FVNAS-----ST 60
Hsap_004_1/1-162              RRLILVGRTGAGKSATGNSIL------GQ-----R-R-----------FFSRL-----GA 60
Pc_XP_025088644.1/1-164       -RFLLVGKTGAGKSTTGNTIL------GD-----N-H-----------FTSDI-----RF 60
Bg_BGLB016854-PA/1-171        --LLLAGPLGGGKSATGNSIL------LS-----N-I-----------FIPQT-----NQ 60
Bg_BGLB023742-PA/1-155        -TILLVGRSGNGTTSCVQSIN------RA-----A-Q---------------------HG 60
Cv_XP_022295072.1/1-166       -RILLIGKTEAGKSCTGNTLL------DF-----K-A-----------FASGI-----SA 60
Pc_XP_025110380.1/1-160       -NVLIIGKTGNGKSSIGNSLL------RT-----P-A-----------FSVSR-----GM 60
Pc_XP_025110379.1_3/1-160     -NVLIIGKTGNGKSSIGNSLL------RT-----P-A-----------FSVSR-----GM 60
Pc_XP_025110378.1_2/1-160     -NVLIIGKTGNGKSSIGNSLL------RT-----P-A-----------FSVSR-----GM 60
Bg_BGLB010064-PC/1-171        -SLLLVGKTGCGKSATGNSIL------GR-----K-V-----------FEALT-----SA 60
Pc_XP_025110381.1_5/1-160     -NVLIIGKTGNGKSSIGNSLL------RT-----P-A-----------FSVSR-----GM 60
Cg_XP_019918616.1/1-163       -RIVILGEKGSGKSATGNTIL------GE-----E-I-----------FQSSV-----SG 60
Pc_XP_025110377.1/1-160       -NVLIIGKTGNGKSSIGNSLL------RT-----P-A-----------FSVSR-----GM 60
Drer_086_1/1-147              TTVVLLGNDRKKKDHIGNIIL------DK-----P-H-----------FQTKD------- 60
Bg_BGLB007186-PB/1-171        -NLLLIGKTGNGKSALGNSIL------RT-----V-L-----------FVSTS-----ST 60
Pc_XP_025111466.1/1-162       ---LIVGKTGNGKSSLGNCLL------GK-----E-E-----------FKTGT-----GM 60
Cv_XP_022301590.1/1-165       -RIVLLGKTGCGKSATGNTIF------GC-----E-K-----------FQAKL-----SG 60
Cv_XP_022301132.1/1-165       -RLVLLGKTGCGKSATGNTIL------GS-----E-K-----------FRTMI-----SG 60
Pc_XP_025083379.1/1-162       ---LLVGKTGNGKSSLGNCLL------GQ-----Q-D-----------FLTGC-----SM 60
Pc_XP_025083378.1/1-162       ---LLVGKTGNGKSSLGNCLL------GQ-----Q-D-----------FLTGC-----SM 60
Cv_XP_022296100.1/1-177       -RIILIGKTGTGKSATGNTIL------GD-----S-K-----------FNTAS-----AF 60
Drer_081_1/1-162              LRLVLLGLQGVGKSAVGNTIL------NK-----E-E-----------FHSDI-----SA 60
Cv_XP_022299662.1/1-177       -RVILIGKTGTGKSATGNTIL------GD-----L-K-----------FNTAS-----AF 60
Pc_XP_025110548.1_2/1-165     -KILIIGAPGSGKSTAGNILL------GK-----D-H-----------FQVSN-A--NLF 60
Pc_XP_025110547.1_2/1-165     -KILIIGAPGSGKSTAGNILL------GK-----D-H-----------FQVSN-A--NLF 60
Pc_XP_025111439.1/1-165       -KILIIGASGSGKSTAGNILL------GK-----D-H-----------FQVSN-A--NPF 60
Pc_XP_025111438.1_2/1-165     -KILIIGASGSGKSTAGNILL------GK-----D-H-----------FQVSN-A--NPF 60
Pc_XP_025111461.1/1-162       -RIVIVGKTGNGKSSLGNIIL-RC---QD-----D-T-----------FVIGS-----GM 60
Pc_XP_025111462.1/1-162       -RIVIVGKTGNGKSSLGNIIL-RC---QD-----D-T-----------FVIGS-----GM 60
Pc_XP_025111473.1/1-163       -RLVIIGKTGNGKSSIGNIIL------RRHD---N-L-----------FEIGT-----GM 60
Pc_XP_025111463.1/1-162       -RIVIVGKTGNGKSSLGNIIL-RC---QD-----D-T-----------FVIGS-----GM 60
Pc_XP_025111464.1/1-162       -RIVIVGKTGNGKSSLGNIIL-RC---QD-----D-T-----------FVIGS-----GM 60
Pc_XP_025111471.1/1-163       -RLVIIGKTGNGKSSIGNIIL------RRHD---N-L-----------FEIGT-----GM 60
Pc_XP_025082553.1/1-162       LRILIVGASGGGKSTIGNVLL------GK-----E-A-----------FKVSPSP--HQM 60
Pc_XP_025111180.1/1-160       -KVLIIGKTGNGKSSVGNSIL------NT-----D-T-----------FPVTR-----GL 60
Pc_XP_025082553.1_3/1-159     CTLLIIGKTGNGKSTVGNILL------GS-----D-V-----------FCVTS-----GL 60
Pc_XP_025111472.1/1-163       -RLVIIGKTGNGKSSIGNIIL------RRHD---N-L-----------FEIGT-----GM 60
Pc_XP_025111442.1_3/1-165     -KILIIGASGSGKSTAGNILL------GK-----D-H-----------FQVSN-A--NPF 60
Pc_XP_025111440.1/1-165       -KILIIGASGSGKSTAGNILL------GK-----D-H-----------FQVSN-A--NPF 60
Pc_XP_025111444.1_3/1-165     -KILIIGASGSGKSTAGNILL------GK-----D-H-----------FQVSN-A--NPF 60
Pc_XP_025111441.1_3/1-165     -KILIIGASGSGKSTAGNILL------GK-----D-H-----------FQVSN-A--NPF 60
Drer_057_2/1-162              LRIILLGKTGVGKSSTGNTIL------GR-----E-A-----------FKAGA-----SQ 60
Skow_001_3/1-161              LVFVLIGRTGCGKSATGNSIV------GE-----K-A-----------FHSER-----CL 60
Bflo_003_1/1-162              YNIVLLGRTGSGKSATGNSIV------GD-----R-V-----------FEESD-----MG 60
Pc_XP_025111434.1/1-164       -RILLIGRIGSGKSTVGNTVL------GE-----S-F-----------FDPQC-----GM 60
Bflo_006_1/1-158              --IVLLGRTGNGKSATGNSIV------GN-----N-V-----------FNVSK-----RW 60
Skow_005_1/1-159              LTIVLVGRTGSGKSATGNTIL------GK-----P-H-----------FMSVR-----SM 60
Drer_058_1/1-142              LNVLVCGSDGSLKSSISELIL------QH-----T-H-----------RRS--------- 60
Bg_BGLB025388-PA_2/1-168      --LLTIGYPGNGKSATANTIL------GY-----D-V-----------FSKNN-----ST 60
Skow_003_1/1-159              LTLVLVGRTGSGKSATGNTIL------GK-----P-H-----------FMSVR-----SM 60
Ec_RUS79251.1/1-173           --LLLIGKTGNGKSALGNAIL------RR-----K-K-----------FVSKS-----SA 60
Pc_XP_025084051.1/1-165       -RIVIIGKTGNGKSSAANTIL------GQ-----E-L-----------CRQSR-----GM 60
Cv_XP_022315583.1_2/1-150     -RVFLIGPRGAGKSATVNTII------GK-----N-V-----------AKSTN-----AL 60
Atha_024_1/1-159              RTLVLIGCSGNGKSATGNSIL------RS-----E-A-----------FKSKG-----QA 60
Cg_XP_019923700.1/1-164       -RVVLLGKTGSGKSSTGNTIL------NK-----D-A-----------FESAP-----FG 60
Pc_XP_025084050.1/1-165       -RIVIIGKTGNGKSSAANTIL------GQ-----E-L-----------CRQSR-----GM 60
Cg_XP_011439007.1/1-164       -RIILVGRTGAGKSATGNTLL------GR-----K-A-----------FQSEV-----SN 60
Pc_XP_025084048.1/1-165       -RIVIIGKTGNGKSSAANTIL------GQ-----E-L-----------CRQSR-----GM 60
Pc_XP_025084049.1/1-165       -RIVIIGKTGNGKSSAANTIL------GQ-----E-L-----------CRQSR-----GM 60
Bg_BGLB004821-PB/1-177        LNLLLIGKTGNGKSATGNTIL------KR-----K-S-----------FKSEA-----SS 60
Pc_XP_025083377.1/1-162       -RILIIGKTGNGKSTVGNIIL------RQ-----K-M-----------FAVGT-----GM 60
Drer_052_1/1-147              LRIVLLGKSVSENSEVGNFIL------GR-----S-A-----------FDSEA-----PP 60
Cg_XP_011453670.1/1-156       -KVVVVGGTGHGKSSVINTVI------GE-----D-K-----------CAVGVTW--AVD 60
Cv_XP_022301436.1/1-164       -RIVLVGKTGFGKSATGNSIL------GK-----A-A-----------FTSDV-----SN 60
Cv_XP_022301435.1/1-170       -RIVLVGKTGFGKSATGNSIL------GK-----A-A-----------FTSDV-----SN 60
Drer_075_1/1-161              LRIVLLGKTGAGKSATGNTIL------GR-----N-A-----------FKVAR-----FC 60
Drer_002_1/1-147              LRIVLIGKNASENSRVENFI-------GP-----A-V-----------FDSGA-----SF 60
Lg_XP_009057829.1/1-169       -RIVIIGKTGTGKSSLGNSIL------SYKDDENR-P-----------FPSQT-----SA 60
Hsap_002_1/1-162              LRIVLVGKTGSGKSATANTIL------GE-----E-I-----------FDSRI-----AA 60
Bg_BGLB029877-PA/1-172        -DILLLGKTGSGKSSTGNSIL------GQ-----T-V-----------FRSVS-----CT 60
Cg_XP_019925442.1/1-165       -RLVIIGKTGSGKSATGNTLL------GK-----A-L-----------FKSTL-----SG 60
Pc_XP_025110148.1/1-162       ---LLVGKTGNGKSSLGNCLL------GQ-----Q-D-----------FLTGS-----SM 60
Pc_XP_025110150.1/1-162       ---LLVGKTGNGKSSLGNCLL------GQ-----E-D-----------FLTGS-----SM 60
Cv_XP_022301589.1/1-165       -RLVLLGKTGCGKSATGNTIF------GS-----V-K-----------FQSKL-----SG 60
Bflo_010_1/1-157              --LLLFGKTGSGRSATGNSIL------GS-----K-A-----------FAASP-----ML 60
Bg_BGLB040175-PA/1-177        LNILLVGKTGTWKSATGNTIL------QK-----K-A-----------FESKG-----LC 60
Cv_XP_022301588.1/1-165       -RLVLLGKTGCGKSATGNTIF------GS-----V-K-----------FQSKL-----SG 60
Cv_XP_022301131.1/1-165       -RLVLLGKTGCGKSATGNTIL------GS-----E-R-----------FRTMI-----SG 60
Pc_XP_025111447.1_3/1-160     -NVLIIGKTGNGKSTVGNSLL------NH-----S-A-----------FCVTR-----GF 60
Drer_087_1/1-160              INIVLLGKTGVGESSSGNTIL------GE-----N-R-----------FACKK-----SL 60
Cg_XP_011456539.1/1-160       -RMLIAGKRGVGKSSLANSIA------GK-----R-I-----------QESKW-----NH 60
Pc_XP_025111446.1_2/1-160     -NVLIIGKTGNGKSTVGNSLL------NH-----S-A-----------FCVTR-----GF 60
Pc_XP_025110149.1/1-162       ---LLVGKTGNGKSSLGNCLL------GQ-----Q-D-----------FLTGS-----SM 60
Bg_BGLB012718-PB/1-173        -DLLLIGKTGNGKSSTGNTIL------GR-----R-V-----------FKSSP-----SF 60
Drer_091_1/1-160              INIVLLGKTGVGKSSSGNTIL------GE-----N-R-----------FTCKK-----SL 60
Bg_BGLB007187-PB/1-173        -DLLLIGKTGNGKSATGNTIL------RR-----K-S-----------FKSVP-----NS 60
Cv_XP_022315588.1/1-160       -RMLIAGIRGVGKSALANSIA------GS-----E-I-----------QASKA-----DF 60
Drer_078_1/1-162              IRIVLVGKTGVGKSAAANTIL------GE-----N-A-----------FRSDV-----SS 60
Bg_BGLB016704-PA/1-176        LNLLLIGTSGNGVSSTGNTIT------GK-----K-T-----------FQSSS-----NC 60
Drer_028_3/1-162              LRIVLLGKTGVGKSASANIIL------RK-----T-A-----------FKSAL-----AS 60
Atha_014_1/1-161              RTLVLVGRTGNGKSATGNSIL------GR-----K-A-----------FRSRA-----RT 60
Skow_002_1/1-159              LVFVLIGRTGCGKSATGNSII------GG-----N-T-----------FDAER-----RL 60
Lg_XP_009057841.1/1-171       -RVVLVGKTGVGKSASGNSIL------GQTKLNER-A-----------FTSQN-----SA 60
Drer_029_1/1-162              LRIVLLGKTGVGKSSTGNTIL------GR-----D-A-----------FKAGA-----ST 60
Pc_XP_025103273.1/1-164       -RFLLVGKTGSGKSSTGNTIL------GS-----K-R-----------FDTSI-----GF 60
Pc_XP_025103276.1/1-164       -RFLLVGKTGSGKSSTGNTIL------GS-----K-R-----------FDTSI-----GF 60
Cv_XP_022299725.1/1-164       -RIILVGRTGAGKSATGNTIL------GK-----K-V-----------FHSEV-----SN 60
Lg_XP_009057915.1/1-171       -RVVLVGKTGVGKSASGNSIL------GQTKLNER-A-----------FSSQN-----SA 60
Bg_BGLB034408-PA/1-171        --ILIVGRSGNGKRSIGNSLL------GE-----K-M-----------FTIGT-----QE 60
Pc_XP_025083369.1/1-170       LRVVLLGKTGSGKSSLGNTLL------GR-----Q-A-----------FAPAR-----GV 60
Drer_001_1/1-162              IRIVLVGKTGVGKSATGNTIL------GE-----K-A-----------FNSEA-----RA 60
Pc_XP_025082574.1/1-165       -RLVLIGKTGVGKSSAGNTIL------GS-----E-L-----------FPPVR-----GF 60
Pc_XP_025111460.1/1-171       CRVVLLGKTGAGKSSLGNTFL------GL-----E-A-----------FEVGR-----GL 60
Pc_XP_025083368.1/1-170       LRVVLLGKTGTGKSSLGNSLL------GR-----E-V-----------FAPAR-----GL 60
Bg_BGLB038034-PA/1-173        -SVLLTGKVGTGKSSTGNTIL------GR-----E-V-----------FKTSS-----ST 60
Drer_034_2/1-161              VRIVLIGKTGVGKSATGNTIL------GC-----R-S-----------FESRA-----SM 60
Atha_016_1/1-161              RTLVLVGRTGNGKSATGNSIL------GR-----K-A-----------FRSRA-----RT 60
Atha_013_1/1-161              ENIVLVGRTGNGKSATGNSIV------RS-----K-V-----------FKSKT-----KS 60
Drer_072_2/1-162              RRIVLVGKTSVGKSASGNTIL------GQ-----R-E-----------FRSRR-----SM 60
Bflo_009_1/1-159              LHMVLIGKTGVGKSSTGNSII------GE-----D-V-----------FKVAT-----VA 60
Drer_055_4/1-162              RRIVLVGKSGVGKSAAGNTIL------GQ-----K-E-----------FRSVR-----RM 60
Drer_046_4/1-162              RRIVLVGKSGVGKSAAGNTIL------GQ-----K-E-----------FRSVR-----RM 60
Pc_XP_025085194.1/1-165       -RFLLVGKTGCGKSTTGNTIL------GQ-----D-L-----------FDSDV-----TF 60
Drer_012_2/1-162              LRIVLIGRTGSGKSATGNTIL------GR-----E-E-----------FYSRM-----ST 60
Drer_043_1/1-162              LRIVLIGRTGNGKSATGNTIL------GR-----E-E-----------FLSQA-----SM 60
Lg_XP_009057820.1/1-169       -RIVIIGKTGTGKSSLGNSIL------SYKDDENR-P-----------FPSQT-----SA 60
Pc_XP_025085196.1/1-165       -RFLLVGKTGCGKSTTGNTIL------GQ-----D-L-----------FDSDV-----TF 60
Drer_018_3/1-162              LRIVLIGRTGNGKSATGNTIL------GR-----E-E-----------FLSQA-----SM 60
My_XP_021356527.1/1-164       -RMALIGRTGTGKSATGNNIL------GR-----K-D-----------FVSKL-----SG 60
Ac_XP_005093068.1/1-172       --LFLLGKTGHGKSSTGNSIL------GR-----E-A-----------FCVSD-----SS 60
Ac_XP_005110991.1/1-175       -NLFLIGKTGHGKSSSGNSIL------GR-----E-A-----------FYVSD-----NT 60
Pc_XP_025086802.1/1-165       -RFLLVGKTGSGKTSTGNTIF------GE-----E-L-----------FDSDY-----NF 60
Am_XP_029205913.1/1-193       LTVVLIGKTGNGKSSTGNQIL------GR-----M-S-----------FSVSD-----GA 60
Pc_XP_025088646.1/1-164       -RFFLVGKTGCGKSTTGNTIL------GQ-----E-L-----------FHNEV-----CF 60
My_XP_021352274.1/1-164       -RIALIGRTGSGKSATGNNIL------GK-----K-V-----------FTSKS-----SG 60
Cv_XP_022299663.1/1-177       -RIILIGKTGTGKSATGNTIL------GD-----L-K-----------FNTAS-----AF 60
Cv_XP_022301104.1/1-177       -RIILIGKTGTGKSATGNTIL------GD-----L-K-----------FNTAS-----AF 60
Pc_XP_025103275.1/1-164       -RFLLVGKTGSGKSSTGNTIL------GS-----K-R-----------FDTSI-----GF 60
Pc_XP_025081724.1/1-167       -RILIMGSCFHGKSATANTIL------GR-----Q-R-----------FTLSDA----SS 60
Cg_XP_011449219.1/1-176       -RVVLIGQTGVGKSSTGNTLL------GA-----N-R-----------FRNSF-----SS 60
Am_XP_029180759.1/1-193       LTVVLIGKTGNGKSSAANQIL------GQ-----E-L-----------FGVSD-----SA 60
Ac_XP_005105409.1/1-176       --LLLLGKTGHGKSATGNSIL------GR-----K-E-----------FVASS-----ST 60
Ac_XP_005113116.1/1-176       --LLLLGKTGHGKSATGNSIL------GW-----K-A-----------FKSSS-----ST 60
My_XP_021359549.1/1-164       -RIALIGRTGNGKSATANSIL------GK-----K-A-----------FKSKL-----SG 60
Hsap_007_1/1-161              LRLLLLGKCRSGKSATGNAIL------GK-----H-V-----------FKSKF-----SD 60
Drer_094_1/1-161              INVVLLGKTGSGKSSSGNTIL------GR-----Q-A-----------FISKR-----RS 60
Drer_048_3/1-161              LNVVLLGKRGAGKSASGNTIL------GR-----Q-A-----------FISKK-----SV 60
My_XP_021365599.1/1-164       -RIVLVGKTGSGKSSTGNTIL------DE-----E-A-----------FKTCF-----SA 60
Drer_051_2/1-162              LRIVLLGKTGVGKSSTGNTIL------GR-----D-A-----------FAADI-----SQ 60
Drer_060_1/1-161              LRIVLLGKTGAGKSSAANTIL------GR-----Q-N-----------FEADD-----SA 60
Drer_035_1/1-162              RRIVLLGKTGVGKSASANTIL------RR-----K-S-----------FKSAL-----TS 60
My_XP_021370037.1/1-165       LRIVLIGKTGVGKSATSNTLL------GT-----E-A-----------FKSFV-----AG 60
Drer_002_3/1-162              VRIVLLGKTGVGKSATGNTIL------GR-----K-A-----------FTSDI-----SQ 60
Drer_049_1/1-162              LRIVLLGKTGVGKSSTGNTIL------GR-----D-A-----------FAADI-----SQ 60
My_XP_021365597.1/1-164       -RIVLVGKTGSGKSSTGNTIL------DE-----E-A-----------FKTCF-----SA 60
Drer_036_1/1-162              LRIVLIGRTGSGKSTTGNTIL------GR-----E-E-----------FPSQL-----NT 60
Lg_XP_009057800.1/1-174       --LVLVGKTGMGKSSLGNSLLCHSG-PGE-----K-P-----------FKSKK-----SA 60
Drer_080_1/1-161              LRIVLLGKTGAGKSATGNTIL------GR-----K-V-----------FKVGD-----YS 60
Cv_XP_022298533.1/1-164       -RIVLQGKTGSGKSATDNAIL------ND-----D-L-----------FESTT-----SG 60
Drer_037_1/1-162              LRIVLLGKTGVGKSSTGNTIL------GR-----E-A-----------FKAGA-----SI 60
My_XP_021365598.1/1-164       -RIVLVGKTGSGKSSTGNTIL------DE-----E-A-----------FKTCF-----SA 60
My_XP_021365600.1/1-164       -RIVLVGKTGSGKSSTGNTIL------DE-----E-A-----------FKTCF-----SA 60
Cv_XP_022303807.1/1-165       -RLVLIGRKGAGKSATGNTIL------GK-----T-V-----------FKSSI-----SA 60
Pc_XP_025110379.1_6/1-159     --VMIIGKTGNGKSTVGNSLL------DT-----A-A-----------FRVTR-----GL 60
Pc_XP_025110377.1_6/1-159     --VMIIGKTGNGKSTVGNSLL------DT-----A-A-----------FRVTR-----GL 60
Pc_XP_025110378.1_3/1-159     --VMIIGKTGNGKSTVGNSLL------DT-----A-A-----------FRVTR-----GL 60
Pc_XP_025110380.1_6/1-159     --VMIIGKTGNGKSTVGNSLL------DT-----A-A-----------FRVTR-----GL 60
Pc_XP_025111454.1_2/1-157     ----IIGKSKSGKSSLGNYLL------NT-----S-A-----------FSVSP-----GP 60
Pc_XP_025111295.1/1-160       -KVLIIGKTGNGKSSVGNSIL------NT-----D-A-----------FPVTR-----GL 60
Pc_XP_025110381.1_2/1-159     --VMIIGKTGNGKSTVGNSLL------DT-----A-A-----------FRVTR-----GL 60
Pc_XP_025111453.1_2/1-157     ----IIGKSKSGKSSLGNYLL------NT-----S-A-----------FSVSP-----GP 60
Pc_XP_025110381.1_6/1-161     -KVLIIGKTGNGKSSLGNILL-N----NT-----S-A-----------FRVSR-----GL 60
Pc_XP_025110378.1_6/1-161     -KVLIIGKTGNGKSSLGNILL-N----NT-----S-A-----------FRVSR-----GL 60
Pc_XP_025110379.1_4/1-161     -KVLIIGKTGNGKSSLGNILL-N----NT-----S-A-----------FRVSR-----GL 60
Pc_XP_025110377.1_3/1-161     -KVLIIGKTGNGKSSLGNILL-N----NT-----S-A-----------FRVSR-----GL 60
Pc_XP_025110377.1_5/1-161     -KVLIIGKTGNGKSSLGNILL-N----NT-----S-A-----------FRVSR-----GL 60
Pc_XP_025110381.1_4/1-161     -KVLIIGKTGNGKSSLGNILL-N----NT-----S-A-----------FRVSR-----GL 60
Pc_XP_025110380.1_5/1-161     -KVLIIGKTGNGKSSLGNILL-N----NT-----S-A-----------FRVSR-----GL 60
Pc_XP_025110379.1_5/1-161     -KVLIIGKTGNGKSSLGNILL-N----NT-----S-A-----------FRVSR-----GL 60
Hsap_007_3/1-162              LNIVLVGRSGTGKSATGNSIL------GS-----L-V-----------FTSRL-----RA 60
Cv_XP_022296137.1/1-176       -RIVLIGQTGVGKSSTGNTIL------GE-----K-R-----------FKSSP-----SS 60
Ac_XP_005103073.1/1-176       -DILLLGKTGNGKSSTGNAIL------GR-----P-A-----------FATSE-----DA 60
Ac_XP_005097216.1/1-176       --LLLLGKTGHGKSATGNSIL------GS-----K-T-----------FKVSS-----SS 60
Skow_001_2/1-161              LVFVLIGRTGCGKSATGNSIV------GG-----K-T-----------FDAER-----RL 60
Skow_001_1/1-160              LILVLVGRTGAGKSATGNTIL------GR-----Q-Q-----------FRSSR-----ST 60
Bg_BGLB032430-PA/1-175        -NLLLIGTAGNGKSATGNSIL------GQ-----E-K-----------FATSA-----DF 60
Bflo_007_1/1-160              --IVLLGKTGSGKSATGNSIV------GD-----R-V-----------FEESD-----MG 60
Pc_XP_025111291.1/1-160       -KVLIIGKTGNGKSSVGNSIL------NT-----D-A-----------FPVTR-----GL 60
Pc_XP_025111288.1/1-160       -KVLIIGKTGNGKSSVGNSIL------NT-----D-A-----------FPVTR-----GL 60
Pc_XP_025111290.1/1-160       -KVLIIGKTGNGKSSVGNSIL------NT-----D-A-----------FPVTR-----GL 60
Pc_XP_025111289.1/1-160       -KVLIIGKTGNGKSSVGNSIL------NT-----D-A-----------FPVTR-----GL 60
Bg_BGLB001869-PB/1-175        -DLLMIGKTGHGKSSTGNSIL------GK-----D-K-----------FAASS-----DN 60
Pc_XP_025110058.1/1-162       -RILIIGKTGNGKSSLGNIIL------RQ-----K-M-----------FAVGT-----GM 60
Pc_XP_025111294.1/1-160       -KVLIIGKTGNGKSSVGNSIL------NT-----D-A-----------FPVTR-----GL 60
Pc_XP_025111293.1/1-160       -KVLIIGKTGNGKSSVGNSIL------NT-----D-A-----------FPVTR-----GL 60
Cv_XP_022315589.1/1-160       -RMLIAGIRGVGKSALANSIA------GS-----E-I-----------QDSKA-----DF 60
Cv_XP_022315587.1/1-160       -RMLIAGIRGVGKSALANSIA------GS-----E-I-----------QDSKA-----DF 60
Cv_XP_022315590.1/1-160       -RMLIAGIRGVGKSALANSIA------GS-----E-I-----------QDSKA-----DF 60
Cv_XP_022315586.1/1-160       -RMLIAGIRGVGKSALANSIA------GS-----E-I-----------QDSKA-----DF 60
Pc_XP_025113179.1/1-164       CRIILLGKSGAGKSKSANSIL------ST-----D-L-----------FDVSS-----EH 60
Ec_RUS79250.1/1-174           -DLLLIGKTGNGKSALGNAIL------KR-----K-A-----------FVSKS-----ST 60
Pc_XP_025113180.1/1-164       CRIILLGKSGAGKSKSANSIL------ST-----D-L-----------FDVSS-----EH 60
Pc_XP_025113178.1/1-164       CRIILLGKSGAGKSKSANSIL------ST-----D-L-----------FDVSS-----EH 60
Drer_005_2/1-144              LNVVLCGRDRGLKSSISRLML------DQ-----R-D---------------------KE 60
Drer_065_1/1-147              LRILLLGKSVSENSRVGNLIL------GR-----S-A-----------FDSEA-----PP 60
Cg_XP_011420627.1/1-150       -RVFFIGPRGAGKSASINTII------GR-----D-V-----------AESTS-----SL 60
Bg_BGLB029530-PA/1-173        -TIALVGKTGHGKSSTGNTIL------RK-----D-A-----------FEESN-----TT 60
Bg_BGLB011834-PB/1-174        -DLLMIGKTGNGKSALGNMIL------GR-----K-A-----------FISKC-----ST 60
Cv_XP_022315585.1/1-160       -RMLIAGIRGVGKSALANSIA------GS-----E-I-----------QDSKA-----DF 60
Bg_BGLB023578-PA/1-173        --LLLIGKTGNGKSATGNSIL------QC-----K-A-----------FKSVS-----ST 60
Bg_BGLB007188-PB/1-173        --LLMIGKTGNGKSALGNTIL------NR-----K-M-----------FYSRS-----ST 60
Pc_XP_025083370.1/1-166       --LLIIGKTGNGKSSLGNAIL-RNAIPGK-----P-K-----------FQVST-----SM 60
Pc_XP_025083373.1/1-166       --LLIIGKTGNGKSSLGNAIL-RNAIPGK-----P-K-----------FQVST-----SM 60
Pc_XP_025083374.1/1-166       --LLIIGKTGNGKSSLGNAIL-RNAIPGK-----P-K-----------FQVST-----SM 60
Pc_XP_025083371.1/1-166       --LLIIGKTGNGKSSLGNAIL-RNAIPGK-----P-K-----------FQVST-----SM 60
Pc_XP_025110378.1/1-161       -KVLIIGKTGNGKSSLGNILL-N----NT-----S-A-----------FRVSR-----GL 60
Pc_XP_025110380.1_3/1-161     -KVLIIGKTGNGKSSLGNILL-N----NT-----S-A-----------FRVSR-----GL 60
Bg_BGLB004899-PB/1-175        --LLLVGKTGHGKSSTGNTII------GQ-----T-V-----------FESSS-----SM 60
Pc_XP_025111100.1/1-163       -TIVIIGKTGNGKSSLGNAIT------GQ-----Q-S-----------FTVGR-----SL 60
Pc_XP_025111102.1/1-167       LTIILFGKTGNGKSSVGNTIL-STG-VSR-----E-Q-----------FPVGR-----GL 60
Ec_RUS82110.1/1-174           -DLLLVGKSGVGKSATGNSIL------GR-----K-I-----------FKSSA-----SL 60
Pc_XP_025083387.1/1-163       -TIVLFGKTGNGKSSVGNIIL-RTL-DTR-----E-V-----------FPIAS-----GL 60
Pc_XP_025083388.1/1-163       -TIVLFGKTGNGKSSVGNIIL-RTL-DTR-----E-V-----------FPIAS-----GL 60
Pc_XP_025083375.1/1-166       --LLIIGKTGNGKSSLGNAIL-RNAIPGK-----P-K-----------FQVST-----SM 60
Pc_XP_025083376.1/1-166       --LLIIGKTGNGKSSLGNAIL-RNAIPGK-----P-K-----------FQVST-----SM 60
Pc_XP_025111525.1/1-161       --LLIIGKTGNGKSSLGNVIL------GK-----A-K-----------FQVST-----SM 60
Pc_XP_025111526.1/1-161       --LLIIGKTGNGKSSLGNVIL------GK-----A-K-----------FQVST-----SM 60
Ac_XP_012936298.1/1-176       LNIMLIGKTGNGKSATGNTII------GR-----D-V-----------FDDSD-----SA 60
Bg_BGLB035925-PA/1-161        -DLLLMGKSKNGKSSTGNSIL------GQ-----E-K-----------FICHT-----K- 60
Bg_BGLB009801-PB/1-173        -NILLVGRTGNGKSATGNSIL------GS-----A-P-----------FVSKR-----SS 60
Pc_XP_025085186.1/1-165       -RFLLVGKTGCGKSSSGNTVL------GE-----N-L-----------FDSDM-----SF 60
Pc_XP_025085185.1/1-165       -RFLLVGKTGCGKSSSGNTVL------GE-----N-L-----------FDSDM-----SF 60
Ac_XP_012936299.1/1-176       LNIMLIGKTGNGKSATGNTII------GR-----D-V-----------FDDSD-----SA 60
Pc_XP_025085184.1/1-165       -RFLLVGKTGCGKSSSGNTVL------GE-----N-L-----------FDSDM-----SF 60
Ec_RUS85985.1/1-171           LTLLLIGKTGMGKSRTGNSIL------GR-----L-A-----------FQVSG-----NT 60
Pc_XP_025082555.1/1-171       CRVVLLGKTGAGKSSLGNTLL------GR-----E-A-----------FEVGR-----GL 60
Pc_XP_025082554.1/1-171       CRVVLLGKTGAGKSSLGNTLL------GR-----E-A-----------FEVGR-----GL 60
Bg_BGLB009642-PB/1-177        -TFLFIGKTGTGKSSLCNSIS------GT-----N-E-----------FVESD-----SG 60
Bg_BGLB009639-PC/1-174        -TFLLLGKTGMGKSLTGNVIL------GK-----T-V-----------FKDDD-----QS 60
Pc_XP_025111445.1/1-170       LRILILGKTGVGKSSLGNTLL------GR-----E-A-----------FAPHR-----AL 60
Bg_BGLB013945-PB/1-177        -NIILLGKTGNGKSATGNTIL------GN-----D-L-----------FQSKA-----ST 60
Drer_076_1/1-158              LRLVLLGKTGAGKSATGNTIL------GE-----K-R-----------FNDDL-----SM 60
Drer_084_1/1-160              INIVLLGKTGVGKSSSGNTIL------GE-----N-R-----------FRCGR-----RL 60
Hsap_003_1/1-162              LRIILVGKTGCGKSATGNSIL------GQ-----P-V-----------FESKL-----RA 60
My_XP_021365073.1/1-165       -RVILIGKTGSGKSSTGNTIL------GG-----A-P-----------FISQP-----GG 60
Drer_032_1/1-162              LRIILVGVTGAGRSASGNTIL------GK-----K-V-----------FQSEI-----SS 60
Drer_044_1/1-162              LRLVLLGKTGAGKSATGNTIL------GE-----K-R-----------FNDDL-----SM 60
My_XP_021365072.1/1-165       -RVILIGKTGSGKSSTGNTIL------GG-----A-P-----------FISQP-----GG 60
Am_XP_029213773.1/1-193       LTVVLIGKTGNGKSSAGNQIL------GQ-----K-L-----------FAVSD-----SP 60
Pc_XP_025113706.1/1-173       CRIVLVGKTGSGKSSTANTIV------GL-----E-R-----------FKVSP-----AF 60
Pc_XP_025085195.1/1-165       -RFLLVGKTGCGKSSSGNTVL------GE-----N-L-----------FDSDM-----SF 60
Pc_XP_025085183.1/1-165       -RFLLVGKTGSGKKSTGNTIL------GE-----H-L-----------FDSNT-----DR 60
Cg_XP_019927753.1/1-164       -RMLLIGKTGAGKSTTGNTIL------GY-----E-A-----------FEAKT-----SA 60
Cg_XP_019927756.1/1-164       -RMLLIGKTGSGKSTTGNTIL------GR-----K-A-----------FKAKL-----SV 60
Pc_XP_025113704.1/1-173       CRIVLVGKTGSGKSSTANTIV------GL-----E-R-----------FKVSP-----AF 60
Pc_XP_025113705.1/1-173       CRIVLVGKTGSGKSSTANTIV------GL-----E-R-----------FKVSP-----AF 60
Bg_BGLB038793-PA/1-175        -NILVLGRSGNGKSSTGNTIL------GS-----P-E-----------FRVNA-----GT 60
Drer_048_2/1-162              VRIVLLGKTGVGKSTTGNTIL------GR-----K-A-----------FTAET-----SH 60
Drer_082_1/1-160              INIVLLGKTGVGKSSSGNTIL------GE-----N-R-----------FRSGR-----SL 60
My_XP_021367963.1/1-166       LRIVLIGKTGTGKSATGNTLL------GE-----N-V-----------FKSKG-----SS 60
Cg_XP_011453355.1/1-164       -RIVLLGKTGSGKSSTGNTLC------GR-----E-V-----------FGSHV-----SE 60
Skow_004_1/1-159              LTLVLVGRTGSGKSATGNTIL------GK-----P-H-----------FMSVR-----SM 60
Drer_098_1/1-147              LRILLLGKSVSENSRVGNLIL------GR-----S-A-----------FDSEA-----PP 60
My_XP_021365602.1/1-164       LRIVLVGKTGSGKSSTGNTIL------DE-----E-A-----------FKTCF-----SA 60
Drer_020_1/1-145              LRIALLGTSMSENSRVGNLIL------GK-----G-V-----------FGKKT-----PS 60
Cv_XP_022291746.1/1-165       -RLVLFGGKGSGKSATGNSIL------GS-----N-A-----------FESMP-----SG 60
Ec_RUS81972.1/1-173           --LLLIGKTGNGKSATGNSIL------QR-----K-V-----------FVASA-----SM 60
My_XP_021365601.1/1-164       LRIVLVGKTGSGKSSTGNTIL------DE-----E-A-----------FKTCF-----SA 60
Cv_XP_022301090.1/1-176       -RIVLIGQTGVGKSSTGNTIL------GE-----K-R-----------FKSSA-----SS 60
Cv_XP_022301089.1/1-176       -RIVLIGQTGVGKSSTGNTIL------GE-----K-R-----------FKSSP-----SS 60
Pc_XP_025086801.1_3/1-165     -RFLLVGKTGSGKSSTGNTIF------GE-----E-L-----------FDSDL-----NF 60
Drer_031_1/1-162              LRIVLLGKTGVGKSSTGNTIL------EK-----E-A-----------FKAGI-----SE 60
Drer_030_1/1-162              LRIVLLGKTGVGKSSTGNTVL------EK-----E-A-----------FKAGI-----SE 60
Bg_BGLB011835-PB/1-173        --FLMIGKTGNGKSALGNTIL------GR-----K-A-----------FKSKC-----ST 60
My_XP_021367972.1/1-166       LRIVLIGKTGTGKSATGNTLL------GE-----N-V-----------FKSKG-----SS 60
My_XP_021367979.1/1-166       LRIVLIGKTGTGKSATGNTLL------GE-----N-V-----------FKSKG-----SS 60
Ac_XP_012938541.1_3/1-178     --LVLVGSEGQGKQNTVDAIA------SA-----S-------------FNPDLTVLGDSL 60
Cg_XP_011420629.1/1-150       -TVFFIGPRGAGKSATINTII------GR-----D-V-----------AESTS-----SL 60
Pc_XP_025111290.1_2/1-150     -RILLLGSTASGKISGGNALV------RR-----K-V-----------FKAGT-----TM 60
Ac_XP_005096285.1/1-177       --LLLLGGAQAGVSSVGNGIL------QE-----D-V-----------FTTHE-----ED 60
Pc_XP_025111295.1_2/1-150     -RILLLGSTASGKISGGNALV------RR-----K-V-----------FKAGT-----TM 60
My_XP_021357453.1/1-164       -RLILIGKTGTGKSATGNTLL------GK-----E-A-----------FRSQM-----SC 60
Atha_011_1/1-161              ENIVLVGRTGNGKSATGNSLI------GK-----K-V-----------FASKA-----HA 60
Cg_XP_011414635.1/1-150       -RVFFIGPRGAGKSASINTII------GR-----D-V-----------AESRS-----SL 60
My_XP_021357452.1/1-164       -RLILIGKTGTGKSATGNTLL------GK-----E-A-----------FRSQM-----SC 60
My_XP_021357454.1/1-164       -RLILIGKTGTGKSATGNTLL------GK-----E-A-----------FRSQM-----SC 60
Drer_003_1/1-148              LRIVLIGKNGSENSRVENVI-------GA-----A-V-----------YDSGA-----SS 60
Bg_BGLB023069-PA/1-172        -NLFLVGKTGYGKSETGNTIL------GD-----Q-R-----------FVCSS-----DG 60
Drer_096_1/1-147              LRILLLGKSVSENSRVGNLIL------GR-----S-A-----------FDSEA-----PP 60
Bg_BGLB037886-PA/1-168        --LLLIGKTGSGKSALGNSIL------NR-----K-V-----------FESNC-----SM 60
Drer_083_1/1-147              MRILLLGKSVSENSRVGNLIL------GR-----S-A-----------FDSEA-----PA 60
Pc_XP_025111288.1_2/1-150     -RILLLGSTASGKISGGNALV------RR-----K-V-----------FKAGT-----TM 60
Pc_XP_025111289.1_2/1-150     -RILLLGSTASGKISGGNALV------RR-----K-V-----------FKAGT-----TM 60
Pc_XP_025111291.1_2/1-150     -RILLLGSTASGKISGGNALV------RR-----K-V-----------FKAGT-----TM 60
Drer_025_1/1-162              LRIVLIGKTGVGKSATGNTIL------GQ-----E-V-----------FESAF-----LA 60
Pc_XP_025111294.1_2/1-150     -RILLLGSTASGKISGGNALV------RR-----K-V-----------FKAGT-----TM 60
Pc_XP_025111293.1_2/1-150     -RILLLGSTASGKISGGNALV------RR-----K-V-----------FKAGT-----TM 60
Pc_XP_025111438.1_3/1-169     LRIIILGKTGCGKSSLGNTLL------SS-----K-V-----------FEEQT-----GI 60
Pc_XP_025111439.1_2/1-169     LRIIILGKTGCGKSSLGNTLL------SS-----K-V-----------FEEQT-----GI 60
Pc_XP_025111448.1_2/1-160     -KVLIIGKTGNGKSTVGNSIL------NK-----N-V-----------FHVST-----GL 60
Drer_056_1/1-162              LRIVLLGKTGVGKSATGNTIL------GR-----I-L-----------FKASL-----SQ 60
Pc_XP_025111440.1_2/1-169     LRIIILGKTGCGKSSLGNTLL------SS-----K-V-----------FEEQT-----GI 60
Pc_XP_025111428.1/1-170       -NLVLFGKTGSGKISLGNTLL------GK-----D-E-----------FKVEQ-----GM 60
Pc_XP_025111442.1_2/1-169     LRIIILGKTGCGKSSLGNTLL------SS-----K-V-----------FEEQT-----GI 60
Pc_XP_025111441.1/1-169       LRIIILGKTGCGKSSLGNTLL------SS-----K-V-----------FEEQT-----GI 60
Pc_XP_025111444.1_2/1-169     LRIIILGKTGCGKSSLGNTLL------SS-----K-V-----------FEEQT-----GI 60
Pc_XP_025111458.1/1-171       CRVVLLGKTGAGKSSLGNTLL------GR-----E-A-----------FKVGL-----GL 60
Bg_BGLB038543-PA/1-167        -TIILVGKTGNGKSSTGNTIL------CR-----S-A-----------FNSMA-----ST 60
Pc_XP_025111459.1/1-171       CRVVLLGKTGAGKSSLGNTLL------GR-----E-A-----------FKVGL-----GL 60
Drer_003_4/1-162              LRIVLLGKTGVGKSATGNTIL------GR-----K-E-----------FKSDI-----SQ 60
Drer_013_3/1-162              LRIVLLGKTGVGKSATGNTIL------GR-----K-E-----------FKSDI-----SQ 60
Pc_XP_025111447.1_2/1-160     -KVLIIGKTGNGKSTVGNSIL------NK-----N-V-----------FHVST-----GL 60
Pc_XP_025111446.1_3/1-160     -KVLIIGKTGNGKSTVGNSIL------NK-----N-V-----------FHVST-----GL 60
Pc_XP_025111445.1_2/1-170     LRVVLLGKTATGKSSLGNTLL------GR-----Q-E-----------FAPAK-----GL 60
Pc_XP_025111455.1/1-160       -NVLIIGKSKSGKSNLGNYLL------NT-----T-A-----------FSVSR-----GP 60
Bg_BGLB008947-PB/1-174        -NLLLIGKSGNGKSATGNSIL------RR-----K-C-----------FRTSG-----SA 60
Pc_XP_025088650.1/1-163       -RLLLVGKTGAGKSTTGNTIL------GE-----D-F-----------FDSEA-----SF 60
Pc_XP_025110108.1/1-162       --ILIIGKTGNGKSSIANAIL------GQ-----Q-K-----------FAVGS-----TM 60
Pc_XP_025088647.1/1-164       -RFLLVGKTGVGKSATGNTIF------GE-----N-K-----------FRTSV-----GF 60
Ac_XP_005102055.2/1-176       --LLLLGKTGHGKSATGNSIL------GW-----K-A-----------FKFSS-----SM 60
Bg_BGLB004870-PB/1-173        -DLLLIGKTGNGKSATGNTIL------RK-----K-T-----------FKSFP-----NA 60
Pc_XP_025085201.1/1-165       -RLVLVGKTGSGKSSVGNTIL------GE-----E-K-----------FDTKR-----SF 60
Pc_XP_025085202.1/1-165       -RLVLVGKTGSGKSSVGNTIL------GE-----E-K-----------FDTKR-----SF 60
Pc_XP_025110522.1/1-169       -RVVLLGKTGAGKSSLANTLL------GR-----E-A-----------FEISR-----GL 60
Ac_XP_005104364.1/1-176       -DIILLGKTGNGKSSTGNAIL------GR-----S-A-----------FATSE-----DA 60
Pc_XP_025087405.1/1-162       LRLVLVGKSGSGISSTGNTIL------GT-----N-K-----------FKVGN-----GV 60
Bg_BGLB018885-PA/1-168        --LLLIGKTGNGKSALGNSIL------NR-----N-A-----------FVSKN-----ST 60
Ec_RUS90253.1/1-179           LNVCLLGKTGTGKSATGNSIL------GW-----A-A-----------FESGS-----NT 60
Ec_RUS75775.1/1-176           -DVMLIGKTGGGKSATGNSIL------GF-----K-A-----------FVSSG-----NM 60
Bg_BGLB024693-PA/1-175        -TFLLVGNTGNGKSATGNSIL------NK-----Q-S-----------FKTTA-----GP 60
Bg_BGLB010059-PB/1-176        -DLLIVGKTGTGKSATGNSIL------GR-----N-V-----------FKSTS-----ST 60
Ac_XP_005092570.1/1-174       -DLLMVGKTGHGKSATGNSVL------GQ-----R-K-----------FKSSA-----SG 60
Bg_BGLB023639-PA/1-174        LTLLLVGNTGNGKSATGNSIL------GK-----S-A-----------FKTVS-----GT 60
Bg_BGLB022832-PA/1-171        -SLILLGSPGNGKSATGNSII------GK-----P-V-----------FKTAA-----GT 60
Bg_BGLB008269-PB/1-173        --FLLIGKLGQGRSATGNSIL------RN-----E-S-----------FKSSS-----AM 60
Ec_RUS73604.1/1-177           ---YLMGGPAAGKSMLGNAII------GH-----P-V-----------FQSTS----LTQ 60
Bg_BGLB039543-PA/1-173        -TIAIVGKTGHGKSSTGYTIL------RQ-----N-A-----------FEETP-----NS 60
Bg_BGLB006164-PB/1-176        -DLLVVGKTGHGKSSTANTIL------GR-----E-V-----------FEASS-----ST 60
Bg_BGLB000679-PB/1-172        -DLLLIGKTGNGKSATGNSIL------RS-----E-A-----------FDSKP-----SL 60
Lg_XP_009057840.1/1-164       -RVVLFGKTGIGKSSVGNSLL------GK-----T-I-----------FQFTS-----YA 60
Bg_BGLB005730-PB/1-173        --LILVGKTGHGKSSTANSIL------GK-----Q-S-----------FRSSS-----SV 60
Lg_XP_009060586.1/1-166       -RVILIGKTGAGKSYLGNALM------GR-----E-L-----------FKSSV-----TA 60
Bg_BGLB009640-PB/1-178        -TFIFIGKTGTGKSSLCNRIS------GT-----N-T-----------FEESG-----SG 60
Bg_BGLB028209-PA/1-172        -TAILLGKTGNGKSATGNTLL------GF-----D-R-----------FEVVHA---TSM 60
My_XP_021355182.1/1-165       -RVILIGKTGSGKSSTGNTIL------GG-----A-P-----------FISQP-----GG 60
Bg_BGLB028237-PA/1-172        -TAILLGKTGNGKSATGNTLL------GF-----D-R-----------FEVVHA---TSM 60
Pc_XP_025111465.1/1-168       -RLTLVGKTGSGKSSLGNTLL------GK-----T-K-----------FETSG-----SF 60
Pc_XP_025110023.1/1-168       -RMVLVGKTGNGKSSLGNTLL------GK-----K-T-----------FETSS-----AL 60
Pc_XP_025085205.1/1-165       -RFLLVGKTGAGKSTTGNTIL------GD-----E-C-----------FTSDV-----TF 60
Pc_XP_025086802.1_2/1-165     LRLLLVGKTGVGKSKTGNTIL------GK-----N-K-----------FQTSV-----GF 60
Pc_XP_025083368.1_2/1-170     LRILILGRTGVGKSSLGNTLL------GR-----Q-A-----------FAPGI-----RL 60
Pc_XP_025082556.1/1-169       -RVVLLGKTGAGKSSLGNTLL------GE-----D-K-----------FEIGR-----GL 60
Pc_XP_025110022.1/1-168       -RMVLVGKTGNGKSSLGNTLL------GK-----K-T-----------FETSS-----AL 60
Pc_XP_025110024.1/1-168       -RMVLVGKTGNGKSSLGNTLL------GK-----K-T-----------FETSS-----AL 60
Drer_010_1/1-161              LRIVMIGKTGVGKSAVGNTIL------NR-----E-V-----------FESKP-----SA 60
Drer_042_2/1-162              RRLILLGKTGVGKSATGNTIL------GI-----N-A-----------FKSEQ-----NF 60
Drer_069_1/1-161              RRMVLVGRTGAGKSSSGNTIL------GR-----K-A-----------FRAAK-----SA 60
Drer_064_1/1-161              RRMVLVGKTGAGKSSSGNTIL------GR-----K-A-----------FRAVS-----SG 60
Pc_XP_025088651.1/1-162       -RFVLVGNGGTGKSTTGNTIL------GA-----K-K-----------FVVSR-----GL 60
Pc_XP_025085206.1/1-165       -RFLLVGKTGAGKSTTGNTIL------GD-----E-C-----------FTSDV-----TF 60
Hsap_005_1/1-161              LRLILMGKTGSGKSATGNSIL------GR-----D-V-----------FESKL-----ST 60
Pc_XP_025088652.1/1-162       -RFVLVGNGGTGKSTTGNTIL------GA-----K-K-----------FVVSR-----GL 60
Pc_XP_025083391.1/1-163       -TIVLFGKTGNGKSSVGNIIL-STL-ETR-----E-F-----------FPIVS-----GL 60
Pc_XP_025083390.1/1-163       -TIVLFGKTGNGKSSVGNIIL-STL-ETR-----E-F-----------FPIVS-----GL 60
Pc_XP_025111539.1/1-161       --VFIIGKTGNGKSSLGNSIL------GR-----K-E-----------FLVAR-----SM 60
Pc_XP_025083392.1/1-163       -TIVLFGKTGNGKSSVGNIIL-STL-ETR-----E-F-----------FPIVS-----GL 60
Cg_XP_011443783.1/1-163       -RMMIAGLRGVGKSSLANSIS------GK-----H-V-----------QVSKS-----AF 60
Cv_XP_022315583.1/1-154       LRVFLIGPRRAGKSATINAII------GE-----N-V-----------ADSGK-----DL 60
Pc_XP_025083389.1/1-163       -TIVLFGKTGNGKSSVGNIIL-STL-ETR-----E-F-----------FPIVS-----GL 60
Pc_XP_025083393.1/1-163       -TIVLFGKTGNGKSSVGNIIL-STL-ETR-----E-F-----------FPIVS-----GL 60
Pc_XP_025077910.1/1-168       CRLVVVGRTGSGKSSVVNTLL------GV-----D-K-----------CEVSM-----FA 60
Pc_XP_025110548.1_3/1-160     -KVLIIGKTTNGKSTVGNSIL------NK-----I-V-----------FHVTT-----GL 60
Bflo_014_1/1-161              LRLALMGKTGVGKSSTGNSII------GC-----E-K-----------FTFSC-----SA 60
Drer_086_2/1-160              LTIVLLGQTGSGKSASGNTIL------KK-----Q-A-----------FKSHA-----SS 60
Pc_XP_025110547.1_4/1-160     -NVLIVGKTGNGKSTVGNSLL------NY-----S-A-----------FCVTR-----GF 60
Pc_XP_025111431.1/1-162       -KVFIIGKTGNGKSLLGNSIL------GR-----E-E-----------FLVAR-----SM 60
Pc_XP_025110547.1_3/1-160     -KVLIIGKTTNGKSTVGNSIL------NK-----I-V-----------FHVTT-----GL 60
Pc_XP_025110548.1_4/1-160     -NVLIVGKTGNGKSTVGNSLL------NY-----S-A-----------FCVTR-----GF 60
Drer_052_3/1-162              LRIVLLGKSGVGKSATGNTIL------ER-----Y-V-----------FKAET-----SQ 60
Drer_039_1/1-162              LRIVLLGKTGVGKSSTGNTIL------GR-----K-A-----------FKAED-----YF 60
Drer_053_1/1-162              LRIVLLGKTGSGKSSAGNTIL------GQ-----Q-L-----------FTNDA-----SL 60
Drer_041_1/1-162              MRIVLVGKTGVGKSAAGNTIL------GR-----E-Q-----------FKSVM-----KM 60
Drer_038_1/1-162              LSIVLLGKTGSGKSSAGNTIL------GQ-----K-K-----------FKSKA-----SV 60
Drer_062_2/1-162              LRIVLLGKTGVGKSSTGNTIL------GR-----D-V-----------FAAGT-----SQ 60
My_XP_021359550.1/1-164       -RIALIGRTGSGKCATGNNIL------GK-----K-A-----------FTTKL-----SG 60
Drer_083_3/1-162              LRIVLLGKTGVGKSSTGNTIL------GR-----E-A-----------FKAED-----YF 60
Drer_046_1/1-162              VRIVLLGKTGVGKSATGNTII------GR-----A-K-----------FTAET-----SH 60
Drer_055_1/1-162              VRIVLLGKTGVGKSATGNTII------GR-----A-K-----------FTAET-----SH 60
Pc_XP_025111477.1/1-162       -TFLIVGKTGNGKSSLANLIL------GE-----S-K-----------FQVST-----SM 60
Bg_BGLB008951-PB/1-171        -DLLLIGKTGNGKSATGNAIL------KR-----R-V-----------FTSNA-----NV 60
Pc_XP_025111478.1/1-162       -TFLIVGKTGNGKSSLANLIL------GE-----S-K-----------FQVST-----SM 60
Pc_XP_025111474.1/1-162       -TFLIVGKTGNGKSSLANLIL------GE-----S-K-----------FQVST-----SM 60
My_XP_021370669.1/1-165       -RVIVIGKTGSGKSSTGNTIL------GG-----A-P-----------FISQP-----GS 60
Pc_XP_025111476.1/1-162       -TFLIVGKTGNGKSSLANLIL------GE-----S-K-----------FQVST-----SM 60
Pc_XP_025111475.1/1-162       -TFLIVGKTGNGKSSLANLIL------GE-----S-K-----------FQVST-----SM 60
Pc_XP_025111456.1_2/1-160     -NVMIIGKSKSGKSSLGNYLL------NT-----A-A-----------FSVSR-----GP 60
Pc_XP_025082573.1/1-163       -RILIIGKTGNGKSSIANALL------GQ-----Q-K-----------FAVGS-----TM 60
My_XP_021371815.1/1-169       LRIVLIGTTGTGKSATGNTLI------GS-----D-KM---------EFKSSA-----SR 60
My_XP_021371816.1/1-169       LRIVLIGTTGTGKSATGNTLI------GS-----D-KM---------EFKSSA-----SR 60
My_XP_021365603.1/1-165       LRIVMIGKTGSGKSSSGNRIL------GK-----K-A-----------FETLL-----SG 60
Pc_XP_025083386.1/1-165       LRLILIGKTGNGKSTTGNCIL------GL-----E-A-----------FEQHS-----GL 60
Pc_XP_025111101.1/1-164       -RLILIGKTGNGKSTTANAIL------GE-----D-L-----------CKPSR-----GM 60
Drer_073_1/1-161              RRMVLVGRTGAGKSSSGNTIL------GR-----K-A-----------FRAAK-----SA 60
Bg_BGLB006281-PB/1-176        LNIVLLGKTGNGKSSTGNTLL------NR-----K-A-----------FQVSC-----DK 60
Pc_XP_025082572.1_2/1-163     -RILIIGKTGNGKSSIANALL------GQ-----Q-K-----------FAVGS-----TM 60
Drer_027_1/1-161              LRIVLLGKTRVGKSATGNTIL------GR-----E-A-----------FISDV-----SQ 60
Pc_XP_025110382.1/1-170       LRVVLVGKTGSGKSALGNTLL------GR-----N-A-----------FDSER-----GL 60
Pc_XP_025110383.1/1-170       LRVVLVGKTGSGKSALGNTLL------GR-----N-A-----------FDSER-----GL 60
Pc_XP_025082573.1_2/1-163     -RILIIGKTGNGKSSIANALL------GQ-----Q-K-----------FAVGS-----TM 60
Pc_XP_025082572.1/1-163       -RILIIGKTGNGKSSIANALL------GQ-----Q-K-----------FAVGS-----TM 60
Bg_BGLB009641-PB_2/1-175      -TFLLVGKTGSGKSCTGNFIL------GD-----K-V-----------FKDSD-----LF 60
Bg_BGLB034895-PA/1-175        -TLIFIGRTGTGKSSLCNGIS------GS-----N-K-----------FVESD-----SG 60
Pc_XP_025111538.1/1-162       -KVFIIGKTGNGKSSLGNSIL------GR-----K-E-----------FLVAR-----SM 60
Pc_XP_025111537.1/1-162       -KVFIIGKTGNGKSSLGNSIL------GR-----K-E-----------FLVAR-----SM 60
Pc_XP_025111183.1/1-162       -KVFIIGKTGNGKSLLANSVL------GR-----E-E-----------FLVAR-----SM 60
Bg_BGLB030283-PA_2/1-172      -TLFLWGCAGNGKSASGNAIL------GR-----T-V-----------FSTST-----NT 60
Pc_XP_025111184.1/1-162       -KVFIIGKTGNGKSLLANSVL------GR-----E-E-----------FLVAR-----SM 60
Bg_BGLB022406-PA/1-173        --LILVGKTGHGKSSTANSIL------GK-----D-S-----------FRPSC-----SV 60
Pc_XP_025085173.1/1-164       -RFILMGKTGGDKSTTGNTIL------GE-----T-L-----------FEADL-----RF 60
Bg_BGLB029478-PA/1-159        -QVILVGKPGSGKSAAGDIFL------GT-----S-Y-----------FSDYN-----AS 60
Pc_XP_025085172.1/1-164       -RFILMGKTGGDKSTTGNTIL------GE-----T-L-----------FEADL-----RF 60
Pc_XP_025085181.1/1-165       -RFLLVGKSGREKVSTGSTIL------GH-----H-A-----------FNNEA-----NF 60
Ac_XP_012944975.1/1-176       --VLLLGKTGHGKSATGNSIL------GS-----R-T-----------FKVSS-----ST 60
Pc_XP_025085171.1/1-164       -RFILMGKTGGDKSTTGNTIL------GE-----T-L-----------FEADL-----RF 60
Pc_XP_025085174.1/1-164       -RFILMGKTGGDKSTTGNTIL------GE-----T-L-----------FEADL-----RF 60
Ppat_007_1/1-159              LTVLVVGKGGVGKSSTVNSII------GE-----R-V-----------TVVSA------F 60
Ppat_002_1/1-154              ITIVLLGKGGVGKSSIVNSLF------SE-----R-V-----------AAVSA------F 60
Drer_006_2/1-162              LRIVLVGKTGVGKSATGNTIL------GE-----D-M-----------FKEEL-----SA 60
Drer_093_1/1-161              RKIVLLGKTGDGKSSSGNTIL------GK-----Q-T-----------FTTES-----SP 60
Bg_BGLB034455-PA/1-173        -TIALVGKTGHGKSSTGNTIL------RR-----E-A-----------FERDS-----NM 60
Bg_BGLB030283-PA/1-170        -ELVLVGKPGCGKSSTGNSIL------NK-----S-V-----------FEISN-----ST 60
Hsap_008_1/1-161              INLALFGMTQSGKSSAGNILL------GS-----T-D-----------FHSSF-----AP 60
Bg_BGLB017413-PA/1-172        -SLLLVGKTGCGKSATGNSIL------KK-----E-R-----------FLSLL-----QT 60
Drer_020_2/1-162              LRIVVMGKTGVGKSASANTIL------RR-----E-A-----------FKSVL-----NS 60
Drer_023_1/1-150              LRIVLLGSEAAVKASCGNTIF------GR-----Q-V-----------FSESQ-----PS 60
My_XP_021371817.1/1-166       LRIVLIGKTRTGKSATGNTLI------GE-----D-I-----------FESKA-----SP 60
Bg_BGLB027157-PA/1-170        --LLLIGKTGNGKSALGNSIL------DY-----E-A-----------FVSEP-----SA 60
Bg_BGLB037141-PA/1-166        LNVILVGRTGNGKSSCGNTIL------GK-----E-V-----------FLRNT-----QE 60
Bg_BGLB012387-PC/1-168        --LLLIGKTGHGKSALGNSIL------NR-----N-A-----------FVSRN-----ST 60
Bg_BGLB014138-PB/1-170        --LLLIGKTGNGKSALGNSII------KY-----K-A-----------FVSEP-----SS 60
Ec_RUS71590.1/1-177           -DIMLLGKTGAGKSKTGNAIL------DR-----N-A-----------FSSVA-----TM 60
Drer_019_1/1-162              LRIVLLGKTGVGKSASANTIL------RR-----K-S-----------FQSVL-----TS 60
Pc_XP_025087412.1/1-165       -RIILLGKCGSGKSSTGNSLL------GE-----D-N-----------FQTGS-----GV 60
Bg_BGLB032113-PA_2/1-175      -DLLLIGKTGNGKSATGNSIL------MH-----E-S-----------FKHVS-----SA 60
My_XP_021365591.1/1-164       -RIVLIGRSGSGKSSTGNTIL------GK-----D-V-----------FKSCY-----GA 60
Pc_XP_025086807.1/1-162       -RIILLGKRGSGKSATGNTLL------AA-----E-K-----------FQTDS------- 60
My_XP_021365592.1/1-164       -RIVLIGRSGSGKSSTGNTIL------GK-----D-V-----------FKSCY-----GA 60
Bg_BGLB008949-PB/1-171        -DLLLIGRTGSGKSSTGNSIL------KR-----N-M-----------FRSFT-----ST 60
Ac_XP_005112733.1/1-176       --LFLLGKTGHGKSSTGNTIL------AR-----P-A-----------FETSD-----NS 60
Bg_BGLB008944-PB/1-175        LNLMLIGKSGNGKSATGNSIL------RR-----R-C-----------FRTSG-----SA 60
Bg_BGLB032113-PA/1-175        -DLLLIGKTGNGKSATGNSIL------MH-----E-S-----------FKHVS-----SA 60
Drer_022_1/1-150              LRIVLLGSDAAVKASCGNTIF------GR-----Q-V-----------FSESP-----PS 60
Drer_009_1/1-150              LRILLLGKSVSENSRVGNLIL------GR-----S-A-----------FDSEA-----PP 60
Bg_BGLB022624-PA/1-175        -DLLLIGKTGNGKSATGNSIL------TH-----Q-T-----------FKHNS-----SA 60
Bg_BGLB003382-PB/1-168        ----LIGKLGAGKSSTGNTLS------GA-----N-H-----------FDESE-----NV 60
Drer_033_1/1-162              LRILLVGKTGVGKSATGNTII------GQ-----D-V-----------FKSEI-----SS 60
Drer_034_1/1-150              LRIVLLGSEAAVKASCGNTIF------GR-----Q-V-----------FSESP-----PS 60
Ec_RUS71589.1/1-170           -NVHLVGKQGAGKSATGNFIL------NR-----K-A-----------FRSTL-----SS 60
Drer_002_2/1-143              LNLVVCGSNRRLKSSMSELFL------RE-----S-R---------------------RG 60
Pc_XP_025082385.1/1-163       -RIIIVGKTGNGKSTLGNILL------GK-----S-S-----------FPVCC-----SM 60
Drer_074_1/1-161              LRMVVVGRTGAGKSSSGNTIL------DR-----K-V-----------FRAAK-----SS 60
Bg_BGLB005903-PB/1-173        --VLLLGKTGHGKSATGNSIL------GR-----T-V-----------FHSSP-----ST 60
Pc_XP_025083394.1/1-162       -TFFIVGKTGNGKSSVGNLIL------GK-----R-K-----------FQVST-----SR 60
My_XP_021365596.1/1-164       -RIVLIGRSGSGKSSTGNTIL------GK-----D-V-----------FKSCY-----GA 60
Drer_008_1/1-150              LRILLLGKSVSENSRVGNLIL------GR-----S-A-----------FDSEA-----PP 60
Bg_BGLB024015-PA/1-170        --LLLIGKTGYGKSALGNSIL------NC-----D-A-----------FVSEP-----SF 60
Drer_040_1/1-162              LRILLVGKTGVGKSATGNTII------GQ-----D-V-----------FKSEI-----SS 60
Drer_018_1/1-148              LRILLLGKSVSENSRVGNLIL------GR-----S-A-----------FDSEA-----PP 60
Bg_BGLB007185-PB/1-172        -DLLLIGKTGNGKSALGNAIL------RR-----K-C-----------FQSVP-----ST 60
Bg_BGLB039329-PA_2/1-174      -TYLLVGKTGIGKSSTGNSLL------GH-----N-L-----------FKNSD-----LA 60
Bg_BGLB023073-PA/1-174        -TYLLIGKTGIGKSSTGNLIL------GE-----N-L-----------FKNSD-----FA 60
Ec_RUS77762.1/1-174           -DLLLVGKTGTGKSSVGNSIL------KK-----Q-A-----------FKTSS-----SL 60
Bg_BGLB023073-PA_2/1-174      -TFLLVGKTGSGISSTANSIL------GQ-----Y-A-----------FKTSD-----KA 60
Bg_BGLB029478-PA_2/1-173      -NIILVGNAGNGKSATGNSIL------GR-----N-V-----------FKTTT-----GT 60
My_XP_021367951.1/1-167       LRIVLVGTTGTGKSATGNTLI------GE-----K-V-----------FKSSS-----SR 60
Pc_XP_025110026.1/1-170       LRILLLGRTGCGKSSLGNTLL------GS-----R-V-----------FVEQN-----GI 60
Pc_XP_025111445.1_3/1-170     LRVVLLGKTGTGKSSLGNTLL------GR-----Q-A-----------FAPAR-----GV 60
Drer_100_1/1-162              IRIVLLGDRSIGKSASGNTIL------GQ-----K-V-----------FRSER-----SS 60
Drer_061_2/1-161              LRIVMVGKTGAGKSATGNTIL------RQ-----K-V-----------FKEEL-----SA 60
Drer_026_2/1-162              VRLVLLGKTGVGKSATANTII------GK-----N-R-----------FKSTS-----SS 60
Hsap_006_1/1-162              LRIILVGKTGTGKSAAGNSIL------RK-----Q-A-----------FESKL-----GS 60
Pc_XP_025087903.1/1-164       -RILLLGKSGCGKSSTGNTIL------GE-----D-R-----------FKTGS-----GV 60
Ac_XP_005098739.2/1-169       LNIVLIDNTGSHKSVIGNRIL------GE-----D-G-----------FRTPRE------ 60
Pc_XP_025110025.1/1-170       LRILLLGRTGCGKSSLGNTLL------GS-----R-V-----------FVEQN-----GI 60
Drer_059_2/1-162              VRLVLLGKTGVGKSATANTII------GR-----N-R-----------FNSSS-----SS 60
Pc_XP_025085179.1/1-164       -RFLLVGKTGSGKSTTGNTIL------GG-----D-Y-----------FTSDL-----RF 60
Pc_XP_025085180.1/1-164       -RFLLVGKTGSGKSTTGNTIL------GG-----D-Y-----------FTSDL-----RF 60
Drer_072_1/1-161              LSLVLLGKTGVGKSATGNTIL------GR-----Q-A-----------FKSEK-----SG 60
Ac_XP_012938541.1/1-166       ---LTVGQTGQGKSSASNAIL------GW-----K-A-----------FRPSA-----AE 60
Bg_BGLB032825-PA/1-170        --LLLIGKTGNGKSALGNSII------DH-----S-A-----------FFSEP-----SS 60
Pc_XP_025087413.1/1-165       -RIILLGKCGSGKSSTGNSLL------GE-----D-N-----------FQTAS-----GV 60
Drer_066_1/1-162              MRIVLLGKTGIGKSATGNTIL------GR-----T-A-----------FKSEA-----SF 60
My_XP_021365588.1/1-164       -RIVLIGRSGSGKSSTGNTIL------GK-----D-D-----------FKSCY-----GA 60
My_XP_021344399.1/1-164       -RIVLIGRSGSGKSSTGNTIL------GK-----D-D-----------FKSCY-----GA 60
Pc_XP_025083383.1/1-169       -NVMLVGKTGSGKSSLGNLLL------GK-----K-G-----------FDPKS-----GW 60
Pc_XP_025083382.1/1-169       -NVMLVGKTGSGKSSLGNLLL------GK-----K-G-----------FDPKS-----GW 60
Cv_XP_022332192.1/1-155       --VLVVGGIGHGKSSFINSVF------GE-----E-K-----------CKVGSTW--GVG 60
Cv_XP_022332608.1/1-155       --VLVVGGIGHGKSSFINSVF------GE-----E-K-----------CKVGSTW--GVG 60
Lg_XP_009064072.1/1-164       -RMVLVGETGTGKSSTGNSIL------AQ-----N-V-----------FPVST-----KG 60
Cv_XP_022332193.1/1-155       --VLVVGGIGHGKSSFINSVF------GE-----E-K-----------CKVGSTW--GVG 60
Ac_XP_012938541.1_2/1-174     -DILLIGSDGHGKRETVNSIA------TA-----S-N-----------ISGSM-----EK 60
Bg_BGLB028578-PA/1-176        -RLALLGKTGHGKTSTGNTIL------RK-----Q-V-----------FKQWI-----HQ 60
Ec_RUS72941.1/1-172           CTIHLLGKTGTGKSSTGNTIL------GS-----K-K-----------FPCKS-----ST 60
Cv_XP_022332609.1/1-155       --VLVVGGIGHGKSSFINSVF------GE-----E-K-----------CKVGSTW--GVG 60
Drer_006_1/1-155              VRIVLLGVCGAGKSSMGNAIL------GE-----D-V-----------FKEGR------- 60
Cv_XP_022332610.1/1-155       --VLVVGGIGHGKSSFINSVF------GE-----E-K-----------CKVGSTW--GVG 60
Cv_XP_022296099.1/1-177       LRIVLIGQTGVEKSSTGNTLL------GE-----K-R-----------FKSSP-----SS 60
Drer_070_1/1-162              LRIILLGKTGSGKSSTGNTIL------DN-----K-Y-----------FKADF-----SA 60
Drer_047_1/1-162              LRIVLLGKTGSGKSATGNTIL------DR-----K-A-----------FEVGE-----FI 60
Drer_097_1/1-162              LRIMLLGARGSGKSSTGNTIL------AY-----N-A-----------FKSDM-----QL 60
Drer_071_1/1-162              LRIILLGKTGSGKSSTGNTIL------DN-----K-Y-----------FKADF-----SA 60
My_XP_021365588.1_2/1-165     LRIVLLGKTGSGKSSTGNTIL------GK-----D-V-----------FKSCF-----AA 60
Drer_088_1/1-161              KRIVLLGKTGDGKSSAGNTIL------KQ-----E-V-----------FKSKA-----SP 60
Bg_BGLB031429-PA/1-167        -NLILMGYHGSGKKSTGNTIL------GK-----R-C-----------FKSTP-----DT 60
Ec_RUS72940.1/1-169           ---HLLGKTGTGKSSTGNTIL------GI-----K-K-----------FPCKS-----ST 60
Bg_BGLB008948-PB/1-170        -DLLLVGKTGHGKSATGNAIL------GR-----K-L-----------FTSCG-----NM 60
Bg_BGLB025549-PA/1-171        -DLLLIGRTGTGKSSTGNSIL------NR-----N-M-----------FKAID-----SM 60
Drer_065_3/1-162              VRIVLLGKTGVGKSTTGNTIL------GR-----K-A-----------FTAET-----SH 60
Pc_XP_025087408.1/1-164       -RILLLGKSGSGKSSTGNTIL------GE-----D-R-----------FKTGS-----FL 60
Drer_005_1/1-151              LRIVLLGKNTTENSSVGNFIL------GR-----S-A-----------FESEA-----PS 60
Drer_013_2/1-145              LNLVLCGSNRKLKSSLSELFL------SE-----S-T---------------------RG 60
My_XP_021353565.1/1-173       LRVLLVGETGCGKSVAGNALL------GA-----D-L-----------FTAGA-----EA 60
Pc_XP_025111455.1_2/1-163     -RIIIIGASRSGKSTAANVLL------GK-----N-I-----------FQVSA-----DT 60
Drer_089_1/1-161              KRIVLLGKTGDGKSSAGNTIL------KQ-----E-V-----------FKSKA-----SP 60
Drer_085_1/1-161              KRIVLLGKTGDGKSSAGNTIL------KQ-----E-V-----------FKSKA-----SP 60
Atha_026_1/1-159              LTVLVMGKGGVGKSSTVNSVI------GE-----K-A-----------AAVST------F 60
Drer_067_2/1-162              VRIVLLGKTGVGKSTTGNTIL------GR-----K-A-----------FTAET-----SH 60
Bg_BGLB016943-PA/1-177        LNVLLVGKTGHGKSATGNSIL------QE-----K-L-----------FTAKS-----SM 60
Bg_BGLB010064-PB/1-176        -NVLLVGKTGHGKSATGNSIL------QR-----K-A-----------FVAKC-----ST 60
Bg_BGLB039329-PA/1-174        -TFLLVGKTGSGISSTANTIL------GQ-----Y-A-----------FKTSD-----KA 60
Drer_005_3/1-162              LRIVLLGKTGVGKSATGNTIL------GR-----E-A-----------FKEDV-----SQ 60
Bg_BGLB031582-PA/1-175        -TFIFVGKTGTGKSSLCSRIS------GS-----D-K-----------FQDSD-----SG 60
Drer_055_5/1-162              LRIVLLGKTGVGKSTTGNTII------GR-----K-A-----------FTAET-----SH 60
Bg_BGLB025388-PA/1-175        -SILIVGRSGNGKSSTGNSIL------GG-----R-E-----------FQINS-----AT 60
Bg_BGLB009641-PB/1-175        LTLLLVGKTGSGISSTANTIL------GQ-----H-T-----------FETSD-----NS 60
Ec_RUS76747.1/1-180           -DLLLLGKTGYGKSALGNSIL------GR-----K-A-----------FQSIG-----ST 60
Pc_XP_025077712.1/1-168       CRLVVVGRTGSGKSSVVNILL------DE-----N-L-----------SRTEM-----SF 60
Atha_027_1/1-159              MTVLVLGKGGVGKSSTVNSLI------GE-----Q-V-----------VRVSP------F 60
Drer_026_1/1-162              MRILLVGRKGSGKSSSGNTIL------GN-----K-K-----------FKVYK-----QN 60
Ac_XP_005095422.1/1-179       LTVMLLGKTGHGKSSTGNSIL------GE-----E-V-----------FDVSD-----SS 60
Bg_BGLB026694-PA/1-175        -TFLLVGKTGSGISSTANSLL------KE-----C-V-----------FKTSD-----KS 60
Ac_XP_012938166.1/1-174       LNIVLIGKTGNGKSDTGNSII------DE-----K-G-----------FGFSD-----AS 60
Pc_XP_025110378.1_4/1-163     -RIIIIGASGSGKSTAANVLI------GE-----D-M-----------FQMYS-----IN 60
Pc_XP_025110381.1/1-163       -RIIIIGASGSGKSTAANVLI------GE-----D-M-----------FQMYS-----IN 60
Drer_007_2/1-149              LNLVLCGSNGSLKVSVSKLLR------GK-----K-------------FKST------SR 60
Pc_XP_025110379.1/1-163       -RIIIIGASGSGKSTAANVLI------GE-----D-M-----------FQMYS-----IN 60
Ppat_006_1/1-158              CTILVLGKTGVGKSATINSIF------DE-----C-K-----------TVTSA------Y 60
Pc_XP_025110377.1_2/1-163     -RIIIIGASGSGKSTAANVLI------GE-----D-M-----------FQMYS-----IN 60
Bg_BGLB009638-PE/1-174        --YICVGRTGTGKSSLCNTIL------GA-----N-K-----------FRESD-----SS 60
Pc_XP_025085174.1_3/1-163     LRLLVVGNTSSGKTTTINSIL------GK-----G-N-----------ILSED-----YF 60
Pc_XP_025085173.1_3/1-163     LRLLVVGNTSSGKTTTINSIL------GK-----G-N-----------ILSED-----YF 60
Pc_XP_025085172.1_3/1-163     LRLLVVGNTSSGKTTTINSIL------GK-----G-N-----------ILSED-----YF 60
Pc_XP_025110380.1_2/1-163     -RIIIIGASGSGKSTAANVLI------GE-----D-M-----------FQMYS-----IN 60
Pc_XP_025085171.1_3/1-163     LRLLVVGNTSSGKTTTINSIL------GK-----G-N-----------ILSED-----YF 60
Pc_XP_025110380.1_4/1-165     -RIIIIGASKSGKSTAKDVLL------GE-----E-C-----------IKQRAPA--SQS 60
Pc_XP_025077910.1_3/1-168     CRLVVVGRTGSGKSSVVNILL------DE-----K-L-----------SPTKM-----SF 60
Ac_XP_005098739.2_2/1-172     -SIMLLGKTGRGKTAISSRMV------EG-----S-I-----------TY-QH-----EP 60
Pc_XP_025110379.1_2/1-165     -RIIIIGASKSGKSTAKDVLL------GE-----E-C-----------IKQRAPA--SQS 60
Pc_XP_025110381.1_3/1-165     -RIIIIGASKSGKSTAKDVLL------GE-----E-C-----------IKQRAPA--SQS 60
Pc_XP_025110377.1_4/1-165     -RIIIIGASKSGKSTAKDVLL------GE-----E-C-----------IKQRAPA--SQS 60
Drer_017_2/1-149              LNLVLCGSNGSLKVSVSKLLR------GK-----K-------------FKST------SR 60
Drer_016_2/1-149              LNVVLCGSNGSLKVSVSKLLR------GK-----K-------------FKST------SR 60
Drer_045_2/1-149              LNVVLCGSNGSLKVSVSKLLR------GK-----K-------------FKST------SR 60
Pc_XP_025110378.1_5/1-165     -RIIIIGASKSGKSTAKDVLL------GE-----E-C-----------IKQRAPA--SQS 60
Drer_012_1/1-151              QILVLCGSDAKLKNSISNLIR------GK-----S-------------LTHSQ-----PR 60
Ac_XP_012936310.1_2/1-181     LNIYLMGKTGNGKSSTGNSIV------GD-----T-P-----------FYCPD-----SA 60
Drer_011_2/1-150              LNLVLCGGNGLLKVSVSKLLR------GK-----P-------------ISTS------HQ 60
Ac_XP_005098866.2/1-176       -TMMLLGKVGHGKTATASSVL------ER-----R-I-----------SYNVD-----EE 60
Ac_XP_012936310.1_3/1-173     -TIMLLGKVGHGKTATASSII------QR-----R-F-----------SYSMD-----ET 60
Ac_XP_012936310.1/1-174       -TIMLLGKVGDGKTATASNIL------NR-----S-T-----------NPTDS-----AN 60
Ac_XP_012942253.1/1-172       -TIMLLGKVGHGKTATASSIL------ER-----S-V-----------SH-MD-----ES 60
Ppat_005_1/1-160              CTILVLGKTGVGKSSTINSIF------DE-----R-K-----------SVTSA------F 60
Ppat_003_1/1-160              CTILVLGKTGVGKSATINSIF------DD-----R-K-----------SVTSA------F 60
Drer_018_2/1-150              LNLVLCGSDGSLKVSASKLFR------GK-----P-------------IATS------HQ 60
Drer_007_1/1-159              IRIVLLGKSASENSRVRNLIL------GT-----D-P-----------CENED-----PA 60
Ac_XP_012942254.1/1-181       LNIVLMGKTGNGKSSTGNSIL------NS-----T-S-----------FLCPD-----SA 60
Cv_XP_022304133.1/1-161       IS-CR----ICNYG-S-ATR---NAK-R------FRVFDTPGICSI------------TD 120
Cv_XP_022310523.1/1-166       SSTTK----TCKYG-C-ADR---NNR-K------YRVFDTPGINSI------N-DM-NET 120
Cv_XP_022303233.1/1-165       SSSTK----VCEYG-Y-AKR---NGC-T------YRVFDTPGINSF------E-EM--KE 120
Cv_XP_022303234.1/1-165       SSSTK----VCEYG-Y-AKR---NGC-T------YRVFDTPGINSF------E-EM--KE 120
Cv_XP_022309546.1/1-166       SSYTM----TIECG-S-ATR---NGL-K------YRVFDTPGIECS------NIDD-QKN 120
Cv_XP_022332607.1/1-164       SSVTR----QCKYG-S-ATR---NKF-L------YRIYDTPGINSP------E-EL-ATI 120
Cv_XP_022332606.1/1-164       SSVTR----QCKYG-S-ATR---NKF-L------YRIYDTPGINSP------E-EL-ATI 120
Cv_XP_022332605.1/1-164       SSVTR----QCKYG-S-ATR---NKF-L------YRIYDTPGINSP------E-EL-ATI 120
Cv_XP_022332187.1/1-164       SSVTR----QCKYG-S-ATR---NKF-L------YRIYDTPGVNSP------E-EL-ATS 120
Cv_XP_022332188.1/1-164       SSVTR----QCKYG-S-ATR---NKF-L------YRIYDTPGVNSP------E-EL-ATS 120
Cv_XP_022332185.1/1-164       SSVTR----QCKYG-S-ATR---NKF-L------YRIYDTPGVNSP------E-EL-ATS 120
Cg_XP_011454023.1/1-164       SSVTR----QCKYG-S-AAR---DGF-L------YRIYDTPGVNSP------E-EL-QTT 120
Cv_XP_022332602.1/1-165       SSVTR----ECEYG-V-SIR---NGY-K------YRVFDTPGVNSP------K-RL-EKE 120
Cv_XP_022332190.1/1-165       SSVTR----QCEYG-V-SIR---NGY-K------YRVFDTPGVNSP------K-RL-EKE 120
Cv_XP_022332191.1/1-165       SSVTR----QCEYG-V-SIR---NGY-K------YRVFDTPGVNSP------K-RL-EKE 120
Cv_XP_022332601.1/1-165       SSVTR----ECEYG-V-SIR---NGY-K------YRVFDTPGVNSP------K-RL-EKE 120
Cv_XP_022332600.1/1-165       SSVTR----ECEYG-V-SIR---NGY-K------YRVFDTPGVNSP------K-RL-EKE 120
Pc_XP_025111467.1/1-151       FSTTA----RAEM-----------------------VVDTPDIVNL------D--Y--SP 120
Atha_021_1/1-155              ---TV----ECKTC-K-AKL---DGQ-I------INVIDTPGLFDL------S--V--ST 120
Cg_XP_019919146.1/1-164       SSITS----RCSWK-S-AFR---FGY-N------ILIVDTPGIFDT------S--L--PN 120
Cv_XP_022295286.1/1-166       SSVTT----KTQYN-E-TER---FGK-R------LVVVDTPGLFDT------N--R--TE 120
Cv_XP_022295287.1/1-166       SSVTT----KTQYN-E-TER---FGK-R------LVVVDTPGLFDT------N--R--TE 120
Cg_XP_011455059.1/1-164       SSITS----RCTSK-Q-AQR---FGK-E------IQVVDTPGIFDT------N--L--PN 120
Cg_XP_011427681.1/1-166       SSITK----QTQYN-E-TIR---FGK-R------LVVVDTPGLFDT------N--L--TE 120
Cg_XP_011455058.1/1-164       SSITS----RCTSK-Q-AQR---FGK-E------IQVVDTPGIFDT------N--L--PN 120
Cg_XP_011455056.1/1-164       SSITS----RCTSK-Q-AQR---FGK-E------IQVVDTPGIFDT------N--L--PN 120
Cg_XP_011414633.1/1-164       SSITR----KCSQE-S-AVR---FGR-K------IVIVDTPGIFDT------G--K--TN 120
Cg_XP_011421513.2/1-164       SSVTK----TCSQE-N-TIR---FNC-K------IVVVDTPGTFDT------K--T--SN 120
Cv_XP_022301668.1/1-166       SSITR----ICSQN-S-AVR---FKR-K------IVIVDTPGIFDT------K--Q--TN 120
Drer_090_1/1-158              --VAQ----DVTVE-S-GSF---GEL-P------VSVYDTPGLSDI------E--M--SE 120
Cg_XP_011424928.1/1-166       SSITK----QTQYN-E-TIR---FGK-R------LVVVDTPGLFDT------N--L--TE 120
Cv_XP_022296314.1/1-166       SSITR----ICSQN-S-AVR---FKR-K------IVIVDTPGIFDT------K--Q--TN 120
Cv_XP_022291927.1/1-164       TSVTT----QTQYN-E-ADR---FGK-R------LIVVDTPGYLDT------N--M--TK 120
Cv_XP_022295274.1/1-166       SSVTT----QTQYN-E-TER---FGK-R------LVVVDTPGLFDT------N--R--TE 120
Cg_XP_011422393.2/1-160       SSVTS----RCTSR-Q-AQR---FGR-E------IQVVDTPGIFDT------N--L--PN 120
Cv_XP_022295273.1/1-166       SSVTT----QTQYN-E-TER---FGK-R------LVVVDTPGLFDT------N--R--TE 120
Cv_XP_022295282.1/1-166       SSVTA----QTQYN-E-TDR---FGK-R------LVVVDTPGLFDT------I--R--TE 120
Cv_XP_022296309.1/1-166       KSVTT----VCEPA-F-TDR---FGR-N------LVIVDTPGVFDT------N--E--YN 120
Cv_XP_022294705.1/1-166       QSVTK----FSQIS-K-TER---FGK-K------LVVVDTPGYSDG------N--M--TD 120
Cv_XP_022294708.1/1-166       QSVTK----FSQIS-K-TER---FGK-K------LVVVDTPGYSDG------N--M--TD 120
Cv_XP_022294704.1/1-166       QSVTK----FSQIS-K-TER---FGK-K------LVVVDTPGYSDG------N--M--TD 120
Ac_XP_005108255.2/1-174       RTTTL----TPELG-C-SKRY--NNR-T------VRVVDTPGLCDS------Q--W--SS 120
Ac_XP_005108254.2/1-174       RTTTL----TPELG-C-SKRY--NNR-T------VRVVDTPGLCDS------Q--W--SS 120
Drer_092_1/1-158              SSVTR----GCSEA-Q-ATV---SGR-S------VSVVDTPAICYT------H--T--SP 120
Bg_BGLB028483-PA/1-169        LSNDC----IAVKG-V-SHR---EDC-L------ITVVDIPGI-DT------D--N--KN 120
Cv_XP_022296310.1/1-166       KSVTT----VCEPA-F-TDR---FGR-N------LVIVDTPGVFDT------N--E--YN 120
Cv_XP_022296313.1/1-166       KSVTT----VCEPA-F-TDR---FGR-N------LVIVDTPGVFDT------N--E--YN 120
Cv_XP_022304624.1/1-166       RSLTK----VCSMG-I-AAR---FGR-N------IVIVDTPGIFDT------E--V--TT 120
Hsap_007_2/1-155              QSVTQ----SFLSE-S-RSW---RKK-K------VSIIDAPDISSL------K--N--ID 120
Cv_XP_022296312.1/1-166       KSVTT----VCEPA-F-TDR---FGR-N------LVIVDTPGVFDT------N--E--YN 120
Ac_XP_005108256.2/1-174       RTTTL----TPELG-C-SKRY--NNR-T------VRVVDTPGLCDS------Q--W--SS 120
Cv_XP_022294703.1/1-166       QSVTK----FSQIS-K-TER---FGK-K------LVVVDTPGYSDG------N--M--TD 120
Cv_XP_022300528.1/1-164       SSVTS----RCTIK-H-AQR---FGR-D------IQVVDTPGIFDT------X--A--PN 120
Atha_019_1/1-161              KGVTM----ICEMY-R-AAQ---DGP-I------INVIDTPGLCDS------F--V--PG 120
Cv_XP_022296311.1/1-166       KSVTT----VCEPA-F-TDR---FGR-N------LVIVDTPGVFDT------N--E--YN 120
Pc_XP_025111442.1/1-168       FRYTQ----KCQHG-E-ASF---GGT-K------LTVIDTPGVCDI------I--D--TE 120
Pc_XP_025111444.1/1-168       FRYTQ----KCQHG-E-ASF---GGT-K------LTVIDTPGVCDI------I--D--TE 120
Cv_XP_022295280.1/1-166       SSVTT----QTQYN-E-TDR---FGK-R------LVVVDTPGLFDT------N--R--TE 120
Pc_XP_025111439.1_3/1-168     FRYTQ----KCQHG-E-ASF---GGT-K------LTVIDTPGVCDI------I--D--TE 120
Pc_XP_025111438.1/1-168       FRYTQ----KCQHG-E-ASF---GGT-K------LTVIDTPGVCDI------I--D--TE 120
Cv_XP_022295277.1/1-166       SSVTT----QTQYN-E-TDR---FGK-R------LVVVDTPGLFDT------N--R--TE 120
Cv_XP_022295278.1/1-166       SSVTT----QTQYN-E-TDR---FGK-R------LVVVDTPGLFDT------N--R--TE 120
Cv_XP_022310198.1/1-165       GSCTQ----ICTLR-E-GVI---FDK-K------VVLIDTPGIFDT------K--E--SN 120
Cv_XP_022295276.1/1-166       SSVTT----QTQYN-E-TDR---FGK-R------LVVVDTPGLFDT------N--R--TE 120
Cv_XP_022287296.1/1-166       ASVTS----KTECK-E-NDR---FGK-Q------LVVVDTPGFFHT------E--L--TE 120
Cv_XP_022295275.1/1-166       SSVTT----QTQYN-E-TDR---FGK-R------LVVVDTPGLFDT------N--R--TE 120
Cv_XP_022304950.1/1-166       HPLTS----TCSFQ-S-ADR---FGK-E------IVVVDTPGLFDT------K--K--TT 120
Cv_XP_022287295.1/1-166       TPVTS----KTEYQ-M-ERR---FGK-K------LVVVDTPGLCDP------S--Q--SD 120
Pc_XP_025111441.1_2/1-168     FRYTQ----KCQHG-E-ASF---GGT-K------LTVIDTPGVCDI------I--D--TE 120
Pc_XP_025111440.1_3/1-168     FRYTQ----KCQHG-E-ASF---GGT-K------LTVIDTPGVCDI------I--D--TE 120
Cv_XP_022295279.1/1-166       SSVTT----QTQYN-E-TDR---FGK-R------LVVVDTPGLFDT------N--R--TE 120
Cg_XP_011437597.1/1-164       SSITQ----KCMHK-S-SVR---FGY-N------IVVVDTPGTFDT------H--T--SN 120
Cv_XP_022287294.1/1-166       TPVTS----KTEYQ-M-ERR---FGK-K------LVVVDTPGLCDP------S--Q--SD 120
Cv_XP_022295281.1/1-166       SSVTT----KTQCN-E-TER---FGK-R------LVVVDTPGLFDT------I--R--TE 120
Cg_XP_019930590.1/1-149       SPNKS----SCSET-S-AVY---SGK-K------IHIFDSSKFFDT------T--K--SN 120
Pc_XP_025111435.1/1-164       CSVTG----KCEWK-K-ASR---YGY-D------IEVTDTPGVCDT------G--R--SD 120
My_XP_021343321.1/1-164       ASVTQ----SCRRG-V-VQR---NGK-E------IHVVDTPGVFDT------E--V--DN 120
Pc_XP_025088643.1/1-160       DTVTG----DCQLK-R-STR---NGV-M------IEIMDSPGVFDT------R--N--TH 120
Cv_XP_022303804.1/1-164       ASVTS----KCSQS-H-TTR---FGK-K------IVIVDTPGIYDT------N--R--TK 120
Cv_XP_022302161.1/1-158       DTQTK----NCRYG-T-CQR---FDR-R------LVVVDTPDVCNH------G------- 120
Bg_BGLB033791-PA/1-170        NSVTE----NIQQG-I-IFI---NGR-K------IKVLDTPGIMDT------F--L--NK 120
Cv_XP_022292453.1/1-166       TSVTT----QTQFS-E-TER---FGR-R------LVVVDTPGLFDT------T--K--TK 120
Bflo_011_1/1-160              SSITT----VCASG-D-REK---EDR-E------IEVLDTPGVFST------D-----DL 120
Cg_XP_011451721.1/1-157       NSLTK----SCRYG-T-CQR---FDR-R------LVVVDTPDVCNH------D------- 120
Cv_XP_022302348.1/1-158       DTQTK----NCRYG-T-CQR---FDR-R------LVVVDTPDVCNH------G------- 120
Cv_XP_022292452.1/1-166       TSVTT----QTQFS-E-TER---FGR-R------LVVVDTPGLFDT------T--K--TK 120
Pc_XP_025110949.1/1-164       SSVTG----ECKWK-K-VSR---CGY-D------IEVTDTPGVCDT------N--R--PE 120
Cv_XP_022304628.1/1-164       ASVTS----KCSQS-H-TTR---FGK-K------IVIVDTPGIYDT------N--R--TK 120
Cv_XP_022304626.1/1-164       ASVTS----KCSQS-H-TTR---FGK-K------IVIVDTPGIYDT------N--R--TK 120
Cv_XP_022304627.1/1-164       ASVTS----KCSQS-H-TTR---FGK-K------IVIVDTPGIYDT------N--R--TK 120
Lg_XP_009057091.1/1-164       QSVTI----DNNRG-E-RVMS--KYR-K------LVLVDTPGLHQR------R--T--TF 120
My_XP_021374749.1/1-158       GQAAD----PWSCA-C-NTF---DGK-Q------ITVVDIPGHIPK------A--V---- 120
Cv_XP_022297635.1/1-165       KSETK----MCSQW-S-AIR---FNK-K------VLVIDTPGVFDT------D--Q--TN 120
Cv_XP_022303800.1/1-164       ASVTS----KCSQS-H-TTR---FGK-K------IVIVDTPGIYDT------N--R--TK 120
Cv_XP_022303802.1/1-164       ASVTS----KCSQS-H-TTR---FGK-K------IVIVDTPGIYDT------N--R--TK 120
Cv_XP_022303798.1/1-164       ASVTS----KCSQS-H-TTR---FGK-K------IVIVDTPGIYDT------N--R--TK 120
Cv_XP_022303805.1/1-164       ASVTS----KCSQS-H-TTR---FGK-K------IVIVDTPGIYDT------N--R--TK 120
Cv_XP_022303806.1/1-164       ASVTS----KCSQS-H-TTR---FGK-K------IVIVDTPGIYDT------N--R--TK 120
Cv_XP_022303803.1/1-164       ASVTS----KCSQS-H-TTR---FGK-K------IVIVDTPGIYDT------N--R--TK 120
Cv_XP_022303799.1/1-164       ASVTS----KCSQS-H-TTR---FGK-K------IVIVDTPGIYDT------N--R--TK 120
Cg_XP_011428816.1/1-164       SSVTS----RCTSR-H-AQR---FGR-E------IQVVDTPGIFDT------N--L--PN 120
Atha_017_1/1-161              TGVTM----KCETC-V-AVP---CGT-G------INVIDTPGLFDL------S--V--SA 120
Bflo_001_1/1-162              SSETG----RCSYG-K-REK---DDR-E------VSVVDTPGVWDT------Q--A--SM 120
Bflo_013_1/1-162              SSETK----HCLFF-T-RDK---GDR-K------ISVVDTPGILDT------G--N--ND 120
Cv_XP_022335699.1/1-167       ISETS----VCSLS-I-VCR---FNK-K------IIIVDTPGICDT----DKK--K--TN 120
Atha_018_1/1-159              KFITK----ECKLH-K-SKP---NGL-T------INVIDTPGLFSA------S--S--TT 120
Ac_XP_005110990.1/1-174       ESDTY----DVQVG-W-ARR---DGR-K------VKVVDGPGIGDT------R--M--QR 120
Bg_BGLB016943-PB/1-171        TSVTK----AVQYD-Y-AAV---NGR-E------VKVVDCPGVMNT------D--C--QP 120
Ac_XP_005104629.1/1-172       SAVTF----EIEAA-K-SE--------N------FNIIDGLRIGEP------R--P--TK 120
Drer_016_3/1-161              DSVTN----VCEKG-V-GEV---DGR-S------VAVVDTPGLFDT------T--L--TN 120
Cv_XP_022300251.1/1-165       SSVTK----TCQYV-E-TSR---FGQ-T------LSIVDTPGSFDT------T--V--SN 120
Bg_BGLB012732-PB/1-172        TSVTK----RVESG-V-AEI---EGQ-R------IKVIDGPGVGDT------G--M--DK 120
Cg_XP_011422350.2/1-164       VSVTK----RCSQG-F-ANR---FGK-K------IVVVDTPGIFDT------E--L--TN 120
Pc_XP_025085187.1/1-165       ASVTE----TCKLG-R-NER---NGV-T------IDVMDSPGLFDT------K--K--TH 120
Cg_XP_019917937.1/1-164       SSITS----NCSIR-G-ANL---FKR-D------ILVVDTPGLFDT------S--S--SN 120
Drer_095_1/1-162              HSVTR----VCSAA-Q-ATV---SGR-S------VSVVDTPGFFHT------H--M--NN 120
Cv_XP_022332189.1/1-158       KSITT----DVEEF-S-ITR---GDG-T------ITFFDTPALK---------------- 120
Cv_XP_022316749.1/1-147       RREST----TKEFQ-S-YLV---ENR-N------WVLIDTPALSGS-------------- 120
Cv_XP_022290458.1/1-163       ESITR----VCSLK-T-SVR---FNK-K------IVIVDTPGIFDT------R--I--PN 120
Cg_XP_011422444.1/1-165       SSITK----KCKRG-S-SVR---FGQ-D------VLVLDTPGLFYT------G--M--TN 120
Drer_017_3/1-161              DSVTN----VCEKG-V-GEV---DGR-S------VAVVDTPGLFDT------T--L--TN 120
Cv_XP_022332603.1/1-158       KSITT----DVEEF-S-ITR---GDG-T------ITFFDTPALK---------------- 120
Cv_XP_022332604.1/1-158       KSITT----DVEEF-S-ITR---GDG-T------ITFFDTPALK---------------- 120
Ec_RUS73787.1/1-175           ESVTQ----NTSVE-W-AEV---DGR-T------IKVVDTPGVCDT------K--D--DS 120
Atha_015_1/1-159              SGVTT----ACELQ-S-STP---NGQ-I------INVIDTPGLFSL------S--P--ST 120
Atha_012_1/1-161              VGVTT----RCKTF-R-AVP---DGP-I------INVIDTPGLFDL------A--V--SA 120
Cg_XP_019927754.1/1-162       SSITS----QVQFN-T-KKR---FGK-N------LLVVDTPGLFDT------K--L--AK 120
Pc_XP_025111470.1/1-162       FSTTA----RAEKR-S-RIS---SME-T------ITVVDTPDIINL------H--Y--GP 120
Drer_045_3/1-161              DSVTN----VCEKG-V-GEV---DGR-S------VAVVDTPGLFDT------T--L--TN 120
Bflo_002_1/1-162              SSKTK----GCSYE-K-RKK---GDR-E------IAVVDTPGVWDT------H--D--SM 120
Cg_XP_019927752.1/1-164       SSITS----QVQFN-T-NKR---FGK-N------LLVVDTPGLFDT------K--L--TN 120
Cg_XP_011427670.1/1-169       ISLTD----EVQYG-V-VDR---FGR-R------LVVVDTPGIFDT------G--K--DS 120
Cg_XP_011456413.1/1-164       SSITS----YCVSK-H-ANR---FGK-N------IQVVDTPGTFDT------S--S--PN 120
Ac_XP_005093066.2/1-173       ESATI----NVQVA-T-ARR---GGR-H------FRVVDSPGLADT------R--L--SS 120
Drer_055_3/1-161              RPVTR----DVNVE-S-GSF---CEL-P------VTVYDTPGLFDT------K--L--RD 120
My_XP_021376515.1/1-164       GSVTT----HCLRG-K-KRR---FNK-L------IQIVDTPGLFDT------G--M--DN 120
Cv_XP_022297006.1/1-167       ASVTR----ACSQN-I-VER---FGR-K------ILVVDTPGIFDT------E--E--SN 120
Drer_062_1/1-142              ---------ESMRT-D-VDL---HGR-L------INVLELPALFNT------G--L--SE 120
My_XP_021364561.1/1-162       SSMTN----RCEFH-T-AER---FGK-K------LVVVDTPGLFDT------A--L--PN 120
Drer_068_1/1-162              ESVTE----ESQRE-S-SEI---NGR-R------ITVIDTPGLFDT------E--L--SN 120
Bg_BGLB017488-PB/1-176        QSVTC----EIKHA-Y-TTF---NCR-E------IKVVDAPGVDDT------D--NMNDL 120
Cv_XP_022291053.1/1-165       ISITR----TCSQK-F-ANR---FNR-K------IIVVDTPGIFDT------E--E--TN 120
Pc_XP_025083380.1/1-156       SSTTT----RAEKR-S-RIR---GEV-T------ITVVDTPDIVNL------D--Y--SA 120
Pc_XP_025101022.1/1-164       CSPSE----KCGWR-C-VSK---SRL-S------IELTDTPGIFDT------Y--P--NT 120
Bg_BGLB008770-PB/1-168        EEMKE----TIAVE-K-GTF---NGR-V------LAVVDTPSVTET---------L---- 120
Drer_094_2/1-162              NSVTR----ICSAA-Q-ATV---SGR-S------VSVVDTPGLFDT------Q--M--KP 120
Cv_XP_022291807.1/1-166       KSITR----VCSQK-A-SVR---FNR-K------IVVVDTPGIFDT------T--E--PN 120
Cv_XP_022302920.1/1-165       SSVTA----LCSSR-F-AKR---FGR-D------IQVVDTPGIFDT------S--T--PN 120
Lg_XP_009057918.1/1-161       SSVSQ----QCEFG-E-AQT---SIG-K------LLVVDTPGLFDT------A--K--PN 120
Ac_XP_005102778.2/1-175       ESDTF----EAQVS-R-ARH---EHR-K------VKVVDTPGICET------R--M--DR 120
Drer_048_4/1-162              NSVTR----KCSAA-Q-ATV---SGR-S------VSVVDTPGLFDT------Q--M--KP 120
Ec_RUS75776.1/1-170           VDNCPVK-ANWEPK-H-EGL---AYS-A------LQLWDWPGMDET------P------- 120
Pc_XP_025111180.1_2/1-145     PKKTNY---------I-TEV---DGM-W------LQVINTPELL--------------PT 120
Cv_XP_022295827.1/1-164       SSITS----RCTSR-H-AQR---FGK-E------IQIVDTPGVFDT------N--I--PN 120
Ec_RUS74182.1/1-175           ASITT----VVCRQ-S-STF---EGR-T------LCVVDTPGIGDT------R--S--AS 120
Pc_XP_025111351.1/1-164       NSVTA----VCAWK-K-GYR---CGY-P------IEVTDTPGVCDT------H--K--TE 120
Cg_XP_011432416.1/1-164       SSVTS----VCAQK-S-AVR---FGQ-K------VLIVDTPGVFDT------K--Q--NN 120
Bflo_012_1/1-152              ---------RCEQH-I-RQ----KDR-Q------ITVLDTPGVFDT------G-----NV 120
Bflo_008_1/1-158              KSETR----VCKQH-I-RQ----KDR-Q------ITVLDTPGVFDT------G-----NV 120
Drer_021_1/1-146              ID--------FEWH-A-GLV---LEQ-H------LMIINTPGLLE----------I--PS 120
Ac_XP_012943010.1/1-173       ESETD----AVQVA-F-TSLSA-DRG-S------VKVADTPGIGDT------R--M--DT 120
Drer_046_3/1-161              RPVTR----DVNVE-S-GSF---CEL-P------VTVYDTPGLFDT------K--L--RD 120
Drer_057_1/1-142              ---------ESVRT-D-VDL---HGR-L------INVLELPALFNT------G--L--SE 120
Bg_BGLB035974-PA/1-169        HATEN----IAVKG-S-ALR---GDC-R------ITVVDISGI-DT------D--N--KN 120
Cg_XP_011432417.1/1-164       SSVTS----VCAQK-S-AVR---FGQ-K------VLIVDTPGVFDT------K--Q--NN 120
Drer_051_1/1-141              ---------ESVRT-D-VDL---HGR-L------INVLELPALFNT------G--L--SE 120
Bg_BGLB032430-PA_2/1-170      KSSAA----EVALD-S-RDF---DNC-T------VRVIDVPGI-DT------D--N--SS 120
Bg_BGLB026189-PA/1-171        LSVTE----DIEVC-V-SEA---NGR-R------IKFVDGPGVSDN------V--M---- 120
My_XP_021370080.1/1-165       ASVTD----KCQSD-N-ARR---FGK-N------ILVVDTPGMYDT------D--L--SI 120
My_XP_021370082.1/1-165       ASVTD----KCQSD-N-ARR---FGK-N------ILVVDTPGMYDT------D--L--SI 120
My_XP_021370077.1/1-165       ASVTD----KCQSD-N-ARR---FGK-N------ILVVDTPGMYDT------D--L--SI 120
My_XP_021370088.1/1-165       ASVTD----KCQSD-N-ARR---FGK-N------ILVVDTPGMYDT------D--L--SI 120
My_XP_021370086.1/1-165       ASVTD----KCQSD-N-ARR---FGK-N------ILVVDTPGMYDT------D--L--SI 120
My_XP_021352273.1/1-164       SSVTN----RCEFQ-T-AER---FGK-K------LVVVDTPGLFDT------T--L--TN 120
Drer_090_2/1-161              NSVTR----VCSAA-Q-STV---SGR-S------VSVVDTPGFFDT------K--M--KP 120
Drer_098_3/1-161              HSVTL----VCSEA-Q-AKV---SGR-S------VSVVDTPGFFDT------H--M--NN 120
Pc_XP_025083384.1/1-165       SSGTV----KCAWK-K-KRR---WGR-L------IQLTDTPGVCDT------H--L--SP 120
My_XP_021370084.1/1-165       ASVTD----KCQSD-N-ARR---FGK-N------ILVVDTPGMYDT------D--L--SI 120
My_XP_021370073.1/1-165       ASVTD----KCQSD-N-ARR---FGK-N------ILVVDTPGMYDT------D--L--SI 120
Atha_020_1/1-161              TGVTK----TCQTY-K-AVP---GGS-R------INVIDTPGLFDL------S--V--SA 120
Bflo_004_1/1-162              SSETT----KSAYT-R-RQK---TDR-K------IAVVDTPGICDT------S--A--DP 120
Drer_096_3/1-161              HSVTL----VCSEA-Q-AKV---SGR-S------VSVVDTPGFFDT------H--M--NN 120
My_XP_021370074.1/1-165       ASVTD----KCQSD-N-ARR---FGK-N------ILVVDTPGMYDT------D--L--SI 120
My_XP_021370083.1/1-165       ASVTD----KCQSD-N-ARR---FGK-N------ILVVDTPGMYDT------D--L--SI 120
Pc_XP_025111182.1/1-170       TSDTK----ICQWA-E-ALV---EGI-K------LSVTDTPGVCDT------H--R--EE 120
My_XP_021370072.1/1-165       ASVTD----KCQSD-N-ARR---FGK-N------ILVVDTPGMYDT------D--L--SI 120
My_XP_021370076.1/1-165       ASVTD----KCQSD-N-ARR---FGK-N------ILVVDTPGMYDT------D--L--SI 120
Drer_050_1/1-162              SSVTS----ECSAA-Q-ATV---SGR-S------VSVVDTPGLFDT------K--M--KQ 120
My_XP_021370079.1/1-165       ASVTD----KCQSD-N-ARR---FGK-N------ILVVDTPGMYDT------D--L--SI 120
My_XP_021370078.1/1-165       ASVTD----KCQSD-N-ARR---FGK-N------ILVVDTPGMYDT------D--L--SI 120
Pc_XP_025085174.1_2/1-162     TPVTA----VCELK-R-STR---NGV-T------IEIMDCPGLCNE------S--E--KD 120
Pc_XP_025085171.1_2/1-162     TPVTA----VCELK-R-STR---NGV-T------IEIMDCPGLCNE------S--E--KD 120
Bg_BGLB000690-PB/1-170        YSLKP----VIREK-D-----------D------LKVIVCPFIGDT------G--D--DS 120
Drer_024_1/1-162              ESVTK----ESQRK-S-SEI---NGR-R------ITVIDTPGLFDT------E--L--SN 120
Pc_XP_025085172.1_2/1-162     TPVTA----VCELK-R-STR---NGV-T------IEIMDCPGLCNE------S--E--KD 120
My_XP_021370085.1/1-165       ASVTD----KCQSD-N-ARR---FGK-N------ILVVDTPGMYDT------D--L--SI 120
Pc_XP_025085173.1_2/1-162     TPVTA----VCELK-R-STR---NGV-T------IEIMDCPGLCNE------S--E--KD 120
Cg_XP_011449218.1/1-176       ISCTS----KPQKE-S-CTY---NGQ-I------LEVIDTPGLYDT------S--K--TE 120
Ppat_001_1/1-161              AAVTS----TCEVQ-E-TAP---DGR-R------LRVIDTPGLFDP------N--L--PP 120
Drer_058_2/1-162              ESVTE----TSQRE-S-SEI---NGR-R------ITVIDTPGLFDT------E--L--NN 120
My_XP_021370075.1/1-165       ASVTD----KCQSD-N-ARR---FGK-N------ILVVDTPGMYDT------D--L--SI 120
Atha_023_1/1-161              RDMDQ----RCKMF-R-ALE---DGP-I------INVIDTPGLLES------S--V--SG 120
Bg_BGLB032082-PA/1-180        TSVTE------------KEF---QELIN------IKVVKCSGIGDR------G--E--DL 120
Drer_063_1/1-160              KSITR----SSERY-L-AEV---EGK-I------ISVIDTPGICDT------S--M--SE 120
My_XP_021370087.1/1-165       ASVTD----KCQSD-N-ARR---FGK-N------ILVVDTPGMYDT------D--L--SI 120
My_XP_021370081.1/1-165       ASVTD----KCQSD-N-ARR---FGK-N------ILVVDTPGMYDT------D--L--SI 120
Cv_XP_022299414.1/1-165       SSVTR----VCSKK-F-SIR---FGY-K------LLVVDTPGIFDT------T--Q--SN 120
Cv_XP_022299411.1/1-165       SSVTR----VCSKK-F-SIR---FGY-K------LLVVDTPGIFDT------T--Q--SN 120
Cv_XP_022299413.1/1-165       SSVTR----VCSKK-F-SIR---FGY-K------LLVVDTPGIFDT------T--Q--SN 120
Cv_XP_022299412.1/1-165       SSVTR----VCSKK-F-SIR---FGY-K------LLVVDTPGIFDT------T--Q--SN 120
Cv_XP_022299415.1/1-165       SSVTR----VCSKK-F-SIR---FGY-K------LLVVDTPGIFDT------T--Q--SN 120
Cv_XP_022299405.1/1-165       SSVTR----VCSKK-F-SIR---FGY-K------LLVVDTPGIFDT------T--Q--SN 120
Ec_RUS77132.1/1-173           DSVTT----EVEYE-V-TDY---KGK-I------IKVVDGPGVGDT------R--L--ET 120
Cv_XP_022299408.1/1-165       SSVTR----VCSKK-F-SIR---FGY-K------LLVVDTPGIFDT------T--Q--SN 120
Cv_XP_022299410.1/1-165       SSVTR----VCSKK-F-SIR---FGY-K------LLVVDTPGIFDT------T--Q--SN 120
My_XP_021358026.1/1-165       QSVTK----TCSYA-T-THF---RER-F------VVVVDTPGFFDT------N--M--SE 120
My_XP_021358006.1/1-165       QSVTK----TCSYA-T-THF---RER-F------VVVVDTPGFFDT------N--M--SE 120
Bg_BGLB034427-PA/1-175        QSVTC----EIQHE-Y-TTF---EGR-T------IKVVDAPGVEDT------D--NMDDL 120
Cv_XP_022301145.1/1-165       SSVTH----VCSQN-F-AYR---FNR-K------IVIVDTPGIFDT------E--E--TN 120
Cv_XP_022299416.1/1-165       SSVTR----VCSKK-F-SIR---FGY-K------LLVVDTPGIFDT------T--Q--SN 120
Cv_XP_022299407.1/1-165       SSVTR----VCSKK-F-SIR---FGY-K------LLVVDTPGIFDT------T--Q--SN 120
Cv_XP_022298016.1/1-165       SSITR----FCSQD-C-AVR---FNR-K------IIIVDTPGIFDT------E--K--SN 120
Cv_XP_022298015.1/1-165       SSITR----FCSQD-C-AVR---FNR-K------IIIVDTPGIFDT------E--K--SN 120
My_XP_021358034.1/1-165       QSVTK----TCSYA-T-THF---RER-F------VVVVDTPGFFDT------N--M--SE 120
Drer_052_2/1-142              ---------GSVST-D-VDL---YGH-Q------INVLELPALFKT------E--L--SE 120
My_XP_021358016.1/1-165       QSVTK----TCSYA-T-THF---RER-F------VVVVDTPGFFDT------N--M--SE 120
Cv_XP_022301840.1/1-164       SSVTS----RCTSR-H-AQR---FGR-N------IQIVDTPGIFDT------N--K--PN 120
Drer_014_1/1-162              DSVTT----VCEKR-V-GEV---DGR-S------VAVVDTPGLFDT------T--L--KN 120
Cv_XP_022297618.1/1-164       TSVTA----LCISR-F-ANR---FGR-D------IQVVDTPGIFDT------N--T--PN 120
Cg_XP_019923181.1/1-160       APVTN----KWEYD-I-CKI---KDR-E------YFVVDTPGVNGL------K--N--HS 120
My_XP_021357934.1/1-165       QSVTK----KCEYS-S-CKY---EGR-N------VVVIDTPGLFDT------D--M--SE 120
Cg_XP_011428777.1/1-160       APVTN----KWEYD-I-CKI---KDR-E------YFVVDTPGVNGL------K--N--HS 120
Cv_XP_022297620.1/1-164       TSVTA----LCISR-F-ANR---FGR-D------IQVVDTPGIFDT------N--T--PN 120
Drer_003_5/1-162              QLMTK----NCQKG-V-GEA---EGK-R------VSIVDTPGLLDT------T--L--ST 120
Cg_XP_011441429.1/1-164       SSVTS----HCTSR-H-AQR---FGK-E------ILVVDTPGVFDT------S--S--TN 120
Cv_XP_022299409.1/1-165       SSVTR----VCSKK-F-SIR---FGY-K------LLVVDTPGIFDT------T--Q--SN 120
Cv_XP_022299418.1/1-165       SSVTR----VCSKK-F-SIR---FGY-K------LLVVDTPGIFDT------T--Q--SN 120
Cv_XP_022297619.1/1-164       TSVTA----LCISR-F-ANR---FGR-D------IQVVDTPGIFDT------N--T--PN 120
Bg_BGLB033631-PA/1-169        ISVTK----KVKEG-F-GKY---GDL-K------IKVVDSPGVGDT------R--M--DS 120
Hsap_001_1/1-162              KSITK----KCEKR-S-SSW---KET-E------LVVVDTPGIFDT------E--V--PN 120
Cv_XP_022296665.1/1-164       SSITS----RCTSR-H-AQR---FGK-E------IQIVDTPGVFDT------N--I--PN 120
Cv_XP_022296700.1/1-164       SSITS----RCTSR-H-AQR---FGK-E------IQIVDTPGVFDT------N--I--PN 120
Drer_009_3/1-162              DSVTT----VCEKG-V-CEV---DGR-S------VAVVDTPGLFDT------A--L--TN 120
Ac_XP_005093064.1/1-173       ESATI----NVQVA-T-ARR---GGR-H------FRVVDSPGLADT------R--L--SS 120
Cv_XP_022316749.1_2/1-148     ----A----TKKIK-I-YSV---GNQ-N------RDLADTPALDES-------------- 120
Amil_006_1/1-161              TSETM----FCTKQ---TRT---DER-E------ITVIDTPGVLDT------K--I--VQ 120
Drer_011_3/1-162              DSVTT----VCKKG-V-GEV---DGR-S------VAVVDTPGLFDT------T--L--PN 120
Cv_XP_022302475.1/1-165       CSITK----HCKRG-T-ASR---FGH-D------LLVVDTPGLFDT------G--M--SN 120
Cv_XP_022302477.1/1-165       CSITK----HCKRG-T-ASR---FGH-D------LLVVDTPGLFDT------G--M--SN 120
Drer_008_3/1-162              DSVTT----VCEKG-V-CEV---DGR-S------VAVVDTPGLFDT------A--L--TN 120
Cv_XP_022302183.1/1-165       ISYDI----ESEKK-Y-AIR---FNR-L------VSIVEMSDIFDK------E--E--NS 120
Pc_XP_025085176.1/1-163       SSVTS----ECSFE-W-CER---DGK-V------IEITDSPGLCDT------K--R--LA 120
My_XP_021356527.1_2/1-165     SSVTS----RCEIN-T-AER---FGK-K------LVVVDTPGLYDT------A--L--SN 120
Cv_XP_022296317.1/1-165       ISYDI----ESEKR-Y-AVR---FNR-L------VSIVEMSDIFVK------E--E--NS 120
Am_XP_029197400.1/1-193       TSETV----SCTKQ---TRM---DER-E------ITVIDTPGVIDT------E--I--VK 120
Am_XP_029197401.1/1-193       TSETV----SCTKQ---TRM---DER-E------ITVIDTPGVIDT------E--I--VK 120
Pc_XP_025085177.1/1-163       SSVTS----ECSFE-W-CER---DGK-V------IEITDSPGLCDT------K--R--LA 120
Pc_XP_025085175.1/1-163       SSVTS----ECSFE-W-CER---DGK-V------IEITDSPGLCDT------K--R--LA 120
Cv_XP_022304615.1/1-165       NSVTA----SCETN-T-AER---FGK-K------IVIVDTPGIFDT------K--R--DK 120
Pc_XP_025111480.1/1-161       FSTTA----RAEMI-T-RFR---GKQ-S------ITVVDTPDIVNL------D--Y--SP 120
Cv_XP_022304617.1/1-165       NSVTA----SCETN-T-AER---FGK-K------IVIVDTPGIFDT------K--R--DK 120
Cv_XP_022304620.1/1-165       NSVTA----SCETN-T-AER---FGK-K------IVIVDTPGIFDT------K--R--DK 120
Bg_BGLB008396-PB/1-175        TSLTK----NAVYD-V-SRY---RNY-V------IKVMDTPGVMDT------S--EIQDS 120
Cv_XP_022301812.1/1-165       SSVTH----VCSQN-F-AYR---FDR-K------IVIVDTPGIFDT------E--E--TN 120
Bg_BGLB028741-PA/1-171        DSVTV----NVTYD-V-DER---NGV-K------IKVVDGPGVGDT------R--L--DK 120
Cg_XP_011434056.2/1-164       SSVTS----SCSQK-Y-AHR---FGC-K------IVIVDTPGIFDT------K--Q--SN 120
Cv_XP_022304618.1/1-165       NSVTA----SCETN-T-AER---FGK-K------IVIVDTPGIFDT------K--R--DK 120
Cv_XP_022304619.1/1-165       NSVTA----SCETN-T-AER---FGK-K------IVIVDTPGIFDT------K--R--DK 120
Cv_XP_022304158.1/1-165       SSVTR----TCCFK-T-EFR---FNK-K------IVIVDTPGFFDT------K--Q--SN 120
Cv_XP_022307700.1/1-165       ATGAS----TYYQS-H-NTR---VRQ-K------IVIVDTPGISDT------N--R--TK 120
Cv_XP_022304621.1/1-165       NSVTA----SCETN-T-AER---FGK-K------IVIVDTPGIFDT------K--R--DK 120
Cv_XP_022304616.1/1-165       NSVTA----SCETN-T-AER---FGK-K------IVIVDTPGIFDT------K--R--DK 120
Drer_054_1/1-162              HSVTS----KCSTA-Q-ATV---SGR-S------VSVVDTPGFFDT------K--M--KQ 120
Drer_022_2/1-161              TSVTK----MCQRE-S-GIA---CGR-P------VTVVDTPGLFDT------S--L--SN 120
Drer_023_2/1-161              TSITK----MCQRE-S-GIA---CGR-P------VTVVDTPGLFDT------S--L--SN 120
Drer_015_1/1-161              TSTTK----VCQRE-S-GIA---CGR-A------VTVVDTPGLFDT------S--L--SN 120
Lg_XP_009057828.1/1-171       MPVTQ----RCQRK-Q-RYL---VNH-E----ALLNVIDTPGLFDS------K--I--PN 120
Drer_081_2/1-162              LSMTK----VCWKA-T-KNI---NST-K------VAVIDTPGLFDP------S--F--TI 120
Drer_002_4/1-162              SLVTR----VCQKE-V-VKV---DGK-T------VSIIDTPGLFDL------T--L--SK 120
Drer_021_2/1-162              TCITK----VCQRE-S-GIA---CGR-A------VTVVDTPGLFDT------S--L--SN 120
Drer_099_1/1-160              LSSTQ----TCERR-N-AVI---SGR-N------ISVIDTPGLLNV------R--W--YQ 120
Pc_XP_025113852.1/1-173       RSTTK----QCQRF-S-QRR---FGL-H------VEVVDTPGLFDT------D--L--DN 120
Am_XP_029205911.1/1-193       KSDTE----LCTQQ---TRT---DER-K------ITVIDTPGVIDT------K--I--VK 120
Am_XP_029205910.1/1-193       KSDTE----LCTQQ---TRT---DER-K------ITVIDTPGVIDT------K--I--VK 120
Am_XP_029213785.1/1-193       TSETV----SCDKQ---TRT---EER-E------ITVIDTPGVIDT------K--I--VK 120
Am_XP_029213789.1/1-193       KSETV----LCTKQ---TRM---DER-E------ITVIDTPGVIDT------N--I--AK 120
Drer_004_1/1-162              DSVTT----VCEKG-V-GEV---DGR-S------VAVVDTPGLFDT------T--L--TN 120
Am_XP_029213783.1/1-193       TSETV----SCDKQ---TRT---EER-E------ITVIDTPGVIDT------K--I--VK 120
Drer_079_1/1-160              SAVTD----TSSIE-K-SVT---NGR-S------VSVIDTPGFFST------N--L--PK 120
Drer_007_3/1-162              DSVTN----VCEKG-V-GEV---DGQ-S------VAVIDTPGLFDT------T--L--TK 120
Bg_BGLB012262-PA/1-167        TSCTE----TCKLE-S-VKY---GGV-I------LNVIDTPGLMDT------G--K--TQ 120
Hsap_004_1/1-162              TSVTR----ACTTG-S-RRW---DKC-H------VEVVDTPDIFSS------Q--V--SK 120
Pc_XP_025088644.1/1-164       DSVTG----DCQLK-R-STR---NGV-M------IEIMDSPGLFDT------R--N--TH 120
Bg_BGLB016854-PA/1-171        KSPTKKK--HAQVG-Y-KVL---YNQ-G------ITVVDGIDLTFF------------HE 120
Bg_BGLB023742-PA/1-155        NSILT----------------------D------IQAVECSGVCDT------G--S--DR 120
Cv_XP_022295072.1/1-166       KSVTE----RTQFN-E-AKR---FGK-K------LVVVDTXGYLDT------N--R--SE 120
Pc_XP_025110380.1/1-160       SSFTK----HTVTQ-S-AQI---NDM-I------VKVTDTPDVSNI------S--T--DE 120
Pc_XP_025110379.1_3/1-160     SSFTK----HTVTQ-S-AQI---NDM-I------VKVTDTPDVSNI------S--T--DE 120
Pc_XP_025110378.1_2/1-160     SSFTK----HTVTQ-S-AQI---NDM-I------VKVTDTPDVSNI------S--T--DE 120
Bg_BGLB010064-PC/1-171        TSVTK----SVQYD-Y-AMV---NER-E------VKVVDGPGLMDT------D--H--SA 120
Pc_XP_025110381.1_5/1-160     SSFTK----HTVTQ-S-AQI---NDM-I------VKVTDTPDVSNI------S--T--DE 120
Cg_XP_019918616.1/1-163       YSVTN----RCFQE-H-AVR---FGS-K------IVVVDTPGIFDT------K--E--SN 120
Pc_XP_025110377.1/1-160       SSFTK----HTVTQ-S-AQI---NDM-I------VKVTDTPDVSNI------S--T--DE 120
Drer_086_1/1-147              ---------TCEKI-L-HTI---DGQ-K------VCIINTPDLFHK------S------- 120
Bg_BGLB007186-PB/1-171        TSVTT----SIAEA-H-TDF---NGR-R------INVVDGPGVGDT------R--V--DN 120
Pc_XP_025111466.1/1-162       FSTTA----RAEMV-T-RIR---GKQ-S------ITVVDTPDIVNL------D--Y--SP 120
Cv_XP_022301590.1/1-165       SSVTH----VCSQN-S-AIR---FNK-K------IVIVDTPGIFDT------S--E--SN 120
Cv_XP_022301132.1/1-165       SSVTH----VCLQN-S-VNR---FNR-K------IVIVDTPGIFDT------E--E--TN 120
Pc_XP_025083379.1/1-162       SSTTT----RAEKR-S-RIR---GEV-T------ITVVDTPDIVNL------D--Y--SA 120
Pc_XP_025083378.1/1-162       SSTTT----RAEKR-S-RIR---GEV-T------ITVVDTPDIVNL------D--Y--SA 120
Cv_XP_022296100.1/1-177       VSCTS----RPQKE-S-CIC---NSH-L------LEVIDTPGLYDT------S--K--TQ 120
Drer_081_1/1-162              ASLTL----TSEQK-D-AVV---FGR-R------VTVVDTPGILNC------D--E--PN 120
Cv_XP_022299662.1/1-177       VSCTS----RPQKE-S-CIC---NDH-L------LEVIDTPGLYDT------S--K--TQ 120
Pc_XP_025110548.1_2/1-165     SSVTV----AAMIG-E-NDR---EDR-H------LLVLDTPDICSS------N--L--NN 120
Pc_XP_025110547.1_2/1-165     SSVTV----AAMIG-E-NDR---EDR-H------LLVLDTPDICSS------N--L--NN 120
Pc_XP_025111439.1/1-165       IAESV----AAMIG-E-NDR---EDR-H------LLVLDTPDICSS------E--V--NN 120
Pc_XP_025111438.1_2/1-165     IAESV----AAMIG-E-NDR---EDR-H------LLVLDTPDICSS------E--V--NN 120
Pc_XP_025111461.1/1-162       NSTTT----KHSVK-R-NLS---E---N------LEVVDTPDPVNC------D--M--DE 120
Pc_XP_025111462.1/1-162       NSTTT----KHSVK-R-NLS---E---N------LEVVDTPDPVNC------D--M--DE 120
Pc_XP_025111473.1/1-163       SSTTV----TLCTG-D-S-----AER-D------FTVFDTPDMVNC------E--M--SD 120
Pc_XP_025111463.1/1-162       NSTTT----KHSVK-R-NLS---E---N------LEVVDTPDPVNC------D--M--DE 120
Pc_XP_025111464.1/1-162       NSTTT----KHSVK-R-NLS---E---N------LEVVDTPDPVNC------D--M--DE 120
Pc_XP_025111471.1/1-163       SSTTV----TLCTG-D-S-----AER-D------FTVFDTPDMVNC------E--M--SD 120
Pc_XP_025082553.1/1-162       SPTTA----EAQLG-A-GER---CGQ-R------LIVLDTPDLADF------T-----DE 120
Pc_XP_025111180.1/1-160       VSSAQ----TDLER-T-AQK---FGV-T------IKVTDTPDVSNL------R--I--DK 120
Pc_XP_025082553.1_3/1-159     SSSTM----TTQTA-T-SCR---DGI-K------FTIIDTPDVSNM------D--M---- 120
Pc_XP_025111472.1/1-163       SSTTV----TLCTG-D-S-----AER-D------FTVFDTPDMVNC------E--M--SD 120
Pc_XP_025111442.1_3/1-165     IAESV----AAMIG-E-NDR---EDR-H------LLVLDTPDICSS------E--V--NN 120
Pc_XP_025111440.1/1-165       IAESV----AAMIG-E-NDR---EDR-H------LLVLDTPDICSS------E--V--NN 120
Pc_XP_025111444.1_3/1-165     IAESV----AAMIG-E-NDR---EDR-H------LLVLDTPDICSS------E--V--NN 120
Pc_XP_025111441.1_3/1-165     IAESV----AAMIG-E-NDR---EDR-H------LLVLDTPDICSS------E--V--NN 120
Drer_057_2/1-162              ESVTE----TSQRE-S-SEI---KGR-R------ITVIDTPGLFDT------E--L--TN 120
Skow_001_3/1-161              VSTTK----TTRYG-K-RTF---DGK-D------LVVIDTPGVFDT------R--Q--AE 120
Bflo_003_1/1-162              GSQTK----NCDNA-K-ACI---NGY-I------LNVIDTPGFADT------D--V--PH 120
Pc_XP_025111434.1/1-164       SSGTC----ECKWK-K-AFR---CGY-D------IEITDTPGVCGT------D--R--PE 120
Bflo_006_1/1-158              GSETT----TCDNA-K-ACI---DGY-I------LNVIDTPGFADT------S--M--PY 120
Skow_005_1/1-159              SSKTR----NIAWA-R-E-----QGR-Q------LVVIDTPGIYDT------R--L--TN 120
Drer_058_1/1-142              ---------ESVRT-D-VDL---HGR-L------INVLELPALFNT------G--L--SE 120
Bg_BGLB025388-PA_2/1-168      AKIVT----EPSVH-T---S---TDK-T------ITVVDGLCLMGL------------DE 120
Skow_003_1/1-159              SSKTR----SIAWG-R-E-----QGR-K------LVVIDTPGFFDT------S--L--TN 120
Ec_RUS79251.1/1-173           TSVTK----EIDYE-V-SEF---KGK-I------IKVVDGPGVGDT------R--L--NN 120
Pc_XP_025084051.1/1-165       SSGTD----RCDWH-E-TFR---RGL-R------IQVTDTPGVCDT------H--R--SR 120
Cv_XP_022315583.1_2/1-150     RREST----TKEFQ-S-YLV---ENR-N------WVLIDTPALSGS-------------- 120
Atha_024_1/1-159              AAVTK----ECELK-S-TKP---NGQ-I------INVIDTPGLFSL------F--P--SN 120
Cg_XP_019923700.1/1-164       NSVTA----KCTSK-Q-ASI---FER-D------ILVVDTPGLFDT------K--T--SN 120
Pc_XP_025084050.1/1-165       SSGTD----RCDWH-E-TFR---RGL-R------IQVTDTPGVCDT------H--R--SR 120
Cg_XP_011439007.1/1-164       SSITK----KCKRG-S-SER---FGH-R------MLVVDTPGLFDT------G--M--TN 120
Pc_XP_025084048.1/1-165       SSGTD----RCDWH-E-TFR---RGL-R------IQVTDTPGVCDT------H--R--SR 120
Pc_XP_025084049.1/1-165       SSGTD----RCDWH-E-TFR---RGL-R------IQVTDTPGVCDT------H--R--SR 120
Bg_BGLB004821-PB/1-177        ESVTS----DVKYE-V-AER---RKR-K------IKVVDGPGIGDT------H--YIDDI 120
Pc_XP_025083377.1/1-162       ACTTV----STATR-S-SAR---NGR-I------IEVTDTPDLSNQ------Y--H--TV 120
Drer_052_1/1-147              G--------VVERV-G-GRL---RDR-H------VTLINSPQLLHT------N--I--SD 120
Cg_XP_011453670.1/1-156       KTITS----EAQEV-D-FTG---QDG-R------IIFIDTPSLK---------------- 120
Cv_XP_022301436.1/1-164       SSITK----HCKMG-T-ASR---FGQ-D------LLVVDTPGLFDT------G--M--SN 120
Cv_XP_022301435.1/1-170       SSITK----HCKMG-T-ASR---FGQ-D------LLVVDTPGLFDTVILSPLG--M--SN 120
Drer_075_1/1-161              KSTTQ----HCEKH-E-GLV---EGR-S------ITVIDTPGVFHM------F--I--SE 120
Drer_002_1/1-147              ---------YVKQT-R-FSG---QER-N------IRVFHFPHLLQT------H--L--NQ 120
Lg_XP_009057829.1/1-169       NSVTK----TCQRG-F-VSLK-HKKT-T------LIVIDTPGLFDT------N--I--AN 120
Hsap_002_1/1-162              QAVTK----NCQKA-S-REW---QGR-D------LLVVDTPGLFDT------K--E--SL 120
Bg_BGLB029877-PA/1-172        TSVTK----KVNVG-Y-GKY---NEH-L------IKVVDSPGVMES------G-----ST 120
Cg_XP_019925442.1/1-165       TSITR----NCAQH-T-ISR---FGR-K------FVIVDTPGIFDT------E--E--SN 120
Pc_XP_025110148.1/1-162       SSTTT----KAEKR-S-RIR---GEV-T------ITVVDTPDIVNL------D--Y--SP 120
Pc_XP_025110150.1/1-162       SSTTT----KAEKR-S-RIR---DEE-T------ITVVDTPDIVNL------D--Y--SP 120
Cv_XP_022301589.1/1-165       ISVTH----VCSQD-Y-TIR---FSK-K------IVIVDTPGIFDT------S--E--SN 120
Bflo_010_1/1-157              HATT-----TCDIK-T-CER---DGR-I------LRVVDTPDITES------------LE 120
Bg_BGLB040175-PA/1-177        NSVTT----DVNYE-I-AEC---RKR-K------IKVVDGPGIGDT------H--YIDDI 120
Cv_XP_022301588.1/1-165       ISVTH----VCSQD-Y-TIR---FSK-K------IVIVDTPGIFDT------S--E--SN 120
Cv_XP_022301131.1/1-165       SSVTH----VCSQN-S-VDR---FNR-K------IVIVDTPGIFDT------E--E--TN 120
Pc_XP_025111447.1_3/1-160     ASSTT----KPETQ-S-AQR---YGV-N------ITVTDTPDLSNM------S--V--DG 120
Drer_087_1/1-160              SAVTN----TSSIE-K-SVT---NGR-S------VSVIDTPGFFCT------K--L--SK 120
Cg_XP_011456539.1/1-160       ETVTQ----NSAKL-K-CKR---QEM-S------LIYFDTPGLSFD---------V--DE 120
Pc_XP_025111446.1_2/1-160     ASSTT----KPETQ-S-AQR---YGV-N------ITVTDTPDLSNM------S--V--DG 120
Pc_XP_025110149.1/1-162       SSTTT----KAEKR-S-RIR---GEV-T------ITVVDTPDIVNL------D--Y--SP 120
Bg_BGLB012718-PB/1-173        TSVTK----HVQFD-Y-SDY---NGR-I------IKVVDGPGIGDT------D--M--SK 120
Drer_091_1/1-160              SPVTN----ESRIE-K-SDT---NGR-S------VSVIDTPGFFCT------K--L--SK 120
Bg_BGLB007187-PB/1-173        SSVTK----QIQQD-Y-SDF---YGR-C------IKVVDGPGVGDT------D--L--SY 120
Cv_XP_022315588.1/1-160       GTVTK----KATKM-K-RKL---NDK-S------LIYFDTPGLSKD---------M--EE 120
Drer_078_1/1-162              SSVTT----DCDKV-R-KNV---NGQ-K------VAIIDTPGLFDT------K--E--KC 120
Bg_BGLB016704-PA/1-176        SSEEF----SVMKG-S-TIF---NDA-L------IHIVDVPGV-DT------D--N--TD 120
Drer_028_3/1-162              KSVTR----ECQKD-R-AEF---SRG-R------ITVIDTPGLFDT------G--I--DN 120
Atha_014_1/1-161              VGVTS----TCESQ-R-VVE---DGD-I------INVVDTPGLFDL------S--T--AA 120
Skow_002_1/1-159              VSTTK----TTRYG-K-RTF---DGK-D------LVVIDTPGVFDT------G--Q---- 120
Lg_XP_009057841.1/1-171       MPVTQ----RCQRK-Q-RYL---VNH-E----ALLDIIDTPGLFDS------K--I--PN 120
Drer_029_1/1-162              ESVTE----KSQRE-T-SEI---NGR-R------ITVIDTPGLFDT------E--L--SN 120
Pc_XP_025103273.1/1-164       SSVTT----ECQTY-G-GDV---GKW-N------VEITDSPGLFDT------R--L--TE 120
Pc_XP_025103276.1/1-164       SSVTT----ECQTY-G-GDV---GKW-N------VEITDSPGLFDT------R--L--TE 120
Cv_XP_022299725.1/1-164       SSITK----NCKRG-S-SDR---FGH-R------VLVVDTPGLFDT------G--M--TN 120
Lg_XP_009057915.1/1-171       MPVTQ----RCQRK-Q-RYL---VNH-E----ALLNVIDTPGLFDS------K--I--PN 120
Bg_BGLB034408-PA/1-171        YSLEP----VIQEK-D-----------D------LKVIVCPFIGDT------G--D--DI 120
Pc_XP_025083369.1/1-170       SSGTV----KCQWA-E-ATV---DGI-T------LSVTDTPGLCDT------H--R--SE 120
Drer_001_1/1-162              TSITK----ECSRE-S-RMI---DRK-Q------VSIVDTPGLYDT------H--L--SN 120
Pc_XP_025082574.1/1-165       KSGTE----KCNWK-F-VDL---KDL-T------IEVTDTPGVCDT------H--R--TK 120
Pc_XP_025111460.1/1-171       SSGTE----NCQFA-D-TLI---EGV-N------LVVVDTPGLCDT------N--K--TE 120
Pc_XP_025083368.1/1-170       LSGTQ----KCQWA-E-ATV---DGV-T------LSVTDTPGLCDT------H--R--SE 120
Bg_BGLB038034-PA/1-173        DISPC----IVEKE-S-VMY---GNI-E------MTVVDGPSVDPA------V--S--ND 120
Drer_034_2/1-161              TCITK----VCQRE-S-GIA---CGR-A------VTVVDTPGLFDT------S--L--SN 120
Atha_016_1/1-161              VGVTS----TCESQ-R-VVE---DGD-I------INVVDTPGLFDL------S--T--AA 120
Atha_013_1/1-161              SGVTM----ECHAV-K-AVP---EGP-I------LNVIDTPGLFDL------S--V--SA 120
Drer_072_2/1-162              SSVTH----ESTEA-Q-ATV---SGR-S------VSVVDTPGLFDT------Q--M--KQ 120
Bflo_009_1/1-159              ATVTT----KCNFH-I-RTK---DGS-K------LAILDTPGLFAT------V--N--EI 120
Drer_055_4/1-162              SSVTC----KSSAA-Q-TTV---SGR-S------VSVVDTPPLFDT------Q--M--NP 120
Drer_046_4/1-162              SSVTC----KSSAA-Q-TTV---SGR-S------VSVVDTPPLFDT------Q--M--NP 120
Pc_XP_025085194.1/1-165       ESVTS----TCSLK-R-GTR---NGT-N------IEIMDSPGLFHT------S--R--TH 120
Drer_012_2/1-162              NSVTT----VCKKG-V-GEV---DGR-S------VAVVDTPGLFDT------T--L--TN 120
Drer_043_1/1-162              DSVTT----VCEKE-V-CEV---DGR-S------VAVVDTPGLFDT------A--L--TN 120
Lg_XP_009057820.1/1-169       NSVTK----TCQRG-F-VFLK-HKKT-S------LVVIDTPGLFDT------N--V--AN 120
Pc_XP_025085196.1/1-165       ESVTS----TCSLK-R-GTR---NGT-N------IEIMDSPGLFHT------S--R--TH 120
Drer_018_3/1-162              DSVTT----VCEKE-V-CEV---DGR-S------VAVVDTPGLFDT------A--L--TN 120
My_XP_021356527.1/1-164       SSVTS----RCGFN-T-TER---FGK-K------LVVVDTPGLFDT------A--L--SN 120
Ac_XP_005093068.1/1-172       DSETY----VVQVG-W-ARR---CGR-Q------VKVVDGPGVCET------R--L--DK 120
Ac_XP_005110991.1/1-175       QSDTA----HIQVG-F-GRQ---QGR-K------VMVVDGPGTSET------R--M--GM 120
Pc_XP_025086802.1/1-165       TSVTS----TWTLR-R-KER---NGM-L------IEVMDSPGLFDT------S--R--TN 120
Am_XP_029205913.1/1-193       TSETM----SCTKQ---TRT---EER-E------ITVIDTPGVIHS------K--L--VK 120
Pc_XP_025088646.1/1-164       SSVTS----RCAHQ-R-IER---NGV-V------IEITDSPGLCDT------K--R--SP 120
My_XP_021352274.1/1-164       SSVTQ----KCHFH-T-AER---FDK-K------LLVVDTPGLFDT------K--L--SN 120
Cv_XP_022299663.1/1-177       VSCTS----RPQKE-S-CIC---NGH-L------LEVIDTPGLYDT------S--K--TQ 120
Cv_XP_022301104.1/1-177       VSCTS----RPQKE-S-CIC---NGH-L------LEVIDTPGLYDT------S--K--TQ 120
Pc_XP_025103275.1/1-164       SSVTT----ECQTY-G-GDV---GKW-N------VEITDSPGLFDT------R--L--TE 120
Pc_XP_025081724.1/1-167       SKLCQ----LSELG-V-ETY---KDA-R------LKVVETHGVCGI------S-HR--PR 120
Cg_XP_011449219.1/1-176       KSCTE----VSQRE-S-TVK---RGF-I------LEVVDTPGLFDT------H--K--PP 120
Am_XP_029180759.1/1-193       TSETT----SCTKQ---TRK---EGR-E------IIVIDTPGVIDT------K--I--VT 120
Ac_XP_005105409.1/1-176       SSVTF----NVRAA-W-AER---ESC-F------IKVIDGPGIGET------R--L--NV 120
Ac_XP_005113116.1/1-176       SSVTY----DVKVA-R-AER---RIC-S------VMVVDGPGTGET------R--L--NV 120
My_XP_021359549.1/1-164       SSVTK----RCEFH-T-AER---FGK-T------LVVVDTPGLFDT------S--L--SN 120
Hsap_007_1/1-161              QTVIK----MCQRE-S-WVL---RER-K------VVVIDTPDLFSS------I--A--CA 120
Drer_094_1/1-161              VSVTR----DVAVE-S-GSF---CEL-P------VTVYDTPGLLNT------N--M--SE 120
Drer_048_3/1-161              RPVTQ----DVTVE-S-GSF---CEL-P------VTVYDTPGLFDT------K--I--SD 120
My_XP_021365599.1/1-164       SSVTE----TCQEV-K-AIR---FGQ-E------IHLIDTPGVFDT------S--K--PN 120
Drer_051_2/1-162              ESVTV----TSQKE-S-SEI---NGR-L------ITVIDTPGLFDT------E--L--SN 120
Drer_060_1/1-161              DSVTK----TCERG-Q-VEI---DGK-K------VSVIDTPGLFDT------R--L--TE 120
Drer_035_1/1-162              QSVTK----ECQKD-T-TEF---NTR-R------ITVIDTPGLFDT------G--V--DN 120
My_XP_021370037.1/1-165       ASVTH----RCQSD-E-ARR---FGK-H------LVVVDTPGMYDT------D--V--SI 120
Drer_002_3/1-162              SSVTK----ECQKV-T-VQV---NSQ-N------ITVIDTPGLFDT------Q--L--SN 120
Drer_049_1/1-162              ESVTV----TSQKE-S-SEI---NGR-L------ITVIDTPGLFDT------E--L--SN 120
My_XP_021365597.1/1-164       SSVTE----TCQEV-K-AIR---FGQ-E------IHLIDTPGVFDT------S--K--PN 120
Drer_036_1/1-162              DSVMN----VCKKG-V-GEV---DGQ-S------VAVVDTPGLFDT------T--L--TN 120
Lg_XP_009057800.1/1-174       GSITK----QCERK-R-ATLG--DGT-L------LTIVDTPGLFDT------S--V--PN 120
Drer_080_1/1-161              ESTTQ----HCEKH-E-VLV---EGR-N------ISVIDTPGVFHM------F--M--SE 120
Cv_XP_022298533.1/1-164       SSVTS----RCTSR-H-AQR---FGR-N------IQIVDTPGIFDT------N--K--PN 120
Drer_037_1/1-162              ESVTE----KSQRE-T-SKI---KGR-R------ITVIDTPGLFDT------E--L--NN 120
My_XP_021365598.1/1-164       SSVTE----TCQEV-K-AIR---FGQ-E------IHLIDTPGVFDT------S--K--PN 120
My_XP_021365600.1/1-164       SSVTE----TCQEV-K-AIR---FGQ-E------IHLIDTPGVFDT------S--K--PN 120
Cv_XP_022303807.1/1-165       NATTR----LCCQG-N-ATR---FNR-N------IIIFDTPAMEDT------G--L--TT 120
Pc_XP_025110379.1_6/1-159     ATSTT----QTVTA-S-AQK---DGL-T------ITVADTPDVSNL------G--V--ER 120
Pc_XP_025110377.1_6/1-159     ATSTT----QTVTA-S-AQK---DGL-T------ITVADTPDVSNL------G--V--ER 120
Pc_XP_025110378.1_3/1-159     ATSTT----QTVTA-S-AQK---DGL-T------ITVADTPDVSNL------G--V--ER 120
Pc_XP_025110380.1_6/1-159     ATSTT----QTVTA-S-AQK---DGL-T------ITVADTPDVSNL------G--V--ER 120
Pc_XP_025111454.1_2/1-157     TSATT----YTVTR-S-AEI---DGV-A------ITVTDTPDVRNL------G--I--VK 120
Pc_XP_025111295.1/1-160       VSSAQ----TDLER-T-AQK---FGV-T------IKVTDTPDVSNL------R--L--DK 120
Pc_XP_025110381.1_2/1-159     ATSTT----QTVTA-S-AQK---DGL-T------ITVADTPDVSNL------G--V--ER 120
Pc_XP_025111453.1_2/1-157     TSATT----YTVTR-S-AEI---DGV-A------ITVTDTPDVRNL------G--I--VK 120
Pc_XP_025110381.1_6/1-161     NSSTT----FAVTN-S-AEV---HGV-T------VTVMDTPDISNL------G--V--DE 120
Pc_XP_025110378.1_6/1-161     NSSTT----FAVTN-S-AEV---HGV-T------VTVMDTPDISNL------G--V--DE 120
Pc_XP_025110379.1_4/1-161     NSSTT----FAVTN-S-AEV---HGV-T------VTVMDTPDISNL------G--V--DE 120
Pc_XP_025110377.1_3/1-161     NSSTT----FAVTN-S-AEV---HGV-T------VTVMDTPDISNL------G--V--DE 120
Pc_XP_025110377.1_5/1-161     NSSTT----FAVTN-S-AEV---HGV-T------VTVMDTPDISNL------G--V--DE 120
Pc_XP_025110381.1_4/1-161     NSSTT----FAVTN-S-AEV---HGV-T------VTVMDTPDISNL------G--V--DE 120
Pc_XP_025110380.1_5/1-161     NSSTT----FAVTN-S-AEV---HGV-T------VTVMDTPDISNL------G--V--DE 120
Pc_XP_025110379.1_5/1-161     NSSTT----FAVTN-S-AEV---HGV-T------VTVMDTPDISNL------G--V--DE 120
Hsap_007_3/1-162              QPVTK----TSQSG-R-RTW---DGQ-E------VVVVDTPSMLDV------E--K--DP 120
Cv_XP_022296137.1/1-176       KSCTD----ICQRE-T-TVK---QGF-I------LEVLDTPGLFDT------H--K--EA 120
Ac_XP_005103073.1/1-176       ESDTI----FNQSS-Y-ASF---EDV-C------VKVVDVPGVCDT------R--V--KR 120
Ac_XP_005097216.1/1-176       NSVTS----DVSVS-W-TER---DNC-L------IKVIDSPGIGET------R--L--DK 120
Skow_001_2/1-161              VSKTK----TTRYG-K-RTF---DGK-D------LVVIDTPGVFDT------D--Q--AE 120
Skow_001_1/1-160              VSKTR----LNAWA-K-CT----QDR-S------IVVIDTPGSFDT------R--I--TP 120
Bg_BGLB032430-PA/1-175        TDAEK----FVKKG-S-SVF---EGS-T------INVVDVPGI-DT------D--N--KN 120
Bflo_007_1/1-160              GSQTK----TCDNA-K-ACI---DKY-I------LNVIDTPGFADT------D--V--PH 120
Pc_XP_025111291.1/1-160       VSSAQ----TDLER-T-AQK---FGV-T------IKVTDTPDVSNL------R--L--DK 120
Pc_XP_025111288.1/1-160       VSSAQ----TDLER-T-AQK---FGV-T------IKVTDTPDVSNL------R--L--DK 120
Pc_XP_025111290.1/1-160       VSSAQ----TDLER-T-AQK---FGV-T------IKVTDTPDVSNL------R--L--DK 120
Pc_XP_025111289.1/1-160       VSSAQ----TDLER-T-AQK---FGV-T------IKVTDTPDVSNL------R--L--DK 120
Bg_BGLB001869-PB/1-175        ISVTT----RTSVG-W-VNI---DGR-T------IKVVDTPGVCDT------N--L--EE 120
Pc_XP_025110058.1/1-162       ACTTV----STATR-S-SAR---NGR-I------IEVTDTPDLSNQ------Y--H--TV 120
Pc_XP_025111294.1/1-160       VSSAQ----TDLER-T-AQK---FGV-T------IKVTDTPDVSNL------R--L--DK 120
Pc_XP_025111293.1/1-160       VSSAQ----TDLER-T-AQK---FGV-T------IKVTDTPDVSNL------R--L--DK 120
Cv_XP_022315589.1/1-160       GTVTK----KAAKI-K-RKL---NDR-S------LIYFDTPGLSKD---------M--DK 120
Cv_XP_022315587.1/1-160       GTVTK----KAAKI-K-RKL---NDR-S------LIYFDTPGLSKD---------M--DK 120
Cv_XP_022315590.1/1-160       GTVTK----KAAKI-K-RKL---NDR-S------LIYFDTPGLSKD---------M--DK 120
Cv_XP_022315586.1/1-160       GTVTK----KAAKI-K-RKL---NDR-S------LIYFDTPGLSKD---------M--DK 120
Pc_XP_025113179.1/1-164       DSRPR---IKCARS-S-LSV---YEK-S------LLVVDTPGFAES------Q--D--GR 120
Ec_RUS79250.1/1-174           QSVTT----QISYE-V-SEY---KGK-I------IKVVDGPGVGDT------R--L--NT 120
Pc_XP_025113180.1/1-164       DSRPR---IKCARS-S-LSV---YEK-S------LLVVDTPGFAES------Q--D--GR 120
Pc_XP_025113178.1/1-164       DSRPR---IKCARS-S-LSV---YEK-S------LLVVDTPGFAES------Q--D--GR 120
Drer_005_2/1-144              SELSS----ECVKL-D-GEV---DGR-L------ITLVELPALT--------L--L--SQ 120
Drer_065_1/1-147              D--------VVERV-E-GRL---KHR-H------VTLINSPQLLHT------H--I--SD 120
Cg_XP_011420627.1/1-150       RKEST----TKKMN-E-YLD---ENQ-N------VVLVDTPALRRS-------------- 120
Bg_BGLB029530-PA/1-173        TYATE----ILTLQ-R-ADF---GNY-K------VKVYDIPGLESQ------T--F--SQ 120
Bg_BGLB011834-PB/1-174        ASVTT----NIQYE-V-SKV---NGR-I------IKIVDGPGVGDT------R--M--NT 120
Cv_XP_022315585.1/1-160       GTVTK----KAAKI-K-RKL---NDR-S------LIYFDTPGLSKD---------M--DK 120
Bg_BGLB023578-PA/1-173        QSVTS----DIQFG-M-CES---QGR-I------IKVVDGPGIGDT------R--M--NS 120
Bg_BGLB007188-PB/1-173        ASVTK----EIQYE-V-SEV---NGR-V------IKVVDGPGVGDT------R--M--DN 120
Pc_XP_025083370.1/1-166       ASETT----RMSQA-A-GSV---FGK-Q------IKVIDTPDLVNL------D--L--SD 120
Pc_XP_025083373.1/1-166       ASETT----RMSQA-A-GSV---FGK-Q------IKVIDTPDLVNL------D--L--SD 120
Pc_XP_025083374.1/1-166       ASETT----RMSQA-A-GSV---FGK-Q------IKVIDTPDLVNL------D--L--SD 120
Pc_XP_025083371.1/1-166       ASETT----RMSQA-A-GSV---FGK-Q------IKVIDTPDLVNL------D--L--SD 120
Pc_XP_025110378.1/1-161       NSSTT----FAVTN-S-AEV---HGV-T------VTVMDTPDISNL------G--V--DE 120
Pc_XP_025110380.1_3/1-161     NSSTT----FAVTN-S-AEV---HGV-T------VTVMDTPDISNL------G--V--DE 120
Bg_BGLB004899-PB/1-175        ASVTK----KPELK-V-GMF---KNY-V------LKVMDTPGVMDT------S--KIADP 120
Pc_XP_025111100.1/1-163       SSTTR----EVRVV-K-AQW---GDS-V------VKVIDTPDPVNS------N--L--TP 120
Pc_XP_025111102.1/1-167       ASTSV----EIKTI-S-THR---KRE-T------IEVVDIPDFTNL------G--R--EQ 120
Ec_RUS82110.1/1-174           SSVTV----KISYD-V-AKV---KGQ-I------IKVVDGPGVGDT------R--M--DT 120
Pc_XP_025083387.1/1-163       ASKTE----TITEI---------SAE-G------TKVVDIPDFTNL------E--V--GG 120
Pc_XP_025083388.1/1-163       ASKTE----TITEI---------SAE-G------TKVVDIPDFTNL------E--V--GG 120
Pc_XP_025083375.1/1-166       ASETT----RMSQA-A-GSV---FGK-Q------IKVIDTPDLVNL------D--L--SD 120
Pc_XP_025083376.1/1-166       ASETT----RMSQA-A-GSV---FGK-Q------IKVIDTPDLVNL------D--L--SD 120
Pc_XP_025111525.1/1-161       ASETK----QMSEA-V-DVV---NGK-Q------IKVIDTPDLVNL------D--L--SD 120
Pc_XP_025111526.1/1-161       ASETK----QMSEA-V-DVV---NGK-Q------IKVIDTPDLVNL------D--L--SD 120
Ac_XP_012936298.1/1-176       TSATN----RVISA-S-AQV---GNL-T------VTVVDTPGMRDT------R--F-YDP 120
Bg_BGLB035925-PA/1-161        ---TL----RPNMD-W-VEV---DGR-E------IKVVDTYDLCDF------K--N---- 120
Bg_BGLB009801-PB/1-173        TSVTV----KIQKN-K-KEIV--NGN-S------LTVVDTVGFADT------K--C--QG 120
Pc_XP_025085186.1/1-165       ESVTS----TCTLR-T-GTR---NGT-T------IEIMDSPGLFDT------S--R--TH 120
Pc_XP_025085185.1/1-165       ESVTS----TCTLR-T-GTR---NGT-T------IEIMDSPGLFDT------S--R--TH 120
Ac_XP_012936299.1/1-176       TSATN----RVISA-S-AQV---GNL-T------VTVVDTPGMRDT------R--F-YDP 120
Pc_XP_025085184.1/1-165       ESVTS----TCTLR-T-GTR---NGT-T------IEIMDSPGLFDT------S--R--TH 120
Ec_RUS85985.1/1-171           QSETT----STDWN-I-REY---KQT-L------IKVVDVPGVGDT------R--F---- 120
Pc_XP_025082555.1/1-171       SSGTE----KCQFA-D-TLI---EGV-N------LAVVDTPGLCDT------H--R--PE 120
Pc_XP_025082554.1/1-171       SSGTE----KCQFA-D-TLI---EGV-N------LAVVDTPGLCDT------H--R--PE 120
Bg_BGLB009642-PB/1-177        ISVTS----EPQSA-T-STH---FCK-T------VTVVDTPGIMDT------S--V--NS 120
Bg_BGLB009639-PC/1-174        GSVTE----KVEKA-S-AVV---DGN-N------LTVIDTPGVMHT------D--L--NV 120
Pc_XP_025111445.1/1-170       CSGTD----KCQWA-E-ATV---DGI-T------LSVTDTPGLCDT------H--R--SE 120
Bg_BGLB013945-PB/1-177        ASCTK----CCTLE-C-AQFLHQDGAVL------ERVVDTPGLIDT------V--D--SQ 120
Drer_076_1/1-158              SSVTK----ECQRE-N-TST---EGR-N------LLLVDTPDFTET------D------- 120
Drer_084_1/1-160              SAVTD----TSSIE-K-SVT---NGR-S------VSVIDTPGFFST------N--L--PK 120
Hsap_003_1/1-162              QSVTR----TCQVK-T-GTW---NGR-K------VLVVDTPSIFES------Q--A--DT 120
My_XP_021365073.1/1-165       TSGTR----NCSFS-R-ASV---HSR-N------IMIVDTLGLFDS------H--L--SQ 120
Drer_032_1/1-162              SSVTK----RCETS-N-AIV---HGR-N------ISVVDTPGLIDS------S--L--TR 120
Drer_044_1/1-162              SSVTK----ECQRE-N-TST---EGR-N------LLLVDTPGFFDT------D--L--TE 120
My_XP_021365072.1/1-165       TSGTR----NCSFS-R-ASV---HSR-N------IMIVDTLGLFDS------H--L--SQ 120
Am_XP_029213773.1/1-193       NSETT----YCTKQ---TRT---DER-E------ITVIDTPGVLDT------K--I--VQ 120
Pc_XP_025113706.1/1-173       SSTTT----NCQRY-R-QDC---FGV-P------VEVVDTPGLFDT------S--L--DE 120
Pc_XP_025085195.1/1-165       ESVTS----TCTLR-T-GTR---NGT-T------IEIMDSPGLFHT------S--R--TH 120
Pc_XP_025085183.1/1-165       SSDTA----TCTLR-R-QEC---KGR-I------VEVMDSPGLFDT------R--R--KH 120
Cg_XP_019927753.1/1-164       STVTA----KVQFN-I-SER---FGK-N------LLVVDTPGYFHT------K--Q--SS 120
Cg_XP_019927756.1/1-164       STVTC----KVQFN-I-SER---FGK-N------LLVVDTPGFFYT------K--H--SS 120
Pc_XP_025113704.1/1-173       SSTTT----NCQRY-R-QDC---FGV-P------VEVVDTPGLFDT------S--L--DE 120
Pc_XP_025113705.1/1-173       SSTTT----NCQRY-R-QDC---FGV-P------VEVVDTPGLFDT------S--L--DE 120
Bg_BGLB038793-PA/1-175        TATNS----SIESK-S-KTW---GNL-S------IRVVDGPSLEDA------V--L--EA 120
Drer_048_2/1-162              LSVTK----ESQRE-T-SEI---NGR-Q------VTVVDTPGVFDT------E--L--TE 120
Drer_082_1/1-160              SAVTD----TSSIE-K-SVI---NGR-S------VSVIDTPAFFCT------N--L--PK 120
My_XP_021367963.1/1-166       KSVTT----ECTVV-Q-RNR---FGK-N------LVVVDTPGFLDT------N--M--SQ 120
Cg_XP_011453355.1/1-164       SSVTK----TCQFV-E-TCQ---FGR-H------LSIVDTPGSFDT------S--T--SN 120
Skow_004_1/1-159              SSKTR----NIAWA-R-E-----QKR-K------LVVIDTPGFFDT------S--L--TN 120
Drer_098_1/1-147              D--------VVERV-G-GRL---KHR-H------VTLINSPQLLHT------H--I--SD 120
My_XP_021365602.1/1-164       SSVTE----ICQEV-K-AIR---FGQ-G------IHLIDTPGVFDT------R--K--PN 120
Drer_020_1/1-145              TDEEH----------S-GRV---GDR-N------ITVIST-DLLKT------K--L---- 120
Cv_XP_022291746.1/1-165       NSVNR----VCSMK-T-SVR---FNK-K------VVIVDTPGIFYS------T--K--TN 120
Ec_RUS81972.1/1-173           ESVTL----KVSWD-V-SDH---NNT-I------IKVVDGPGLGDT------R--L--TT 120
My_XP_021365601.1/1-164       SSVTE----ICQEV-K-AIR---FGQ-G------IHLIDTPGVFDT------R--K--PN 120
Cv_XP_022301090.1/1-176       KSCTE----VCQRE-T-TVK---QGY-I------LEVLDTPGLFDT------H--K--PA 120
Cv_XP_022301089.1/1-176       KSCTE----VCQRE-T-TVK---QGF-I------LEVLDTPGLFDT------H--K--EA 120
Pc_XP_025086801.1_3/1-165     ASVTS----TCTLR-R-KEY---NGT-L------IEVMDSPGLFDN------K--R--KE 120
Drer_031_1/1-162              ESVTK----ETQRE-S-CEV---NGR-H------ITVIDTPGLFDT------E--L--SN 120
Drer_030_1/1-162              ESVTK----ETQRE-S-CEI---NGR-R------ITVIDTPGLFDT------E--L--SN 120
Bg_BGLB011835-PB/1-173        SSVTK----EIQYE-V-SEV---DGR-I------IKIVDGPGVGDN------R--M--DT 120
My_XP_021367972.1/1-166       KSVTT----ECTVV-Q-RNR---FGK-N------LVVVDTPGFLDT------N--M--SQ 120
My_XP_021367979.1/1-166       KSVTT----ECTVV-Q-RNR---FGK-N------LVVVDTPGFLDT------N--M--SQ 120
Ac_XP_012938541.1_3/1-178     KRRTC-------------RR---PDS-H------LRLVYGINVVNY---------L-RSE 120
Cg_XP_011420629.1/1-150       RKEST----TKKMN-K-YLV---ENQ-N------VVLVDTPALRRS-------------- 120
Pc_XP_025111290.1_2/1-150     PKKTSY---------I-TEV---DGM-W------LQIINTPELSRL------------NT 120
Ac_XP_005096285.1/1-177       EGGLVGEPRALEAT-RYSQV---LNG-H------VTVVDVPGLKVH------T-----TD 120
Pc_XP_025111295.1_2/1-150     PKKTSY---------I-TEV---DGM-W------LQIINTPELSRL------------NT 120
My_XP_021357453.1/1-164       GSVTK----VCRMG-T-STR---FGR-T------LSVVDTPGLFDT------G--L--NN 120
Atha_011_1/1-161              SGVTM----KCQTH-G-VVK---DGH-K------INVIDTPGLFDL------S--V--SA 120
Cg_XP_011414635.1/1-150       RKEST----TKKMN-K-YLV---ENQ-N------VVLVDTPALQRS-------------- 120
My_XP_021357452.1/1-164       GSVTK----VCRMG-T-STR---FGR-T------LSVVDTPGLFDT------G--L--NN 120
My_XP_021357454.1/1-164       GSVTK----VCRMG-T-STR---FGR-T------LSVVDTPGLFDT------G--L--NN 120
Drer_003_1/1-148              ---------HVRQT-G-ING---QER-N------IRVFNMPNLLQV------D--P--PQ 120
Bg_BGLB023069-PA/1-172        LPKTL----NIESG-D-VYF---KNF-H------LRVFDTPGLASS------E--D--VK 120
Drer_096_1/1-147              D--------VVERV-G-GRL---KHR-H------VTLINSPQLLHT------H--I--SD 120
Bg_BGLB037886-PA/1-168        SSVTK----TVQKE-T-REV---NGR-I------ITVFDGPGVGDT------D--L--GD 120
Drer_083_1/1-147              D--------VVERV-G-GRL---KDR-H------VTLINSPQLLNT------Q--I--SD 120
Pc_XP_025111288.1_2/1-150     PKKTSY---------I-TEV---DGM-W------LQIINTPELSRL------------NT 120
Pc_XP_025111289.1_2/1-150     PKKTSY---------I-TEV---DGM-W------LQIINTPELSRL------------NT 120
Pc_XP_025111291.1_2/1-150     PKKTSY---------I-TEV---DGM-W------LQIINTPELSRL------------NT 120
Drer_025_1/1-162              SSVTR----KCEKK-F-GVV---NGR-R------ISIINTPGVFDT------S--V--SK 120
Pc_XP_025111294.1_2/1-150     PKKTSY---------I-TEV---DGM-W------LQIINTPELSRL------------NT 120
Pc_XP_025111293.1_2/1-150     PKKTSY---------I-TEV---DGM-W------LQIINTPELSRL------------NT 120
Pc_XP_025111438.1_3/1-169     NSMTS----RSQFA-G-THV---NGK-N------VTVIDTPGLWDT------R--Q--RE 120
Pc_XP_025111439.1_2/1-169     NSMTS----RSQFA-G-THV---NGK-N------VTVIDTPGLWDT------R--Q--RE 120
Pc_XP_025111448.1_2/1-160     SSSCT----KEESR-S-GCR---QGK-N------ITVIETPDVSNL------T--L--ED 120
Drer_056_1/1-162              ESVTK----ESQSE-T-REI---NGR-H------ITVIDTPGLFDT------E--L--TN 120
Pc_XP_025111440.1_2/1-169     NSMTS----RSQFA-G-THV---NGK-N------VTVIDTPGLWDT------R--Q--RE 120
Pc_XP_025111428.1/1-170       KSGTQ----SSDWG-Q-ATI---NGV-K------LEITDLPGLSDT------H--R--RE 120
Pc_XP_025111442.1_2/1-169     NSMTS----RSQFA-G-THV---NGK-N------VTVIDTPGLWDT------R--Q--RE 120
Pc_XP_025111441.1/1-169       NSMTS----RSQFA-G-THV---NGK-N------VTVIDTPGLWDT------R--Q--RE 120
Pc_XP_025111444.1_2/1-169     NSMTS----RSQFA-G-THV---NGK-N------VTVIDTPGLWDT------R--Q--RE 120
Pc_XP_025111458.1/1-171       SSGTE----KCQFA-D-TLI---EGV-N------LAVVDTPGLCDT------H--R--PE 120
Bg_BGLB038543-PA/1-167        SAVTK----EIQLN-Y-SEY---LDT-V------LKVVDTPGIQDS-------------- 120
Pc_XP_025111459.1/1-171       SSGTE----KCQFA-D-TLI---EGV-N------LAVVDTPGLCDT------H--R--PE 120
Drer_003_4/1-162              SSVTN----VCQKQ-T-AEI---NGR-H------ITVIDTPGLFDT------K--L--SN 120
Drer_013_3/1-162              SSVTN----VCQKQ-T-AEI---NGR-H------ITVIDTPGLFDT------K--L--SN 120
Pc_XP_025111447.1_2/1-160     SSSCT----KEESR-S-GCR---QGK-N------ITVIETPDVSNL------T--L--ED 120
Pc_XP_025111446.1_3/1-160     SSSCT----KEESR-S-GCR---QGK-N------ITVIETPDVSNL------T--L--ED 120
Pc_XP_025111445.1_2/1-170     LSGTD----KCQWA-E-ATV---DGV-T------LSLTDTPGLCDT------H--R--SE 120
Pc_XP_025111455.1/1-160       TSSTT----HTVTR-S-AEI---DGV-A------ITVTDTPDLRNL------G--I--VK 120
Bg_BGLB008947-PB/1-174        LSVTN----KVDAE-V-GKF---DGV-K------LKVVDAPGVCDN------S--L--ES 120
Pc_XP_025088650.1/1-163       DSVTD----LCQLK-R-SQR---SGE-N------IEILDSPGLFDT------R--K--GH 120
Pc_XP_025110108.1/1-162       ASTTL----KVQSE-Q-TER---DNC-L------WTVVDTPDPVNS------E--L--DT 120
Pc_XP_025088647.1/1-164       SSETS----QCEIN-R-GVV---SGL-K------VEITDSPGLFDT------N--V--TE 120
Ac_XP_005102055.2/1-176       SSVTL----KVQAE-W-AVC---DGC-I------LKVIDGPGIGET------R--M--DV 120
Bg_BGLB004870-PB/1-173        TSVTK----VIQMD-Y-SDY---NGR-V------IKVVDGPGVGDT------D--M--NQ 120
Pc_XP_025085201.1/1-165       ESATQ----DCKLE-N-GTY---HGT-R------IDIMDSPGLFDT------E--K--TH 120
Pc_XP_025085202.1/1-165       ESATQ----DCKLE-N-GTY---HGT-R------IDIMDSPGLFDT------E--K--TH 120
Pc_XP_025110522.1/1-169       SSGTE----FCQNA-D-TEI---DGK-I------LQVTDTPGLCDT------H--R--PE 120
Ac_XP_005104364.1/1-176       ESDTI----FSQAS-Y-ASF---EDV-C------VKVVDCPGLCDT------R--V--KR 120
Pc_XP_025087405.1/1-162       KSVTK----VCEFK-S-VKQ---RSL-T------IEVMDTPGLFGD---------L--SN 120
Bg_BGLB018885-PA/1-168        SSVTK----IVSRE-T-SEV---NGR-I------VSVVDGPGVGDT------D--L--GA 120
Ec_RUS90253.1/1-179           TSVTT----AVSVQ-T-AEV---GGR-N------IKVVDGPGMGDT------R--L--NR 120
Ec_RUS75775.1/1-176           GSVTI----KSKKD-V-TYLN--DGR-V------LRVVDTPGVADT------R--G--SK 120
Bg_BGLB024693-PA/1-175        SNASS----AVTKD-T-GVY---NDC-T------LYVIDCPGV-DT------E--R--SP 120
Bg_BGLB010059-PB/1-176        TSVTR----DVAYD-V-AGF---DGR-V------IKVVDGPGVGDT------L--SIQDI 120
Ac_XP_005092570.1/1-174       DSVTQ----KTSVG-Y-ADI---DGR-V------IKVVDTPGVCDT------G--V--ST 120
Bg_BGLB023639-PA/1-174        SSSNA----TILLE-S-TTI---DNL-K------VNVVDGPGI-DT------N--R--SP 120
Bg_BGLB022832-PA/1-171        STNLS----SSVME-S-CIY---EDL-K------VNVVDVPGV-QA------D--Q--SP 120
Bg_BGLB008269-PB/1-173        ADVTA----NLDFD-Y-AFV---EGR-L------IKVVDTPGLRDL------N--G--SS 120
Ec_RUS73604.1/1-177           QQATA----AIDQVCY-TVR---SNR-T------IAVAEGPDIGTP------Q--Q--RA 120
Bg_BGLB039543-PA/1-173        SDSTE----ILGLR-R-EHF---DNY-L------FKVYDLPGVKST------S--F--SQ 120
Bg_BGLB006164-PB/1-176        TSITS----VIAYE-V-VKY---NNY-V------IKVMDTPGLADT------S--GIHKP 120
Bg_BGLB000679-PB/1-172        VSVTT----DVTYE-I-SEW---NGA-K------IKVVDGPGVQDT------R--M--NE 120
Lg_XP_009057840.1/1-164       SSATE----WCKMG-E-AQT---SIG-K------LLVVDTPGLFDT------D--K--PK 120
Bg_BGLB005730-PB/1-173        NSVTN----GIQYE-V-SLF---DNY-A------LKVVDTPGVADT------N--TIKDP 120
Lg_XP_009060586.1/1-166       ESVTT----FCASG-K-RKI---KSR-S--HKYILKVIDTPGLKDN------R--M--SE 120
Bg_BGLB009640-PB/1-178        TSETS----EPKAA-E-SNH---FGV-P------VTVVDTPGIMDT------S--V--DS 120
Bg_BGLB028209-PA/1-172        TSITK----IIHYE-S-NTI---NGL-K------WNVYDTPGLMDS------D--R--SV 120
My_XP_021355182.1/1-165       TSGTK----NCSFS-R-ACI---HSR-N------IMIIDTPGLFDS------H--L--PP 120
Bg_BGLB028237-PA/1-172        TSITK----IIHYE-S-NTI---NGL-K------WNVYDTPGLMDS------D--R--SV 120
Pc_XP_025111465.1/1-168       ESCTE----KCQWG-Q-AQV---GEI-L------LRVTDTPGLWDT------K--Q--LN 120
Pc_XP_025110023.1/1-168       ESCTE----KCQWG-E-AQV---GEI-L------LKVTDTPGLWDT------K--Q--LN 120
Pc_XP_025085205.1/1-165       ESVTD----ICELK-R-NTR---HGV-T------LEIIDSPGLFDT------S--R--SL 120
Pc_XP_025086802.1_2/1-165     SSETS----TCQIH-Q-GLV---FDM-K------VEITDSPGLFDT------K--E--RD 120
Pc_XP_025083368.1_2/1-170     CSVTA----VSQRA-E-ASV---DGI-T------LKVTDTLALCDT------H--L--SE 120
Pc_XP_025082556.1/1-169       SSGTE----VCQNA-N-AEL---DNM-C------LQVTDTPGLCDT------H--R--PE 120
Pc_XP_025110022.1/1-168       ESCTE----KCQWG-E-AQV---GEI-L------LKVTDTPGLWDT------K--Q--LN 120
Pc_XP_025110024.1/1-168       ESCTE----KCQWG-E-AQV---GEI-L------LKVTDTPGLWDT------K--Q--LN 120
Drer_010_1/1-161              NSITQ----SCRKA---SVY---DTR-E------IYVIDTPGILDT------S--K--EK 120
Drer_042_2/1-162              NSVTK----QSEKL-S-SVV---AGR-D------VSVIDTPGFFDL------N--V--KP 120
Drer_069_1/1-161              SSVTK----ECWKE-T-GEV---DKH-Q------LVLVDCPGIFDT------T--V--SE 120
Drer_064_1/1-161              STVTK----DCWKE-T-AEV---AGR-G------ITLVDTPGLFDW------N--V--SE 120
Pc_XP_025088651.1/1-162       SMETS----KCEMH-R-GTV---LGE-T------VEVVDTPDLSST------------SE 120
Pc_XP_025085206.1/1-165       ESVTD----ICELK-R-NTR---HGV-T------LEIIDSPGLFDT------S--R--SL 120
Hsap_005_1/1-161              RPVTK----TSQRR-S-REW---AGK-E------LEVIDTPNILSP------Q--V--SP 120
Pc_XP_025088652.1/1-162       SMETS----KCEMH-R-GTV---LGE-T------VEVVDTPDLSST------------SE 120
Pc_XP_025083391.1/1-163       ASKTK----TITEI---------SAE-D------IKVVDIPDFTNL------E--V--GG 120
Pc_XP_025083390.1/1-163       ASKTK----TITEI---------SAE-D------IKVVDIPDFTNL------E--V--GG 120
Pc_XP_025111539.1/1-161       RSTTV----HLGEA-V-GVV---NGQ-Q------IMILDTPDPVNL------N--L--SD 120
Pc_XP_025083392.1/1-163       ASKTK----TITEI---------SAE-D------IKVVDIPDFTNL------E--V--GG 120
Cg_XP_011443783.1/1-163       ETVTK----KAAKI-T-CKR---QEK-S------FVYFDTPGLSKD---------M--EK 120
Cv_XP_022315583.1/1-154       RLEST----TKKIQ-S-YSV---GNQ-N------RVLVDTPALDES-------------- 120
Pc_XP_025083389.1/1-163       ASKTK----TITEI---------SAE-D------IKVVDIPDFTNL------E--V--GG 120
Pc_XP_025083393.1/1-163       ASKTK----TITEI---------SAE-D------IKVVDIPDFTNL------E--V--GG 120
Pc_XP_025077910.1/1-168       ESTTS----EVTLY-P-IQR---YGK-F------LRVVDTPGPFDS------RPTM--TN 120
Pc_XP_025110548.1_3/1-160     SSSCT----KEESR-S-GCR---QGK-H------ITVIETPDVSNL------T--L--EG 120
Bflo_014_1/1-161              ASETP----DCPYH-R-RE----QPR-K------VAVLDSPGVMHT------D--T--DK 120
Drer_086_2/1-160              VPVTT----ECQME-K-GVV---FEK-N------ITVIDTPDFFNE------D--L--TD 120
Pc_XP_025110547.1_4/1-160     ASATT----RPKTQ-S-ARR---YGV-N------ITVTDTSDLSNM------S--V--DD 120
Pc_XP_025111431.1/1-162       RSTTV----RLGKA-V-GFV---NGQ-Q------IMILDTPDPVNL------N--L--SD 120
Pc_XP_025110547.1_3/1-160     SSSCT----KEESR-S-GCR---QGK-H------ITVIETPDVSNL------T--L--EG 120
Pc_XP_025110548.1_4/1-160     ASATT----RPKTQ-S-ARR---YGV-N------ITVTDTSDLSNM------S--V--DD 120
Drer_052_3/1-162              ESVTQ----ESQSE-T-REI---NGR-H------ITVIDTPGLFDT------E--L--TN 120
Drer_039_1/1-162              ESVTK----QSQRE-T-REV---NGR-R------ITVIDTPGLFDT------E--L--SN 120
Drer_053_1/1-162              ESVTN----TCERG-E-AMI---DGK-K------ISVIDTPGRFDT------R--L--TD 120
Drer_041_1/1-162              NTITT----KSLKT-D-ATV---SGR-S------VSVVDTPGLFDT------K--M--NP 120
Drer_038_1/1-162              VSVTK----TCERG-E-AEI---NGK-K------ISVIDTPGLLDS------T--L--TE 120
Drer_062_2/1-162              ESVTE----ESQRE-T-SKI---NGR-R------ITVIDTPGLFDT------E--L--SK 120
My_XP_021359550.1/1-164       SSETK----RCEFH-T-AER---FGK-K------LVVVDTQGLYDT------T--L--SN 120
Drer_083_3/1-162              ESVTK----QSQRE-T-SEI---NGR-R------ITVIDTPGLFDT------E--L--SN 120
Drer_046_1/1-162              QSVTK----ESQRE-T-CEI---NGR-Q------VTVIDTPGVFDT------E--L--TE 120
Drer_055_1/1-162              QSVTK----ESQRE-T-CEI---NGR-Q------VTVIDTPGVFDT------E--L--TE 120
Pc_XP_025111477.1/1-162       TSETT----QMSEA-M-GVV---NGE-Q------IKIVDTPDPVNL------D--L--SK 120
Bg_BGLB008951-PB/1-171        TSVTK----QIKTS-Y-SLY---KGR-N------LKVVDGPGALDT------D--M--SE 120
Pc_XP_025111478.1/1-162       TSETT----QMSEA-M-GVV---NGE-Q------IKIVDTPDPVNL------D--L--SK 120
Pc_XP_025111474.1/1-162       TSETT----QMSEA-M-GVV---NGE-Q------IKIVDTPDPVNL------D--L--SK 120
My_XP_021370669.1/1-165       TSGTR----NCSFS-R-ACI---HSR-N------IMIIDTPGLFDS------H--L--PP 120
Pc_XP_025111476.1/1-162       TSETT----QMSEA-M-GVV---NGE-Q------IKIVDTPDPVNL------D--L--SK 120
Pc_XP_025111475.1/1-162       TSETT----QMSEA-M-GVV---NGE-Q------IKIVDTPDPVNL------D--L--SK 120
Pc_XP_025111456.1_2/1-160     TPSTI----HTVTR-S-AEI---DGV-A------ITVTDTPDVRNL------G--I--VK 120
Pc_XP_025082573.1/1-163       ASTTH----KVQSE-Q-LER---DDC-L------WMVVDTPDPVNS------E--L--DT 120
My_XP_021371815.1/1-169       ESVTK----ECSVA-E-TER---YGN-K------LVVVDTPGVFDT------A--M--ED 120
My_XP_021371816.1/1-169       ESVTK----ECSVA-E-TER---YGN-K------LVVVDTPGVFDT------A--M--ED 120
My_XP_021365603.1/1-165       SSVTK----KCQEA-R-GTR---FGK-E------ILLVDTPGVFDT------I--T--PN 120
Pc_XP_025083386.1/1-165       SSGTD----KCGWK-K-VSA---DTL-V------LEVTDTPGVCDT------H--K--VP 120
Pc_XP_025111101.1/1-164       SSGTQ----VCSWH-K-VVV---DDL-T------IEVTDTPGVCDT------H--R--DK 120
Drer_073_1/1-161              SSVTK----ECWKE-T-GEV---DKH-Q------LVLVDCPGIFDT------T--V--SE 120
Bg_BGLB006281-PB/1-176        TSCTT----LPLLE-V-SDI---MGV-R------LKVVDTPGLMDT------S--G--TR 120
Pc_XP_025082572.1_2/1-163     ASTTL----QVQSE-Q-TER---DNC-L------WTVVDTPDPVNS------E--L--DT 120
Drer_027_1/1-161              ESITK----ECQRE-T-AQV---NGR-S------ITVIDTPGLFDK------S-----SQ 120
Pc_XP_025110382.1/1-170       NSGTK----KCNWA-E-AKV---DGT-I------LSVTDTPGLCDT------H--R--KE 120
Pc_XP_025110383.1/1-170       NSGTK----KCNWA-E-AKV---DGT-I------LSVTDTPGLCDT------H--R--KE 120
Pc_XP_025082573.1_2/1-163     ASTTL----QVQSE-Q-TER---DNC-L------WTVVDTPDPVNS------E--L--DT 120
Pc_XP_025082572.1/1-163       ASTTH----KVQSE-Q-LER---DDC-L------WMVVDTPDPVNS------E--L--DT 120
Bg_BGLB009641-PB_2/1-175      QSETN----QIQVR-S-ATV---DGY-T------LTVVDTPGVMHT------G--L--DL 120
Bg_BGLB034895-PA/1-175        KSETS----EPQSA-E-SIH---FGV-R------VTVVDTPGIMDT------S--V--NS 120
Pc_XP_025111538.1/1-162       RSTTV----HLGEA-V-GVV---NGQ-Q------IMILDTPDPVNL------N--L--SD 120
Pc_XP_025111537.1/1-162       RSTTV----HLGEA-V-GVV---NGQ-Q------IMILDTPDPVNL------N--L--SD 120
Pc_XP_025111183.1/1-162       RSTTV----RHGKA-V-GVV---NGQ-Q------IMILDTPDPVNL------N--L--SD 120
Bg_BGLB030283-PA_2/1-172      SSKKG----LCMKE-S-VMI---DHR-L------VYVVDCPGI-TA------T--H--SS 120
Pc_XP_025111184.1/1-162       RSTTV----RHGKA-V-GVV---NGQ-Q------IMILDTPDPVNL------N--L--SD 120
Bg_BGLB022406-PA/1-173        NSETT----GIQYD-V-SLF---DNY-A------LKVVDTPGIADT------N--SIEDP 120
Pc_XP_025085173.1/1-164       SSVTS----NCYFH-A-RKR---HGI-T------IEIIDSPGLWDT------K--I--PE 120
Bg_BGLB029478-PA/1-159        RGNPIKG--------T-GEF---KGE-K------VSVIDELHLSDL------------ND 120
Pc_XP_025085172.1/1-164       SSVTS----NCYFH-A-RKR---HGI-T------IEIIDSPGLWDT------K--I--PE 120
Pc_XP_025085181.1/1-165       HSVTS----SSTLK-S-GMN---NDT-P------IEVMDCPGLFDT------G--K--TH 120
Ac_XP_012944975.1/1-176       SPETS----EVSKI-W-TER---DNC-V------IKVIDCPGIGKT------R--L--DK 120
Pc_XP_025085171.1/1-164       SSVTS----NCYFH-A-RKR---HGI-T------IEIIDSPGLWDT------K--I--PE 120
Pc_XP_025085174.1/1-164       SSVTS----NCYFH-A-RKR---HGI-T------IEIIDSPGLWDT------K--I--PE 120
Ppat_007_1/1-159              QSETL----RPLQC-A-RTR---AGF-T------LNVIDTPGLIEG------G--C--ND 120
Ppat_002_1/1-154              RSETL----RPRQY-S-RSK---DGF-K------LTVIDTPGFVEA------G-----RD 120
Drer_006_2/1-162              ESVSE----KCLKQ-E-KNI---DGR-T------ISVIDTPGLCDT------S--I--SQ 120
Drer_093_1/1-161              QSITS----ESTKG-V-AQV---DGR-T------VTVIDTPGIFDT------R--L--DE 120
Bg_BGLB034455-PA/1-173        GDGTE----LLELK-R-DTF---DGY-K------LKVYDLPGLEAV------H--L--SQ 120
Bg_BGLB030283-PA/1-170        QGKAI---SYLVRE-V-DTH---LSF-K------IAVIDGFNVNDC------------GD 120
Hsap_008_1/1-161              CSVTT----CCSLG-R-SCL---EAL-Q------VQVLDTPGYPHS------R--L--SK 120
Bg_BGLB017413-PA/1-172        ESVTK----NIDHD-F-VKF---RGR-T------LQVVDCPGLLDT------N--C--TE 120
Drer_020_2/1-162              QSVTK----ECQKE-T-AEF---SRR-C------ITVIDTPGLFDT------G--V--DN 120
Drer_023_1/1-150              PHL-------FERH-D-GMV---LKR-R------LVIINTPDLFSP------P--V--SP 120
My_XP_021371817.1/1-166       NSVTT----QCKVE-T-KER---FGK-K------IEVVDTPELLDT------N--M--PS 120
Bg_BGLB027157-PA/1-170        TSVTK----EVCDE-V-NEI---NGR-T------IKVMDSPGVEDT------D--W--EN 120
Bg_BGLB037141-PA/1-166        KATSQ----------L-GEV---SGK-P------FRVVDASGIGDT------G--K--DL 120
Bg_BGLB012387-PC/1-168        SSVTK----TVSRE-T-SEM---KGR-I------VTVVDGPGVGDT------E--L--GV 120
Bg_BGLB014138-PB/1-170        TSITK----EVSDE-S-NEV---NGR-T------IKVVDSPGVGDT------D--W--AN 120
Ec_RUS71590.1/1-177           ESVTI----KSQKE-L-TVLE--DGR-K------LRVVDTPGVGDT------R--G--TE 120
Drer_019_1/1-162              QSVTK----ECQKE-T-AEF---SRE-H------ISVIDTPGLFDT------G--I--DN 120
Pc_XP_025087412.1/1-165       GGVTR----ELQRS-V-EVR---KER-KEGQRRTIEVTDTPGFSET------K--A--TA 120
Bg_BGLB032113-PA_2/1-175      NSVTS----ELQEG-F-GKY---GDL-K------IKVVDSPGVGDT------R--M--DS 120
My_XP_021365591.1/1-164       SSVTE----KCQEA-R-TFR---FGQ-K------ILLIDTPVVFDT------D--V--PI 120
Pc_XP_025086807.1/1-162       -DGTK----ELKRS-V-VVR---DER-KEGKKLIIEVTDTPGFSGT------K--A--TT 120
My_XP_021365592.1/1-164       SSVTE----KCQEA-R-TFR---FGQ-K------ILLIDTPVVFDT------D--V--PI 120
Bg_BGLB008949-PB/1-171        NSITK----LIEVN-Y-AEY---NDV-I------VKVVDGPGVFNT------E--L--SE 120
Ac_XP_005112733.1/1-176       DSVTF----FTQSG-W-SRV---LSR-L------VQVVDGPGVCET------R--L--SR 120
Bg_BGLB008944-PB/1-175        TSVTN----KVDLE-V-GKF---DSR-K------LKVVDVPGVCDN------S--M--EN 120
Bg_BGLB032113-PA/1-175        NSVTS----ELQEG-F-GKC---GDL-K------IKVVDSPGVGDT------R--M--DS 120
Drer_022_1/1-150              PHL-------FERH-D-GMV---LKR-R------LVIINTPDLFSP------P--V--SP 120
Drer_009_1/1-150              D--------VVERV-G-GRL---IDR-H------VTLINSPQLLHT------N--I--SD 120
Bg_BGLB022624-PA/1-175        ISVTK----KVKED-F-GKY---GDL-K------IKVVDSPGVGDT------R--K--DS 120
Bg_BGLB003382-PB/1-168        MSETL----AVSKH-K-AAFVKLKDF-E------LVVYDSRGLMDV------D--E--KE 120
Drer_033_1/1-162              SSVTG----HCEKF-H-TVI---NGR-K------VSVIDSPGLFDT------S--L--PV 120
Drer_034_1/1-150              PHL-------FERH-D-GMV---LNR-R------LVIINTPDLFSP------A--V--SP 120
Ec_RUS71589.1/1-170           DAVTI----EFQTE-S-VSY---SSR-L------LRIWDGPGATDN------S--K--QT 120
Drer_002_2/1-143              SVVGS----EFTRT-D-VDL---HGR-L------ISLMEFPTLIN----------L--SE 120
Pc_XP_025082385.1/1-163       SSTTL----GTQMD-E-GQF---KGK-Q------LKVVDTPDIANL------G--L--TS 120
Drer_074_1/1-161              SSVTK----ECWKE-T-GEV---AGR-E------VTVVDTPGLFDT------K--A--SE 120
Bg_BGLB005903-PB/1-173        SSVTT----EVQFE-V-RRY---QET-I------IKVVDTPGVADT------S--SIEDD 120
Pc_XP_025083394.1/1-162       ASETT----RMSQA-V-GVV---NGE-Q------IKVVDTPDPVNL------N--L--SK 120
My_XP_021365596.1/1-164       SSVTE----KCQEA-R-TFR---FGQ-K------ILLIDTPVVFDT------D--V--PI 120
Drer_008_1/1-150              D--------VVERV-G-GRL---IDR-H------VTLINSPQLLHT------N--I--SD 120
Bg_BGLB024015-PA/1-170        TSVTK----DVSDE-A-NEV---NGR-T------IKVVDSPGVGDT------D--W--EN 120
Drer_040_1/1-162              SSVTG----HCEKF-H-TVI---NGR-K------VSVIDSPGLFDT------S--L--PV 120
Drer_018_1/1-148              D--------VVERV-G-GSL---KDR-H------VTLINSPQLLHT------H--I--SD 120
Bg_BGLB007185-PB/1-172        TSVTK----EIDTE-V-SEF---EGR-I------IKVVDGPGVGDT------R--M--DD 120
Bg_BGLB039329-PA_2/1-174      LSETN----QIQVQ-S-ATV---DGY-N------LTVVDTPGVMHT------G--L--DL 120
Bg_BGLB023073-PA/1-174        LSETN----QIQVQ-S-ATV---DGY-N------LTVVDTPGVMHT------G--L--DL 120
Ec_RUS77762.1/1-174           VSATV----GVAFE-F-SEY---KNY-S------IEVTDTQGYGDT------R--L--TS 120
Bg_BGLB023073-PA_2/1-174      KTKTS----QVQVK-Q-ATV---DEM-N------ITVVDTPGLLRT------G--L--NS 120
Bg_BGLB029478-PA_2/1-173      STKIS----KCSLE-S-FEF---EGL-K------INVIDCPAF-NE------N--K--KP 120
My_XP_021367951.1/1-167       ESVTK----ECSVD-E-IER---FGN-K------LVVVDTPGIFDT------T--M--KE 120
Pc_XP_025110026.1/1-170       NPATN----QCQYA-R-QHI---NGR-N------VTVVDAPGLRGD------R--V--SE 120
Pc_XP_025111445.1_3/1-170     LSGTD----TCQWA-E-ATV---DGV-T------LSVTDTPGLCDT------H--R--SA 120
Drer_100_1/1-162              FAVTR----ECSIA-E-ATV---SGR-S------VSVVDTPGFFHR------H--K--RP 120
Drer_061_2/1-161              KSVTK----KCQKH-Q-REV---SGR-I------ISIIDTPGLCDT------S--I--GE 120
Drer_026_2/1-162              RSQTK----LCQTE-T-RLR---SSK-Q------ISVIDTPGLYDT------E--L--SE 120
Hsap_006_1/1-162              QTLTK----TCSKS-Q-GSW---GNR-E------IVIIDTPDMFSW------K--D--HC 120
Pc_XP_025087903.1/1-164       AAVTK----DAERY-V-VTH---KRR-T------IEIMDTPGLFNP------E--R--TN 120
Ac_XP_005098739.2/1-169       -----------DVR-T-KVI---GDY-C------VRVVDTPWVKDR------A--N--NS 120
Pc_XP_025110025.1/1-170       NPATN----QCQYA-R-QHI---NGR-N------VTVVDAPGLRGD------R--V--SE 120
Drer_059_2/1-162              RSQTK----QCQSE-T-RLR---SSK-Q------ISVIDTPGLYDT------E--L--GE 120
Pc_XP_025085179.1/1-164       DSVTG----ACQLK-R-SSR---NGV-T------TEIMDSPGLFDT------R--S--KH 120
Pc_XP_025085180.1/1-164       DSVTG----ACQLK-R-SSR---NGV-T------TEIMDSPGLFDT------R--S--KH 120
Drer_072_1/1-161              SSVTK----DVLEE-S-GIV---CGF-P------VTVYDTPGLYDT------E--L--EE 120
Ac_XP_012938541.1/1-166       AAKTV----RSAWA-V-KEIY------E------VKVVDGPALEDL------T--S--ST 120
Bg_BGLB032825-PA/1-170        TSVTK----EVRDE-V-NEI---NGR-I------IKIVDSPGVEDT------D--W--EN 120
Pc_XP_025087413.1/1-165       GGVTM----ELQRS-V-AVQ---KER-KEGQRRTIEVTDTPGFSET------K--A--TT 120
Drer_066_1/1-162              ESVTK----ESQRE-T-SEI---NGR-S------ITVIDTPGLFDT------E--L--TN 120
My_XP_021365588.1/1-164       SSVTE----KCQEA-R-TFR---FGQ-Q------ILVIDTPGVFDT------K--V--PN 120
My_XP_021344399.1/1-164       SSVTE----KCQEA-R-TFR---FGQ-Q------ILVIDTPGVFDT------K--V--PN 120
Pc_XP_025083383.1/1-169       NSGTQ----TSHWV-K-SLL---DGV-E------LKITDVPGLSDT------H--R--PE 120
Pc_XP_025083382.1/1-169       NSGTQ----TSHWV-K-SLL---DGV-E------LKITDVPGLSDT------H--R--PE 120
Cv_XP_022332192.1/1-155       KTITK----DIQEI-D-YKR---KDD-I------ITFVDTPSLD---------------- 120
Cv_XP_022332608.1/1-155       KTITK----DIQEI-D-YKR---KDD-I------ITFVDTPSLD---------------- 120
Lg_XP_009064072.1/1-164       TPTTR----TCAAG-E-TTR---FGT-K------FVIVDTPSYFDG------N--D--ID 120
Cv_XP_022332193.1/1-155       KTITK----DIQEI-D-YKR---KDD-I------ITFVDTPSLD---------------- 120
Ac_XP_012938541.1_2/1-174     KTTRS---------CS-VEM---EDC-T------LRLVYGPSVLEN---------L-QNQ 120
Bg_BGLB028578-PA/1-176        NNGTE----LVVMH-S-EDI---ESV-R------VKVYDTPGVMRT------E--F--SE 120
Ec_RUS72941.1/1-172           SAVTT----RIQRE-L-VYF---GAR-E------VMVVDGPGLVDL------D--T--GV 120
Cv_XP_022332609.1/1-155       KTITK----DIQEI-D-YKR---KDD-I------ITFVDTPSLD---------------- 120
Drer_006_1/1-155              ---TR----ESEIQ-R-GRV---EGR-N------ISIIDTPGFFNT------H--L--TD 120
Cv_XP_022332610.1/1-155       KTITK----DIQEI-D-YKR---KDD-I------ITFVDTPSLD---------------- 120
Cv_XP_022296099.1/1-177       KSCTE----VCQRE-T-TVK---QGY-I------LEVLDTPGLFDT------H--K--PA 120
Drer_070_1/1-162              VSVTK----TCESG-K-LKI---GER-I------ISVVDTPGLFDT------T--M--SK 120
Drer_047_1/1-162              KSKSK----QCEKK-E-GEF---GGR-T------ITIIDTPGLFNT------D--V--PK 120
Drer_097_1/1-162              SRVTQ----FCDKA-S-GNI---GGR-P------VAIIDTPGLNII------G--S--TE 120
Drer_071_1/1-162              VSVTK----TCESG-K-LKI---GER-I------ISVVDTPGLFDT------T--M--SK 120
My_XP_021365588.1_2/1-165     SSLTE----KCQEA-R-HIR---CGQ-Q------ILLIDTPGVFDT------N--V--PT 120
Drer_088_1/1-161              ESVTV----ECVSG-D-RKV---YGK-K------ITVIDTPGLFDT------A--I--DE 120
Bg_BGLB031429-PA/1-167        LAHNT-----IDKQ-R-SLV---DDT-Y------VNIVDGIFLDTN-------------- 120
Ec_RUS72940.1/1-169           SAVTR----VIQAE-A-GYL---GPR-E------VMVVDGPGLVDL------N--S--GV 120
Bg_BGLB008948-PB/1-170        ESVTN----GVDFN-V-GKI---EGR-I------VTVVDVPGVCDT------G--K--NK 120
Bg_BGLB025549-PA/1-171        SSTTE----YVEVQ-Y-SKY---KGF-I------IKVVDAPGIFDT------N--L--SV 120
Drer_065_3/1-162              QPVTK----ESQRE-T-CEI---NGR-Q------ITVVDTPGVFDT------E--L--TE 120
Pc_XP_025087408.1/1-164       TGVTK----DAERY-V-VTH---KRR-T------IEVMDTPGLFDP------Q--R--TN 120
Drer_005_1/1-151              ADVEL----HIERE-K-GKL---QDR-E------VTVVNDSQLLIP------D--L--FS 120
Drer_013_2/1-145              SVVSS----EFTKR-D-LDL---HGR-L------INVMEFPALIN----------L--SE 120
My_XP_021353565.1/1-173       KAHPK---DKCFRGES-EKI---KGWDK------VVVVDTPGKFFYI-----S-DK--DE 120
Pc_XP_025111455.1_2/1-163     RQRSH---MTCQFG-M-TKT---EHG-Y------VKVLDTPDLQAP------K--L--RE 120
Drer_089_1/1-161              ESVTV----ECVSG-D-RKV---YGK-K------ITVIDTPGLFDT------A--I--DE 120
Drer_085_1/1-161              ESVTV----ECVSG-D-RKI---DGK-K------ITVIDTPGLFDT------A--V--DE 120
Atha_026_1/1-159              QSEGL----RPTLV-S-RTR---SGF-T------LNIIDTPGLIEG------G--Y--ND 120
Drer_067_2/1-162              QPVTK----ESQRE-T-SEI---NGR-Q------VTVVDTPGVFDT------E--L--TE 120
Bg_BGLB016943-PA/1-177        TSVTK----SVSLS-F-SEK---GNE-R------ILVADTAGYADT------E--S--DR 120
Bg_BGLB010064-PB/1-176        TSVTT----AVTTA-V-SEI---GNT-C------LFVADTAGFADT------E--A--EN 120
Bg_BGLB039329-PA/1-174        KTKTS----RVQVK-K-VSV---DGY-N------LTVVDTPGLMNT------G--L--DS 120
Drer_005_3/1-162              ESVTK----ECQRQ-T-TDV---DGR-S------ITVIDTPGLFDT------K--L--SQ 120
Bg_BGLB031582-PA/1-175        ESKTS----EPQMA-Q-SNH---FGV-S------VTVVDTAGIMDT------S--V--TS 120
Drer_055_5/1-162              QPVTK----ESQRE-S-CEI---NGR-Q------VTVVDTPGVFDT------E--L--TE 120
Bg_BGLB025388-PA/1-175        TSTKS----SVQSR-R-KKV---GNL-G------VLVVDGPSLEDV------A--L--NA 120
Bg_BGLB009641-PB/1-175        NTETS----QVQVK-T-VIE---DGF-S------LTVVDTPGLMYT------G--L--DS 120
Ec_RUS76747.1/1-180           TSITF----KSQKE-I-TERP--DGR-K------LLVVDTPGLCDT------G--G--EK 120
Pc_XP_025077712.1/1-168       ESVTT----DVKLY-S-RRR---FQK-E------IRVVDTPGLFDS------RPNM--TN 120
Atha_027_1/1-159              QAEGL----RPVMV-S-RTM---GGF-T------INIIDTPGLVEA------G--Y--NH 120
Drer_026_1/1-162              KKHES----EVCKS-D-TKI---RGM-Q------VDVLDCPDLLDP------D--V--DK 120
Ac_XP_005095422.1/1-179       QSYTK----VVRRG-T-NRI---DCR-Q------ISVIDTPGLYDT------H--D-FDP 120
Bg_BGLB026694-PA/1-175        KTKSS----HVRIK-KNVTI---DGM-N------LTVVDTPGLMHT------G--L--SS 120
Ac_XP_012938166.1/1-174       YSKTT----RVDVR-T-SII---GPY-N------IRVVDTPGLRET------R--F--LE 120
Pc_XP_025110378.1_4/1-163     NPVSP---ATCQLK-Q-TQS---QHP-R------MKVLDTPDLDCQ------E--L--KN 120
Pc_XP_025110381.1/1-163       NPVSP---ATCQLK-Q-TQS---QHP-R------MKVLDTPDLDCQ------E--L--KN 120
Drer_007_2/1-149              QASSE----ICVRK---EKI---HGR-Q------VSLLELPALS--------R--L--SE 120
Pc_XP_025110379.1/1-163       NPVSP---ATCQLK-Q-TQS---QHP-R------MKVLDTPDLDCQ------E--L--KN 120
Ppat_006_1/1-158              YPSTT----KVHEV-S-GTV---LGV-K------VRFIDTPGLLPS------T--A--DN 120
Pc_XP_025110377.1_2/1-163     NPVSP---ATCQLK-Q-TQS---QHP-R------MKVLDTPDLDCQ------E--L--KN 120
Bg_BGLB009638-PE/1-174        KSVTS----APELA-K-SIN---LGY-S------LTVVDTPGVMDT------S--V--NS 120
Pc_XP_025085174.1_3/1-163     SRDTS------GYQ-S-AER---SGT-V------VEIIELPSLGGT------K--I--SE 120
Pc_XP_025085173.1_3/1-163     SRDTS------GYQ-S-AER---SGT-V------VEIIELPSLGGT------K--I--SE 120
Pc_XP_025085172.1_3/1-163     SRDTS------GYQ-S-AER---SGT-V------VEIIELPSLGGT------K--I--SE 120
Pc_XP_025110380.1_2/1-163     NPVSP---ATCQLK-Q-TQS---QHP-R------MKVLDTPDLDCQ------E--L--KN 120
Pc_XP_025085171.1_3/1-163     SRDTS------GYQ-S-AER---SGT-V------VEIIELPSLGGT------K--I--SE 120
Pc_XP_025110380.1_4/1-165     SSTTT----TAEMA-E-VEK---GDM-Y------LKVLDTPDIGCP------E--L--RD 120
Pc_XP_025077910.1_3/1-168     ESVTT----KVKLY-S-RRR---FQK-E------IRVVDTPGLFDS------RPNM--TN 120
Ac_XP_005098739.2_2/1-172     TTFVA----STGIC-T-SSD---TDT-I------LEVIDSPGLFSNC-----Y--M--DE 120
Pc_XP_025110379.1_2/1-165     SSTTT----TAEMA-E-VEK---GDM-Y------LKVLDTPDIGCP------E--L--RD 120
Pc_XP_025110381.1_3/1-165     SSTTT----TAEMA-E-VEK---GDM-Y------LKVLDTPDIGCP------E--L--RD 120
Pc_XP_025110377.1_4/1-165     SSTTT----TAEMA-E-VEK---GDM-Y------LKVLDTPDIGCP------E--L--RD 120
Drer_017_2/1-149              QASSE----IRVKK---EKI---HGR-Q------VSLLELPALS--------R--L--SE 120
Drer_016_2/1-149              QASSE----IRVKK---EKI---HGR-Q------VSLLELPALS--------R--L--SE 120
Drer_045_2/1-149              QASSE----IRVKK---EKI---HGR-Q------VSLLELPALS--------R--L--SE 120
Pc_XP_025110378.1_5/1-165     SSTTT----TAEMA-E-VEK---GDM-Y------LKVLDTPDIGCP------E--L--RD 120
Drer_012_1/1-151              NQNEE----ESLRT-D-VDL---YGR-Q------ISLVNLPALT--------R--L--SE 120
Ac_XP_012936310.1_2/1-181     SSATQ----AVDSD-E-KKI---NNY-T------VTIVDTPGMRNNTDT-SGR--V--NT 120
Drer_011_2/1-150              RSSSE----DFYKK-E-EKI---DGR-Q------VSLLELPALS--------R--L--SE 120
Ac_XP_005098866.2/1-176       TTVVF----FSGRA-T-SAD---GVS-K------VDVIDSPGLFNTF-----P--V--DD 120
Ac_XP_012936310.1_3/1-173     TTDVF----KTGSC-T-SAD---GVS-K------VDVIDSPGLFKTY-----P--V--DD 120
Ac_XP_012936310.1/1-174       TADVF----KTGSC-T-SAD---GVS-E------VDVIDSPGLFNTC-----P--A--DD 120
Ac_XP_012942253.1/1-172       TTDVF----LAGSC-V-SAD---GVS-N------IAVIDSPGLFDTW-----P--I--DD 120
Ppat_005_1/1-160              KPSTN----KVQEV-I-GTV---HGI-K------VRVIDTPGLLPS------V--A--DN 120
Ppat_003_1/1-160              KPSTN----KVQEI-V-GTV---HGI-K------VRVIDTPGLLPS------V--A--DN 120
Drer_018_2/1-150              RSSSE----DFFKK-E-EKI---HGH-Q------VSLLELPALS--------C--L--SE 120
Drer_007_1/1-159              ACLRH----NVTQI-A-GTV---KDR-H------VTVINTLHLLNP------D--T--TD 120
Ac_XP_012942254.1/1-181       SSTTQ----AVDSD-T-RVV---QNY-A------VTVVDTPGMRNKTDD-SGR--V--DS 120
Cv_XP_022304133.1/1-161       -------------------T----D-----VLIDVERILLCT---S-RGFHAIVFVLSA- 180
Cv_XP_022310523.1/1-166       -------------------I----D-----VDTEIIRCLFCT---S-PGFHAIVLVMSA- 180
Cv_XP_022303233.1/1-165       -------------------I----D-----VDAEIIRCLFCT---S-PGFHTIVLVVSA- 180
Cv_XP_022303234.1/1-165       -------------------I----D-----VDAEIIRCLFCT---S-PGFHTIVLVVSA- 180
Cv_XP_022309546.1/1-166       -------------------I----D-----IFTEIKRCLFCT---S-PGFHALVVVLSA- 180
Cv_XP_022332607.1/1-164       -------------------V----D-----VETDIRRCLYCT---S-PGFHAIVLVLSA- 180
Cv_XP_022332606.1/1-164       -------------------V----D-----VETDIRRCLYCT---S-PGFHAIVLVLSA- 180
Cv_XP_022332605.1/1-164       -------------------V----D-----VETDIRRCLYCT---S-PGFHAIVLVLSA- 180
Cv_XP_022332187.1/1-164       -------------------V----D-----VETDIRRCLYCT---S-PGFHAIVLVLSA- 180
Cv_XP_022332188.1/1-164       -------------------V----D-----VETDIRRCLYCT---S-PGFHAIVLVLSA- 180
Cv_XP_022332185.1/1-164       -------------------V----D-----VETDIRRCLYCT---S-PGFHAIVLVLSA- 180
Cg_XP_011454023.1/1-164       -------------------V----N-----VEEDIRRCLYCT---S-PGFHAIVLVLSA- 180
Cv_XP_022332602.1/1-165       -------------------V----D-----VDTEIRRCLFCT---S-PGFHALVLVLSA- 180
Cv_XP_022332190.1/1-165       -------------------V----D-----VDTEIRRCLFCT---S-PGFHALVLVLSA- 180
Cv_XP_022332191.1/1-165       -------------------V----D-----VDTEIRRCLFCT---S-PGFHALVLVLSA- 180
Cv_XP_022332601.1/1-165       -------------------V----D-----VDTEIRRCLFCT---S-PGFHALVLVLSA- 180
Cv_XP_022332600.1/1-165       -------------------V----D-----VDTEIRRCLFCT---S-PGFHALVLVLSA- 180
Pc_XP_025111467.1/1-151       -------------------D----E-----REKEVQGWKRMT---S-PDHPTILLAVRC- 180
Atha_021_1/1-155              -------------------D----Y-----MNKEIINCLTLT---D-GGLHAVVLVLSV- 180
Cg_XP_019919146.1/1-164       -------------------K----N-----TQEEIRKCIAIT---S-PGPHAFILVLSI- 180
Cv_XP_022295286.1/1-166       -------------------Q----E-----ILVEISKWYSLV---S-PGVHAIILVVQV- 180
Cv_XP_022295287.1/1-166       -------------------Q----E-----ILVEISKWYSLV---S-PGVHAIILVVQV- 180
Cg_XP_011455059.1/1-164       -------------------D----V-----VQKEIVKCIGMT---S-PGPHCFLLVLGL- 180
Cg_XP_011427681.1/1-166       -------------------Q----E-----ISLELAKWYTLV---S-PGIHAILLVVQV- 180
Cg_XP_011455058.1/1-164       -------------------D----V-----VQKEIVKCIGMT---S-PGPHCFLLVLGL- 180
Cg_XP_011455056.1/1-164       -------------------D----V-----VQKEIVKCIGMT---S-PGPHCFLLVLGL- 180
Cg_XP_011414633.1/1-164       -------------------E----N-----IQEEISKCIGIS---A-PGPHAFIFVLPI- 180
Cg_XP_011421513.2/1-164       -------------------E----D-----VQKEILKCVGLT---S-PGPHAFILVLSP- 180
Cv_XP_022301668.1/1-166       -------------------E----E-----VQNEIYKCIGIT---S-PGPHAFILVLSLA 180
Drer_090_1/1-158              -------------------E----E-----IRQMINKILQIC---S-SGLCVFLLVIKA- 180
Cg_XP_011424928.1/1-166       -------------------Q----E-----ISLELAKWYTLV---S-PGIHAILLVVKV- 180
Cv_XP_022296314.1/1-166       -------------------E----E-----VQNEIYKCIGIT---S-PGPHAFILVLSLA 180
Cv_XP_022291927.1/1-164       -------------------N----E-----IEMEISRWYSLV---S-PGIHAIILVVRV- 180
Cv_XP_022295274.1/1-166       -------------------Q----D-----ILVEMSKWYSLV---S-PGIHAIILVVQV- 180
Cg_XP_011422393.2/1-160       -------------------D----V-----VQKEIVKCIGIT---S-PGPHCFLLVLGL- 180
Cv_XP_022295273.1/1-166       -------------------Q----D-----ILVEMSKWYSLV---S-PGIHAIILVVQV- 180
Cv_XP_022295282.1/1-166       -------------------Q----E-----TLVEISKWYSLV---S-PGIHAIILVVQV- 180
Cv_XP_022296309.1/1-166       -------------------A----E-----VQDEIRKCIDMT---S-PGPHAFVFVLSAA 180
Cv_XP_022294705.1/1-166       -------------------T----E-----ILEEISRWHLFA---S-PGVHAIIFMVEI- 180
Cv_XP_022294708.1/1-166       -------------------T----E-----ILEEISRWHLFA---S-PGVHAIIFMVEI- 180
Cv_XP_022294704.1/1-166       -------------------T----E-----ILEEISRWHLFA---S-PGVHAIIFMVEI- 180
Ac_XP_005108255.2/1-174       -------------------K----Q-AVGECSRVMAKSLSLC---P-GGFHALLIVLKY- 180
Ac_XP_005108254.2/1-174       -------------------K----Q-AVGECSRVMAKSLSLC---P-GGFHALLIVLKY- 180
Drer_092_1/1-158              -------------------D----E-----LL----RSVCLS---S-PGPHAFLIVFPV- 180
Bg_BGLB028483-PA/1-169        -------------------V----D-ALKSFKALIQEALRLC---E-DGFTAIVFVLQF- 180
Cv_XP_022296310.1/1-166       -------------------A----E-----VQDEIRKCIDMT---S-PGPHAFVFVLSAA 180
Cv_XP_022296313.1/1-166       -------------------A----E-----VQDEIRKCIDMT---S-PGPHAFVFVLSAA 180
Cv_XP_022304624.1/1-166       -------------------D----E-----LQVELQRCIRIT---A-PGPHAFVYVLDPT 180
Hsap_007_2/1-155              -------------------S----E-----VRKHI----------C-TGPHAFLLVTPL- 180
Cv_XP_022296312.1/1-166       -------------------A----E-----VQDEIRKCIDMT---S-PGPHAFVFVLSAA 180
Ac_XP_005108256.2/1-174       -------------------K----Q-AVGECSRVMAKSLSLC---P-GGFHALLIVLKY- 180
Cv_XP_022294703.1/1-166       -------------------T----E-----ILEEISRWHLFA---S-PGVHAIIFMVEI- 180
Cv_XP_022300528.1/1-164       -------------------D----V-----VQREIVKCIGIT---S-PGPHCFLLVLGL- 180
Atha_019_1/1-161              -------------------D----D-----ISNEIINCLTMA---E-EGIHAVLLVLSA- 180
Cv_XP_022296311.1/1-166       -------------------A----E-----VQDEIRKCIDMT---S-PGPHAFVFVLSAA 180
Pc_XP_025111442.1/1-168       -------------------N----D-----IFKKILKEVATI---C-SGPHVVIYVIAC- 180
Pc_XP_025111444.1/1-168       -------------------N----D-----IFKKILKEVATI---C-SGPHVVIYVIAC- 180
Cv_XP_022295280.1/1-166       -------------------Q----E-----ILVEMSKWYSLV---S-PGIHAIILVVQV- 180
Pc_XP_025111439.1_3/1-168     -------------------N----D-----IFKKILKEVATI---C-SGPHVVIYVIAC- 180
Pc_XP_025111438.1/1-168       -------------------N----D-----IFKKILKEVATI---C-SGPHVVIYVIAC- 180
Cv_XP_022295277.1/1-166       -------------------Q----E-----ILVEMSKWYSLV---S-PGIHAIILVVQV- 180
Cv_XP_022295278.1/1-166       -------------------Q----E-----ILVEMSKWYSLV---S-PGIHAIILVVQV- 180
Cv_XP_022310198.1/1-165       -------------------D----E-----IQQEILRCIQLS---S-PGPHAFIFVLNIA 180
Cv_XP_022295276.1/1-166       -------------------Q----E-----ILVEMSKWYSLV---S-PGIHAIILVVQV- 180
Cv_XP_022287296.1/1-166       -------------------E----E-----LRNEYCKWSEHI---S-PGIQAIVLVIQA- 180
Cv_XP_022295275.1/1-166       -------------------Q----E-----ILVEMSKWYSLV---S-PGIHAIILVVQV- 180
Cv_XP_022304950.1/1-166       -------------------K----K-----VLNEISKCIGLS---S-PGPHAFIMVLSVG 180
Cv_XP_022287295.1/1-166       -------------------T----K-----IITEISKWYTLM---S-PGIHAILLVVKA- 180
Pc_XP_025111441.1_2/1-168     -------------------N----D-----IFKKILKEVATI---C-SGPHVVIYVIAC- 180
Pc_XP_025111440.1_3/1-168     -------------------N----D-----IFKKILKEVATI---C-SGPHVVIYVIAC- 180
Cv_XP_022295279.1/1-166       -------------------Q----E-----ILVEMSKWYSLV---S-PGIHAIILVVQV- 180
Cg_XP_011437597.1/1-164       -------------------E----L-----SQKEIVKCIGIT---S-PGPHAFILVLSP- 180
Cv_XP_022287294.1/1-166       -------------------T----K-----IITEISKWYTLM---S-PGIHAILLVVKA- 180
Cv_XP_022295281.1/1-166       -------------------Q----E-----TLVEMSKWYSLV---S-PGIHAIILVVQV- 180
Cg_XP_019930590.1/1-149       -------------------E----K-----IRREILECISIT---S-PGPDAIIFVLNI- 180
Pc_XP_025111435.1/1-164       -------------------D----G-----VEMEIAKCVATM---V-PGPDAICFVIRG- 180
My_XP_021343321.1/1-164       -------------------D----N-----TTKEIVKCVGIT---A-PGPHAFLLIVRI- 180
Pc_XP_025088643.1/1-160       -------------------E----V-----ISTAIVQAVACM---H-PGPHAFLYVINI- 180
Cv_XP_022303804.1/1-164       -------------------K----Q-----INEEIQRCIGIS---S-PGPHGFIFVLSP- 180
Cv_XP_022302161.1/1-158       ------------------------------NQAELLKAIALT---S-PGPHVFIFVVGV- 180
Bg_BGLB033791-PA/1-170        -------------------K---SE-MYEKATFHFSNAFSQF---P-EGFEALVFVYRK- 180
Cv_XP_022292453.1/1-166       -------------------E----E-----LKLEISRWYSIL---S-PGIHAIILVVQV- 180
Bflo_011_1/1-160              -------------------K----E-----IAQQLCRIVTRF---G-DGLHALVVVISS- 180
Cg_XP_011451721.1/1-157       ------------------------------NRTELLKAIALT---S-PGPHVFIFVVGI- 180
Cv_XP_022302348.1/1-158       ------------------------------NQAELLKAIALT---S-PGPHVFIFVVGV- 180
Cv_XP_022292452.1/1-166       -------------------E----E-----LKLEISRWYALV---S-PGIHAIILVVQV- 180
Pc_XP_025110949.1/1-164       -------------------G----E-----VETEIAKSVATM---V-PGPDAICFVIRG- 180
Cv_XP_022304628.1/1-164       -------------------K----Q-----INEEIQRCIGIS---S-PGPHGFIFVLSP- 180
Cv_XP_022304626.1/1-164       -------------------K----Q-----INEEIQRCIGIS---S-PGPHGFIFVLSP- 180
Cv_XP_022304627.1/1-164       -------------------K----Q-----INEEIQRCIGIS---S-PGPHGFIFVLSP- 180
Lg_XP_009057091.1/1-164       -------------------E----S-----SCYFCMEPIKLT---K-PGPHIFMFVLSI- 180
My_XP_021374749.1/1-158       ---------------------------------EIMFSRKPL---F-PGPHALLFVIDG- 180
Cv_XP_022297635.1/1-165       -------------------E----F-----TQEEISKCIGIS---S-PGPHAFIIVINIA 180
Cv_XP_022303800.1/1-164       -------------------K----Q-----INEEIQRCIGIS---S-PGPHGFIFVLSP- 180
Cv_XP_022303802.1/1-164       -------------------K----Q-----INEEIQRCIGIS---S-PGPHGFIFVLSP- 180
Cv_XP_022303798.1/1-164       -------------------K----Q-----INEEIQRCIGIS---S-PGPHGFIFVLSP- 180
Cv_XP_022303805.1/1-164       -------------------K----Q-----INEEIQRCIGIS---S-PGPHGFIFVLSP- 180
Cv_XP_022303806.1/1-164       -------------------K----Q-----INEEIQRCIGIS---S-PGPHGFIFVLSP- 180
Cv_XP_022303803.1/1-164       -------------------K----Q-----INEEIQRCIGIS---S-PGPHGFIFVLSP- 180
Cv_XP_022303799.1/1-164       -------------------K----Q-----INEEIQRCIGIS---S-PGPHGFIFVLSP- 180
Cg_XP_011428816.1/1-164       -------------------D----V-----VQREIVKCIGIT---S-PGPHCFLLVLGL- 180
Atha_017_1/1-161              -------------------E----Y-----LSQEIINCLVLA---E-DGLHAVVLVLSV- 180
Bflo_001_1/1-162              -------------------G----E-----VSEEIARITTIF---S-AGLHALLLVIKA- 180
Bflo_013_1/1-162              -------------------E----H-----TATILTQVATMF---P-NGLHALLFVVNH- 180
Cv_XP_022335699.1/1-167       -------------------D----V-----IQLEISKCICMT---S-PGPHAFILVISIT 180
Atha_018_1/1-159              -------------------D----F-----TIREIVRCLLLA---K-GGIDAVLLVFSL- 180
Ac_XP_005110990.1/1-174       -------------------G----D-AVQKMVQDMGQGIVQC---P-RGFHALLLVLKY- 180
Bg_BGLB016943-PB/1-171        -------------------H----E-SAFMLCQEIEQAILVS---P-DGYDAILIVTDM- 180
Ac_XP_005104629.1/1-172       -------------------Q----E-AVESAIKDMTISLSMT-----DGFHAMLFVYNF- 180
Drer_016_3/1-161              -------------------D----Q-----VVEEIVKCVSLS---A-PGPHVFVIVLSL- 180
Cv_XP_022300251.1/1-165       -------------------D----V-----IMTEVARCLALS---A-PGPHVFIYVFNAL 180
Bg_BGLB012732-PB/1-172        -------------------Q----A-ANVNTLESISQAIAIN---P-EGYHAFLLVVRY- 180
Cg_XP_011422350.2/1-164       -------------------E----E-----TQQEIAKCIGIT---S-PGPHAFILVLSL- 180
Pc_XP_025085187.1/1-165       -------------------E----E-----VAIDVVQAVACM---H-PGPTAVLYVISL- 180
Cg_XP_019917937.1/1-164       -------------------D----D-----VLKEVLKCIVLT---S-PGPHCFLLVLSL- 180
Drer_095_1/1-162              -------------------N----E-----LMMEIRRSVYIS---S-PGPHAFLIVLRA- 180
Cv_XP_022332189.1/1-158       ------------------------------TLSDNNKFRQLY---K-NGFNAVVIVYSI- 180
Cv_XP_022316749.1/1-147       ------------------------------VLKELKRRF--------AQNDVIAFVIAA- 180
Cv_XP_022290458.1/1-163       -------------------E----I-----IQKEIYKCVGMT---S-PGPHAFIFVISVA 180
Cg_XP_011422444.1/1-165       -------------------D----D-----ITTEILKCVGIS---S-PGPHAILLVIGI- 180
Drer_017_3/1-161              -------------------D----Q-----VVEEIVKCVSLS---A-PGPHVFVIVLSL- 180
Cv_XP_022332603.1/1-158       ------------------------------TLSDNNKFRQLY---K-NGFNAVVIVYSI- 180
Cv_XP_022332604.1/1-158       ------------------------------TLSDNNKFRQLY---K-NGFNAVVIVYSI- 180
Ec_RUS73787.1/1-175           -------------------D----QSSIDVGIRSISEAIAST---P-MGFHALLLVIGF- 180
Atha_015_1/1-159              -------------------E----F-----TCREILRCFSLT---K-EGIDAVLLVFSL- 180
Atha_012_1/1-161              -------------------E----F-----ISKEIVNCLILA---R-EGLHAVVLVLSL- 180
Cg_XP_019927754.1/1-162       -------------------E----D-----IKYEIMKCFGIT---S-PGINAILLVVSI- 180
Pc_XP_025111470.1/1-162       -------------------D----E-----REKEVQSWKTMT---S-RDHPTILLAVRC- 180
Drer_045_3/1-161              -------------------D----Q-----VVEEIVKCVSLS---A-PGPHVFVIVLSL- 180
Bflo_002_1/1-162              -------------------G----D-----ICEEISRITTIF---S-AGLHALLLVVSV- 180
Cg_XP_019927752.1/1-164       -------------------D----D-----IKYEIMKCFGIT---S-PGINAILLVVSI- 180
Cg_XP_011427670.1/1-169       -------------------N----E--TFAKIEEFSSAISFD---Y-PGLFAFLLVIKI- 180
Cg_XP_011456413.1/1-164       -------------------E----M-----VQKEIVKCIGLT---S-PGPHCFLLVMGL- 180
Ac_XP_005093066.2/1-173       -------------------A----A-AISKACEDTRTGILQC---P-EGVDAFLLVLKY- 180
Drer_055_3/1-161              -------------------E----E-----IQQMISKVLQKC---S-SGLCVFLLVIRA- 180
My_XP_021376515.1/1-164       -------------------D----T-----VTEEILKCVGIT---A-PGPHAILLVVGI- 180
Cv_XP_022297006.1/1-167       -------------------E----K-----VQQEIYKCIGIT---S-PGPHAFILVLNIS 180
Drer_062_1/1-142              -------------------E----E-----VMRQTLRCVSRC---H-PGVHAFLLIIP-- 180
My_XP_021364561.1/1-162       -------------------E----D-----ITKEIVKCIAML---A-PGPHAFILVVQV- 180
Drer_068_1/1-162              -------------------K----E-----IQREIRRCISMI---L-PGPHVFIIVLSI- 180
Bg_BGLB017488-PB/1-176        -------------------A----V-STKIMIDRMQDAVLDH---P-DGYHAFLLVVKY- 180
Cv_XP_022291053.1/1-165       -------------------E----K-----IQQEIHKCIGIT---S-PGPHAFIMVISIA 180
Pc_XP_025083380.1/1-156       -------------------E----E-----RREEIQRWKALT---S-PGHPTILLAVRC- 180
Pc_XP_025101022.1/1-164       -------------------E----S-----VDREFLKTVCLA---S-PGPHAILFIVRA- 180
Bg_BGLB008770-PB/1-168        --------------------------SIQKQCQTLSDAFNSN---K-NGYHAILLVLQY- 180
Drer_094_2/1-162              -------------------E----E-----LMMEIARSVYIS---S-PGPHAFLIVFPL- 180
Cv_XP_022291807.1/1-166       -------------------E----K-----TQQEIYRCIGIT---S-PGPHAFILVLSIA 180
Cv_XP_022302920.1/1-165       -------------------D----V-----VQKKIFQCVAMT---S-PGPHCFLLVLEV- 180
Lg_XP_009057918.1/1-161       -------------------G----E-----TIEELIKCIGLL---A-PGPHVFIFVLSV- 180
Ac_XP_005102778.2/1-175       -------------------G----D-AIQRLASIMGNVMVNC---P-KGFHAMVIVLKY- 180
Drer_048_4/1-162              -------------------E----E-----LMMEIARSVYIS---S-PGPHAFLIVFPV- 180
Ec_RUS75776.1/1-170           ------------------------D-KIRAICEGFKSLKTAC---SVEPNQLLLWVMRY- 180
Pc_XP_025111180.1_2/1-145     -------------------R----G-----FKKQMSSLLEAS---E-PGPHAIVVFVRE- 180
Cv_XP_022295827.1/1-164       -------------------H----V-----VQREIVKCIGMT---S-PGPHCFLLVLGL- 180
Ec_RUS74182.1/1-175           -------------------D----EAEVKNSLKAVEDAIRAS---P-GGYDVFLFVMRF- 180
Pc_XP_025111351.1/1-164       -------------------G----E-----VEREIAKCVGTM---V-PGPDAICFVIKG- 180
Cg_XP_011432416.1/1-164       -------------------K----N-----VQQEIVKCISIS---S-PGPHAFILVLNI- 180
Bflo_012_1/1-152              -------------------T----D-----ICKELCRIVTFF---P-EGLHTVILVLRR- 180
Bflo_008_1/1-158              -------------------E----D-----ICKELCRIVTFF---P-NGLHAVILVLRR- 180
Drer_021_1/1-146              -------------------E----D-------QDLRSLIDLA---F-PGPHALLLVLKS- 180
Ac_XP_012943010.1/1-173       -------------------V----T-AIRKACKDLESGIQKC---P-GGVHAFLLVLKY- 180
Drer_046_3/1-161              -------------------E----E-----IQQMISKVLQKC---S-SGLCVFLLVIRA- 180
Drer_057_1/1-142              -------------------E----E-----VMRQTLRCVSRC---H-PGVHAFLLIFP-- 180
Bg_BGLB035974-PA/1-169        -------------------L----D-PLQNLKSLIQIAFNYC---E-DGFTAIVFVLQF- 180
Cg_XP_011432417.1/1-164       -------------------K----N-----VQQEIVKCISIS---S-PGPHAFILVLNI- 180
Drer_051_1/1-141              -------------------E----E-----VMRQTLRCVSRC---H-PGVHAFLLIIP-- 180
Bg_BGLB032430-PA_2/1-170      -------------------V----D-DFNQFQRYVDEAFRKC---K-DGFNAVVLVLKY- 180
Bg_BGLB026189-PA/1-171        -------------------E----E-NTKMFIDKMTFAISSN---P-EGFHAFLLVVKY- 180
My_XP_021370080.1/1-165       -------------------E----Q-----TKEEVSRLVSMT---I-PGPHAIILVVTI- 180
My_XP_021370082.1/1-165       -------------------E----Q-----TKEEVSRLVSMT---I-PGPHAIILVVTI- 180
My_XP_021370077.1/1-165       -------------------E----Q-----TKEEVSRLVSMT---I-PGPHAIILVVTI- 180
My_XP_021370088.1/1-165       -------------------E----Q-----TKEEVSRLVSMT---I-PGPHAIILVVTI- 180
My_XP_021370086.1/1-165       -------------------E----Q-----TKEEVSRLVSMT---I-PGPHAIILVVTI- 180
My_XP_021352273.1/1-164       -------------------E----V-----VTKEIVKCIAIL---T-PGPHAFILVVSV- 180
Drer_090_2/1-161              -------------------E----E-----LMMEIARSVYIS---S-PGPHAFLIVFHV- 180
Drer_098_3/1-161              -------------------N----E-----LMMEIGRSVYIS---S-PGPHAFLIVLRA- 180
Pc_XP_025083384.1/1-165       -------------------G----E-----VEAEIAKCVATM---V-PGPDAILFVLRG- 180
My_XP_021370084.1/1-165       -------------------E----Q-----TKEEVSRLVSMT---I-PGPHAIILVVTI- 180
My_XP_021370073.1/1-165       -------------------E----Q-----TKEEVSRLVSMT---I-PGPHAIILVVTI- 180
Atha_020_1/1-161              -------------------E----F-----ISKEIINCLRLA---E-GGLHVVVLVLSV- 180
Bflo_004_1/1-162              -------------------E----V-----VGEEIARMATIL---S-EGLHALLLVVRL- 180
Drer_096_3/1-161              -------------------N----E-----LMMEIGRSVYIS---S-PGPHAFLIVLRA- 180
My_XP_021370074.1/1-165       -------------------E----Q-----TKEEVSRLVSMT---I-PGPHAIILVVTI- 180
My_XP_021370083.1/1-165       -------------------E----Q-----TKEEVSRLVSMT---I-PGPHAIILVVTI- 180
Pc_XP_025111182.1/1-170       -------------------E----E-----VLVEVGKSVAVA---C-PGPHVVIIVLRC- 180
My_XP_021370072.1/1-165       -------------------E----Q-----TKEEVSRLVSMT---I-PGPHAIILVVTI- 180
My_XP_021370076.1/1-165       -------------------E----Q-----TKEEVSRLVSMT---I-PGPHAIILVVTI- 180
Drer_050_1/1-162              -------------------E----D-----LAKEIARSVWLS---S-PGPHAFLIVFPV- 180
My_XP_021370079.1/1-165       -------------------E----Q-----TKEEVSRLVSMT---I-PGPHAIILVVTI- 180
My_XP_021370078.1/1-165       -------------------E----Q-----TKEEVSRLVSMT---I-PGPHAIILVVTI- 180
Pc_XP_025085174.1_2/1-162     -------------------E----S-----VATIVVRAVGGM---H-PGPHAILFFVRI- 180
Pc_XP_025085171.1_2/1-162     -------------------E----S-----VATIVVRAVGGM---H-PGPHAILFFVRI- 180
Bg_BGLB000690-PB/1-170        -------------------SYKIGD-ILEATRKMLNHLIRTG---S-SGVDAIVFVLKY- 180
Drer_024_1/1-162              -------------------E----E-----IQREISNCISMI---L-PGPHVFIIVLSL- 180
Pc_XP_025085172.1_2/1-162     -------------------E----S-----VATIVVRAVGGM---H-PGPHAILFFVRI- 180
My_XP_021370085.1/1-165       -------------------E----Q-----TKEEVSRLVSMT---I-PGPHAIILVVTI- 180
Pc_XP_025085173.1_2/1-162     -------------------E----S-----VATIVVRAVGGM---H-PGPHAILFFVRI- 180
Cg_XP_011449218.1/1-176       -------------------E----I-----VKRDLKLCLEMT---S-PGPHVFLIIISV- 180
Ppat_001_1/1-161              -------------------H----Y-----IGKEIMKCLDLA---K-DGVHALLMVLSV- 180
Drer_058_2/1-162              -------------------E----E-----IQREIRRCVSMI---L-PGPHVFIILLSI- 180
My_XP_021370075.1/1-165       -------------------E----Q-----TKEEVSRLVSMT---I-PGPHAIILVVTI- 180
Atha_023_1/1-161              -------------------D----Y-----LSKEIMNCLTMA---E-EGIHAVLFVLSI- 180
Bg_BGLB032082-PA/1-180        -------------------N----D-SITDVICKLEDLLTES-----GGFNAIVIVLKY- 180
Drer_063_1/1-160              -------------------E----E-----LKKEMERCVYMS---V-PGPHVFLLVIRL- 180
My_XP_021370087.1/1-165       -------------------E----Q-----TKEEVSRLVSMT---I-PGPHAIILVVTI- 180
My_XP_021370081.1/1-165       -------------------E----Q-----TKEEVSRLVSMT---I-PGPHAIILVVTI- 180
Cv_XP_022299414.1/1-165       -------------------E----D-----IQEEIKKCVLLT---S-PGPHAFILILRLD 180
Cv_XP_022299411.1/1-165       -------------------E----D-----IQEEIKKCVLLT---S-PGPHAFILILRLD 180
Cv_XP_022299413.1/1-165       -------------------E----D-----IQEEIKKCVLLT---S-PGPHAFILILRLD 180
Cv_XP_022299412.1/1-165       -------------------E----D-----IQEEIKKCVLLT---S-PGPHAFILILRLD 180
Cv_XP_022299415.1/1-165       -------------------E----D-----IQEEIKKCVLLT---S-PGPHAFILILRLD 180
Cv_XP_022299405.1/1-165       -------------------E----D-----IQEEIKKCVLLT---S-PGPHAFILILRLD 180
Ec_RUS77132.1/1-173           -------------------K----D-SVDMVASKMEQAILMN---P-IGYHAFLLVVRF- 180
Cv_XP_022299408.1/1-165       -------------------E----D-----IQEEIKKCVLLT---S-PGPHAFILILRLD 180
Cv_XP_022299410.1/1-165       -------------------E----D-----IQEEIKKCVLLT---S-PGPHAFILILRLD 180
My_XP_021358026.1/1-165       -------------------A----D-----INTEQVRCLGLS---S-PGPHAVLMTIPV- 180
My_XP_021358006.1/1-165       -------------------A----D-----INTEQVRCLGLS---S-PGPHAVLMTIPV- 180
Bg_BGLB034427-PA/1-175        -------------------V----I-STN-EIDRMQDAVLDH---P-DGYHAFLLVVKY- 180
Cv_XP_022301145.1/1-165       -------------------E----K-----VQEEIYKCIGIT---S-PGPHAFILVINAA 180
Cv_XP_022299416.1/1-165       -------------------E----D-----IQEEIKKCVLLT---S-PGPHAFILILRLD 180
Cv_XP_022299407.1/1-165       -------------------E----D-----IQEEIKKCVLLT---S-PGPHAFILILRLD 180
Cv_XP_022298016.1/1-165       -------------------K----E-----IQEEIYKCVAIS---S-PGPHAFIVVLSLV 180
Cv_XP_022298015.1/1-165       -------------------K----E-----IQEEIYKCVAIS---S-PGPHAFIVVLSLV 180
My_XP_021358034.1/1-165       -------------------A----D-----INTEQVRCLGLS---S-PGPHAVLMTIPV- 180
Drer_052_2/1-142              -------------------E----E-----VMRQTLDCVSLC---Q-PGVHAFLFIIS-- 180
My_XP_021358016.1/1-165       -------------------A----D-----INTEQVRCLGLS---S-PGPHAVLMTIPV- 180
Cv_XP_022301840.1/1-164       -------------------D----V-----VQREIIKCIGIT---S-PGPHCFLLVMGL- 180
Drer_014_1/1-162              -------------------E----V-----VVEEIVKCVSLS---A-PGPHVFVIVLSL- 180
Cv_XP_022297618.1/1-164       -------------------D----V-----VQKKIFHCIAMT---S-PGPHCFLLVLEV- 180
Cg_XP_019923181.1/1-160       -------------------T----D-----AFKQLNRILLAM---N-PGFHGIVLTING- 180
My_XP_021357934.1/1-165       -------------------E----E-----AKNEIVKCIALA---S-PGPHAILVVIPA- 180
Cg_XP_011428777.1/1-160       -------------------T----D-----AFKQLNRILLAM---N-PGFHGIVLTING- 180
Cv_XP_022297620.1/1-164       -------------------D----V-----VQKKIFHCIAMT---S-PGPHCFLLVLEV- 180
Drer_003_5/1-162              -------------------D----E-----VVEGIMESVSLS---A-PGPHVFIIVLSL- 180
Cg_XP_011441429.1/1-164       -------------------D----V-----VQKEILKCIGIT---S-PGPHCFLLIMGL- 180
Cv_XP_022299409.1/1-165       -------------------E----D-----IQEEIKKCVLLT---S-PGPHAFILILRLD 180
Cv_XP_022299418.1/1-165       -------------------E----D-----IQEEIKKCVLLT---S-PGPHAFILILRLD 180
Cv_XP_022297619.1/1-164       -------------------D----V-----VQKKIFHCIAMT---S-PGPHCFLLVLEV- 180
Bg_BGLB033631-PA/1-169        -------------------Q----K-AILKVTKALKEAIMIN---P-RGYHAFLILLKF- 180
Hsap_001_1/1-162              -------------------A----E-----TSKEIIRCILLT---S-PGPHALLLVVPL- 180
Cv_XP_022296665.1/1-164       -------------------D----V-----VQREIVKCIGMT---S-PGPHCFLLVLGL- 180
Cv_XP_022296700.1/1-164       -------------------D----V-----VQREIVKCIGMT---S-PGPHCFLLVLGL- 180
Drer_009_3/1-162              -------------------D----Q-----VVEEIVKCVSLS---A-PGPHVFVIVVSV- 180
Ac_XP_005093064.1/1-173       -------------------A----A-AISKACEDTRTGILQC---P-EGVDAFLLVLKY- 180
Cv_XP_022316749.1_2/1-148     ------------------------------VLMELRRIFSF------AKADVIAFVISA- 180
Amil_006_1/1-161              -------------------E----T-----TLKELARMVLYA---P-RGFNAILLLAKF- 180
Drer_011_3/1-162              -------------------D----Q-----VVEEIVKCVSLS---A-PGPHVFVIVLTL- 180
Cv_XP_022302475.1/1-165       -------------------D----D-----ITTEILKCVGIS---A-PGPHAILLVIGI- 180
Cv_XP_022302477.1/1-165       -------------------D----D-----ITTEILKCVGIS---A-PGPHAILLVIGI- 180
Drer_008_3/1-162              -------------------D----Q-----VVEEIVKCVSLS---A-PGPHVFVIVVSV- 180
Cv_XP_022302183.1/1-165       -------------------E----Q-----FLDDMFKCICLS---S-PGPHAFVFVFNG- 180
Pc_XP_025085176.1/1-163       -------------------E----D-----VASDVVQAVACM---H-PGPTAILYIIAI- 180
My_XP_021356527.1_2/1-165     -------------------E----D-----ITKEIVKCIAML---A-PGPHAFILVVQV- 180
Cv_XP_022296317.1/1-165       -------------------E----Q-----FLDDMFKCICLS---S-PGPHAFVFVFNG- 180
Am_XP_029197400.1/1-193       QVTSTTSQAKYALGLKKELE----T-----TLKELAKMFLYA---P-RGFNAILLLAKF- 180
Am_XP_029197401.1/1-193       QVTSTTSQAKYALGLKKELE----T-----TLKELAKMFLYA---P-RGFNAILLLAKF- 180
Pc_XP_025085177.1/1-163       -------------------E----D-----VASDVVQAVACM---H-PGPTAILYIIAI- 180
Pc_XP_025085175.1/1-163       -------------------E----D-----VASDVVQAVACM---H-PGPTAILYIIAI- 180
Cv_XP_022304615.1/1-165       -------------------E----E-----IQEEIQKCVGIS---S-PGPHAFIFVLSLA 180
Pc_XP_025111480.1/1-161       -------------------D----E-----REKEVQGWKTMT---S-PDHPTILLAVRC- 180
Cv_XP_022304617.1/1-165       -------------------E----E-----IQEEIQKCVGIS---S-PGPHAFIFVLSLA 180
Cv_XP_022304620.1/1-165       -------------------E----E-----IQEEIQKCVGIS---S-PGPHAFIFVLSLA 180
Bg_BGLB008396-PB/1-175        -------------------I----A-ASQLVMDQMKDAVILN---P-RGYHAFLLVYKF- 180
Cv_XP_022301812.1/1-165       -------------------E----K-----VQEEIYKCIGIT---S-PGPHAFILVINAA 180
Bg_BGLB028741-PA/1-171        -------------------K----E-AVKDILDKVATAISIN---P-QGYHAFLLVLKY- 180
Cg_XP_011434056.2/1-164       -------------------N----K-----IQQEIFKCVGIT---A-PGPHAFILVLSL- 180
Cv_XP_022304618.1/1-165       -------------------E----E-----IQEEIQKCVGIS---S-PGPHAFIFVLSLA 180
Cv_XP_022304619.1/1-165       -------------------E----E-----IQEEIQKCVGIS---S-PGPHAFIFVLSLA 180
Cv_XP_022304158.1/1-165       -------------------K----I-----IQDEISKCITLS---S-PGPHAFILVLSIS 180
Cv_XP_022307700.1/1-165       -------------------N----Q-----INEVIQRSIGIS---A-PGPHVFIFVLSS- 180
Cv_XP_022304621.1/1-165       -------------------E----E-----IQEEIQKCVGIS---S-PGPHAFIFVLSLA 180
Cv_XP_022304616.1/1-165       -------------------E----E-----IQEEIQKCVGIS---S-PGPHAFIFVLSLA 180
Drer_054_1/1-162              -------------------E----D-----LATEMASSVWLS---S-PGPHAFLIVFRI- 180
Drer_022_2/1-161              -------------------E----V-----IQQEIMRCIELS---A-PGPHVFLLLISI- 180
Drer_023_2/1-161              -------------------E----V-----IQQEIMRCIELS---A-PGPHVFLLLISI- 180
Drer_015_1/1-161              -------------------E----V-----IQQEIMRCIELS---A-PGPHVFLLLISI- 180
Lg_XP_009057828.1/1-171       -------------------E----E-----TVKEISKCLALT---A-PGPHAFLFVLRI- 180
Drer_081_2/1-162              -------------------E----E-----IVSRIKLSIPLS---A-PGPHVFLLVLRP- 180
Drer_002_4/1-162              -------------------E----Q-----VQEQIMKCVHQS---A-PGPHVFVIVVSL- 180
Drer_021_2/1-162              -------------------E----V-----IQQEIMRCIELS---A-PGPHVFLLLISI- 180
Drer_099_1/1-160              -------------------N----K-----LKQDIEKYLEKC---A-PGPNVFLLVMRP- 180
Pc_XP_025113852.1/1-173       -------------------E----T-----IIKEIIKCIGVV---S-PGPHALIMVLRI- 180
Am_XP_029205911.1/1-193       QMTSKMGKMKNIFVRNEELE----K-----TLKELSRMVLYA---P-CGFNAILLLAKF- 180
Am_XP_029205910.1/1-193       QMTSKMGKMKNIFVRNEELE----K-----TLKELSRMVLYA---P-CGFNAILLLAKF- 180
Am_XP_029213785.1/1-193       QMTGKTSQAKYALGLKKEIE----T-----TLKELAKMFLYA---P-RGFNAILLLAKF- 180
Am_XP_029213789.1/1-193       KMRSMISQPIDAVRFMKELA----R-----TLKELAKMFLYA---P-RGFNAILLLAKF- 180
Drer_004_1/1-162              -------------------D----Q-----VVEEIVKCVSLS---A-PGPHVFIIVVSL- 180
Am_XP_029213783.1/1-193       QMTGKTSQAKYALGLKKEIE----T-----TLKELAKMFLYA---P-RGFNAILLLAKF- 180
Drer_079_1/1-160              -------------------E----Q-----LAKELARSVYLS---A-SGVHAFLFVVPY- 180
Drer_007_3/1-162              -------------------K----Q-----VVEEIVKCVSLS---A-PGPHVFVIVVSL- 180
Bg_BGLB012262-PA/1-167        -------------------T----E-----ISDELANIISLC---P-DGFHAFIFVLRW- 180
Hsap_004_1/1-162              -------------------T----P-----GCEERGHCYLLS---A-PGPHALLLVTQL- 180
Pc_XP_025088644.1/1-164       -------------------E----V-----ISTAIVQAVACM---H-PGPHAFLYVIKI- 180
Bg_BGLB016854-PA/1-171        -------------------N----E-SFECAFFLAEKCIEKY---G-NGFNALLYVVSY- 180
Bg_BGLB023742-PA/1-155        -------------------V----E-SVETVTNKVREELK-----R-HEVQAVCFMLKY- 180
Cv_XP_022295072.1/1-166       -------------------K----E-----ILTEIFRWYSLV---S-PGIHAIILVVEI- 180
Pc_XP_025110380.1/1-160       -------------------K----A-----AGEEIKKWCYF-------HPDAVLLAIRY- 180
Pc_XP_025110379.1_3/1-160     -------------------K----A-----AGEEIKKWCYF-------HPDAVLLAIRY- 180
Pc_XP_025110378.1_2/1-160     -------------------K----A-----AGEEIKKWCYF-------HPDAVLLAIRY- 180
Bg_BGLB010064-PC/1-171        -------------------H----E-STSMVCQEIEKAVLMS---P-DGYDAILIVTDM- 180
Pc_XP_025110381.1_5/1-160     -------------------K----A-----AGEEIKKWCYF-------HPDAVLLAIRY- 180
Cg_XP_019918616.1/1-163       -------------------E----K-----RQNEIFKCLGIT---L-PGPHAFILVLRL- 180
Pc_XP_025110377.1/1-160       -------------------K----A-----AGEEIKKWCYF-------HPDAVLLAIRY- 180
Drer_086_1/1-147              ------------------------------VPESSMEELKPS---Y-TGPRVFLLILR-- 180
Bg_BGLB007186-PB/1-171        -------------------E----L-ATVLVLEAMNEAIRSS---P-NGYNALLLVVRF- 180
Pc_XP_025111466.1/1-162       -------------------D----E-----REKEVQGWKRMT---S-PDHPTILLAVRC- 180
Cv_XP_022301590.1/1-165       -------------------E----K-----VQEEINKCIGIT---S-PGPHAFILVLNIT 180
Cv_XP_022301132.1/1-165       -------------------E----K-----IQEEIFKCIGIT---S-PGPHAFILVINAA 180
Pc_XP_025083379.1/1-162       -------------------E----E-----RREEIQRWKALT---S-PGHPTILLAVRC- 180
Pc_XP_025083378.1/1-162       -------------------E----E-----RREEIQRWKALT---S-PGHPTILLAVRC- 180
Cv_XP_022296100.1/1-177       -------------------E----M-----VKQELAQCIEMC---S-PGPHVFLVIMSV- 180
Drer_081_1/1-162              -------------------A----H-----VKQEVLRALNLC---D-PGPHAILLVIQL- 180
Cv_XP_022299662.1/1-177       -------------------E----M-----VKQELAQCIEMC---S-PGPHVFLVIMSV- 180
Pc_XP_025110548.1_2/1-165     -------------------D----D----KAKSELERWLSMC-----PDPHLILFTIRY- 180
Pc_XP_025110547.1_2/1-165     -------------------D----D----KAKSELERWLSMC-----PDPHLILFTIRY- 180
Pc_XP_025111439.1/1-165       -------------------D----D----KAKSELERWLNMC-----PDPHLILFTIRY- 180
Pc_XP_025111438.1_2/1-165     -------------------D----D----KAKSELERWLNMC-----PDPHLILFTIRY- 180
Pc_XP_025111461.1/1-162       -------------------S----T-----AKLEVTQWKGC-------TNMGVVVVIRC- 180
Pc_XP_025111462.1/1-162       -------------------S----T-----AKLEVTQWKGC-------TNMGVVVVIRC- 180
Pc_XP_025111473.1/1-163       -------------------A----D-----AKKQVEEWRTSP-----ETSVAVIVAIRC- 180
Pc_XP_025111463.1/1-162       -------------------S----T-----AKLEVTQWKGC-------TNMGVVVVIRC- 180
Pc_XP_025111464.1/1-162       -------------------S----T-----AKLEVTQWKGC-------TNMGVVVVIRC- 180
Pc_XP_025111471.1/1-163       -------------------A----D-----AKKQVEEWRTSP-----ETSVAVIVAIRC- 180
Pc_XP_025082553.1/1-162       -------------------V----Q-----AQEELERWKVKL---S-PEPHLIVFVIRR- 180
Pc_XP_025111180.1/1-160       -------------------E----E-----ANKRISKWKSC-------DPDVILLAIRC- 180
Pc_XP_025082553.1_3/1-159     -------------------S----N-----IEQEIKEWQNL-------NPDVVLLAIRC- 180
Pc_XP_025111472.1/1-163       -------------------A----D-----AKKQVEEWRTSP-----ETSVAVIVAIRC- 180
Pc_XP_025111442.1_3/1-165     -------------------D----D----KAKSELERWLNMC-----PDPHLILFTIRY- 180
Pc_XP_025111440.1/1-165       -------------------D----D----KAKSELERWLNMC-----PDPHLILFTIRY- 180
Pc_XP_025111444.1_3/1-165     -------------------D----D----KAKSELERWLNMC-----PDPHLILFTIRY- 180
Pc_XP_025111441.1_3/1-165     -------------------D----D----KAKSELERWLNMC-----PDPHLILFTIRY- 180
Drer_057_2/1-162              -------------------E----E-----IQREIRHCISMI---L-PGPHVFIIVLSI- 180
Skow_001_3/1-161              -------------------K----T-----IITEISKCVGVA---G-EGLDAFILVLNA- 180
Bflo_003_1/1-162              -------------------E----T-----VIQEISRVHLLA---H-SGIHAIILVFRF- 180
Pc_XP_025111434.1/1-164       -------------------G----E-----VEMQIAKSVATM---M-PGPDAICFVIRG- 180
Bflo_006_1/1-158              -------------------E----T-----IVEEISKVHVLA---H-GGIHAVILVFRP- 180
Skow_005_1/1-159              -------------------E----N-----LAKDIAKCVGIA---G-NGLDAIILTLNA- 180
Drer_058_1/1-142              -------------------E----E-----VMRQTLCCVSRC---H-PGVHAFLLIIP-- 180
Bg_BGLB025388-PA_2/1-168      ------------------------D-----TLFDAQTAVQMC--GG-SGLSSVLVVLRF- 180
Skow_003_1/1-159              -------------------E----D-----MAKEIAKCVGIA---G-NGLDAIILTLNA- 180
Ec_RUS79251.1/1-173           -------------------E----G-AVKLVVQSMEQAMAAN---P-RGYHAFLLVVRF- 180
Pc_XP_025084051.1/1-165       -------------------A----E-----VQREIVKCIATV---T-PGPHAVIMALRC- 180
Cv_XP_022315583.1_2/1-150     ------------------------------VLEELKRRF--------AQNDVNAFVIAA- 180
Atha_024_1/1-159              -------------------E----S-----TIREILKCSHLA---K-EGIDAVLMVFSL- 180
Cg_XP_019923700.1/1-164       -------------------E----T-----TLKEVLKCIGLT---S-PGPHCFLLVLGL- 180
Pc_XP_025084050.1/1-165       -------------------A----E-----VQREIVKCIATV---T-PGPHAVIMALRC- 180
Cg_XP_011439007.1/1-164       -------------------E----D-----ITAEILKCVGLS---A-PGPHAILLVVGI- 180
Pc_XP_025084048.1/1-165       -------------------A----E-----VQREIVKCIATV---T-PGPHAVIMALRC- 180
Pc_XP_025084049.1/1-165       -------------------A----E-----VQREIVKCIATV---T-PGPHAVIMALRC- 180
Bg_BGLB004821-PB/1-177        -------------------E----K-ATEIVMNKMKDAVLLN---P-DGYHAFLLVIKY- 180
Pc_XP_025083377.1/1-162       -------------------A----E-----IQAEVKKWKGDP---E-TTPDAVLLAVRC- 180
Drer_052_1/1-147              -------------------D----Q-----ITQTVRECVSLS---D-PGPHVVVLLLQH- 180
Cg_XP_011453670.1/1-156       ------------------------------TLQSNARFQNLY---K-NGFQAIVIVYSI- 180
Cv_XP_022301436.1/1-164       -------------------D----E-----ITTEILKCVGIS---A-PGPHAILLIIGI- 180
Cv_XP_022301435.1/1-170       -------------------D----E-----ITTEILKCVGIS---A-PGPHAILLIIGI- 180
Drer_075_1/1-161              -------------------R----Q-----VKAEIEKSLEMS---A-PGPHVFLLVIRL- 180
Drer_002_1/1-147              -------------------L----Q-----VIQAVRECLSQC---A-PGPHVIILVLQY- 180
Lg_XP_009057829.1/1-169       -------------------D----E-----TITEIVKCVALA---A-PGPNLFLFVLSL- 180
Hsap_002_1/1-162              -------------------D----T-----TCKEISRCIISS---C-PGPHAIVLVLLL- 180
Bg_BGLB029877-PA/1-172        -------------------L----H-RDNHTAETMSMAIATN---P-QGYHAFILVVKY- 180
Cg_XP_019925442.1/1-165       -------------------D----K-----IQEEIYKCIGYS---S-PGPHAFILVISVA 180
Pc_XP_025110148.1/1-162       -------------------E----E-----RREEIQRWKALT---S-PAHPTILLAVRC- 180
Pc_XP_025110150.1/1-162       -------------------E----E-----RREEIQSWKALT---S-PAHPTILLAVRC- 180
Cv_XP_022301589.1/1-165       -------------------E----N-----VQEEINKCIGIT---S-PGPHAFILVLNIV 180
Bflo_010_1/1-157              -------------------N----D-----AAREVARCLVET---R-DGIDALLLIHKF- 180
Bg_BGLB040175-PA/1-177        -------------------E----K-ATEIVMDKMKDAVLLN---P-EGYHAFLLVIKY- 180
Cv_XP_022301588.1/1-165       -------------------E----N-----VQEEINKCIGIT---S-PGPHAFILVLNIV 180
Cv_XP_022301131.1/1-165       -------------------E----K-----VQEEIYKCIGIT---S-PGPHAFILVINVA 180
Pc_XP_025111447.1_3/1-160     -------------------N----D-----VDRGIQSWQTF-------QPDVILLTIRC- 180
Drer_087_1/1-160              -------------------E----Q-----LAFEFARSVYLS---A-SGVHAFLFVVPF- 180
Cg_XP_011456539.1/1-160       -------------------E----T-----AQNEYRKCLFRA---A-PGLHAILIVQKA- 180
Pc_XP_025111446.1_2/1-160     -------------------N----D-----VDRGIQSWQTF-------QPDVILLTIRC- 180
Pc_XP_025110149.1/1-162       -------------------E----E-----RREEIQRWKALT---S-PAHPTILLAVRC- 180
Bg_BGLB012718-PB/1-173        -------------------E----D-AMNLVIDAMKHAIAAN---P-QGYHAFLLVVRF- 180
Drer_091_1/1-160              -------------------E----Q-----LAKEFARSVKLS---A-PGVHAFLFVVPF- 180
Bg_BGLB007187-PB/1-173        -------------------E----D-ALKLVLKNVQEAIYAN---P-EGYHAFLLVVRF- 180
Cv_XP_022315588.1/1-160       -------------------E----K-----VVKEYNKCLVKA---A-PGLHAILIVQKA- 180
Drer_078_1/1-162              -------------------T----V-----IEEKIKLCISLS---A-PGPHVFLIVLQL- 180
Bg_BGLB016704-PA/1-176        -------------------Q----Q-YVDTVQAYLEESFCKV---E-DGFDAVVFVIRY- 180
Drer_028_3/1-162              -------------------A----Q-----IMKEIVKCVSMA---A-PGPHVFLLVISL- 180
Atha_014_1/1-161              -------------------D----F-----IGKEIVRCISLA---E-DGIHAILLVFSV- 180
Skow_002_1/1-159              -------------------E----K-----TITEITKCVGVA---G-EGVDAFILVINA- 180
Lg_XP_009057841.1/1-171       -------------------E----E-----TVKEISKCLALT---A-PGPHAFLFVLRI- 180
Drer_029_1/1-162              -------------------E----E-----IQREIRHCISMI---L-PGPHVFIIVLSI- 180
Pc_XP_025103273.1/1-164       -------------------D----N-----IAIKIVQAVACL---H-PGPSAFLFVIKI- 180
Pc_XP_025103276.1/1-164       -------------------D----N-----IAIKIVQAVACL---H-PGPSAFLFVIKI- 180
Cv_XP_022299725.1/1-164       -------------------D----A-----ITTEILKCVGLS---A-PGPHAILLIVGI- 180
Lg_XP_009057915.1/1-171       -------------------K----E-----TVKEISKCLALT---A-PGPHAFLFVLRI- 180
Bg_BGLB034408-PA/1-171        -------------------KYTIEE-IYEATMKILYNLVRIG---T-PGIDAIIFALKY- 180
Pc_XP_025083369.1/1-170       -------------------E----D-----VLLEVGKSVAVA---C-PGPHVVIIVLKG- 180
Drer_001_1/1-162              -------------------E----Q-----VITEVVNCIRLA---T-PGPHVFLLIIAI- 180
Pc_XP_025082574.1/1-165       -------------------E----D-----IQKEIAKCVATV---T-PGPHAVLMVFKG- 180
Pc_XP_025111460.1/1-171       -------------------Q----E-----VLREVSKSVAVA---K-PGPHVILMVLRC- 180
Pc_XP_025083368.1/1-170       -------------------E----D-----VLVEVGKSVSLA---C-PGPHVVIIVLKC- 180
Bg_BGLB038034-PA/1-173        -------------------S----K-KLQELFQRFDESLQLV---P-NGFDAILFVLRY- 180
Drer_034_2/1-161              -------------------E----V-----IQQEIMRCIELS---A-PGPHVFLLLISI- 180
Atha_016_1/1-161              -------------------D----F-----IGKEIVRCISLA---E-DGIHAILLVFSV- 180
Atha_013_1/1-161              -------------------E----F-----IGKEIVKCLTLA---D-GGLHAVLLVLSV- 180
Drer_072_2/1-162              -------------------E----E-----LMKEISRSVYIS---S-PGPHAFLIVFPV- 180
Bflo_009_1/1-159              -------------------Q----K-----ISEELCKIPTVF---H-DGIHALILVISG- 180
Drer_055_4/1-162              -------------------E----E-----LMMEIARSVYIS---S-PGPHAFLIVFPV- 180
Drer_046_4/1-162              -------------------E----E-----LMMEIARSVYIS---S-PGPHAFLIVFPV- 180
Pc_XP_025085194.1/1-165       -------------------E----E-----VAADVVQAVACM---H-PGPTAVLYVIML- 180
Drer_012_2/1-162              -------------------D----Q-----EVEEIMKCVSLS---A-PGPHVFVIVLSL- 180
Drer_043_1/1-162              -------------------D----Q-----VVEEIAKCVSLS---A-PGPHVFIIVVSV- 180
Lg_XP_009057820.1/1-169       -------------------D----E-----TITEIVKCVALA---A-PGPNLFLFVLSL- 180
Pc_XP_025085196.1/1-165       -------------------E----E-----VAADVVQAVACM---H-PGPTAVLYVIML- 180
Drer_018_3/1-162              -------------------E----Q-----VVEEIAKCVSLS---A-PGPHVFIIVLTL- 180
My_XP_021356527.1/1-164       -------------------E----D-----ITKEIVKCIAML---A-PGPHAFILVVQV- 180
Ac_XP_005093068.1/1-172       -------------------G----S-AAKKMCDDMAQGILQC---P-QGFHALILVLKY- 180
Ac_XP_005110991.1/1-175       -------------------G----D-AAMKMVQDMEQGICLC---P-QGIHAMLLVMKY- 180
Pc_XP_025086802.1/1-165       -------------------E----E-----VAADVVQALACL---H-PGITAILYVIML- 180
Am_XP_029205913.1/1-193       QMTSKTSQARYALGLKKELE----T-----TLKELAKMFLYA---P-RGFNAILLLAKF- 180
Pc_XP_025088646.1/1-164       -------------------E----D-----VAAEVVQAVACM---H-PGPTAILYVIAI- 180
My_XP_021352274.1/1-164       -------------------E----V-----IAKEILKCIGIL---T-PGPHAFILVVQI- 180
Cv_XP_022299663.1/1-177       -------------------E----M-----VKQELAQCIEMC---S-PGPHVFLVIMSV- 180
Cv_XP_022301104.1/1-177       -------------------E----M-----VKQELAQCIEMC---S-PGPHVFLVIMSV- 180
Pc_XP_025103275.1/1-164       -------------------D----N-----IAIKIVQAVACL---H-PGPSAFLFVIKI- 180
Pc_XP_025081724.1/1-167       -------------------A----D-----IEAGVPTSLNLL---A-PGPHAVLWTVAA- 180
Cg_XP_011449219.1/1-176       -------------------E----E-----LRKEFLNCMMMT---K-PGPHAFLLILKM- 180
Am_XP_029180759.1/1-193       QLTSVTSQARYALGLKKGLE----T-----TLKELAKMFLYA---P-RGFNAILLLAKF- 180
Ac_XP_005105409.1/1-176       -------------------E----K-AVKKSITDMAKAMTMC---T-EGFHAMIIVYRF- 180
Ac_XP_005113116.1/1-176       -------------------E----Q-AVEKSVKDLSKAMSMS---S-GGFYAFILVYRF- 180
My_XP_021359549.1/1-164       -------------------D----V-----VAKEIIKCIAIL---T-PGPHAFILVVQV- 180
Hsap_007_1/1-161              -------------------E----D-----KQRNIQHCLELS---A-PSLHALLLVIAI- 180
Drer_094_1/1-161              -------------------E----E-----IQQMINKVLQKC---S-SGLCVFLLVIKA- 180
Drer_048_3/1-161              -------------------E----E-----IQQMINKVLQKC---S-SGLCVFLLVIRA- 180
My_XP_021365599.1/1-164       -------------------T----Q-----VLQEVARCISMS---L-PGPHVFLLVLQA- 180
Drer_051_2/1-162              -------------------E----E-----IKREISNCISMI---L-PGPHVFIIVLNL- 180
Drer_060_1/1-161              -------------------Q----E-----MKPEIEKCVYKS---V-PGPHVFLLVIRL- 180
Drer_035_1/1-162              -------------------V----E-----TMKAIVKCVSMA---A-PGPHVFLLVIQL- 180
My_XP_021370037.1/1-165       -------------------E----Q-----TKEEVSRLINMT---I-PGPHAIILVVAI- 180
Drer_002_3/1-162              -------------------E----E-----IKREISNCISMI---L-PGPHVFLLVISL- 180
Drer_049_1/1-162              -------------------E----E-----IKREISNCISMI---L-PGPHVFIIVLNL- 180
My_XP_021365597.1/1-164       -------------------T----Q-----VLQEVARCISMS---L-PGPHVFLLVLQA- 180
Drer_036_1/1-162              -------------------D----Q-----VVEEIMKCVSLS---A-PGPHVFVIVLTL- 180
Lg_XP_009057800.1/1-174       -------------------G----Q-----TINEIIKCISLS---T-PGPHAILFVLNL- 180
Drer_080_1/1-161              -------------------R----Q-----VKAEIEKSLEMS---A-PGPHVFLLIIRL- 180
Cv_XP_022298533.1/1-164       -------------------D----V-----VQREIIKCIGIT---S-PGPHCFLLVMGL- 180
Drer_037_1/1-162              -------------------E----E-----IQREIRRCISMI---L-PGPHVFIIVLTI- 180
My_XP_021365598.1/1-164       -------------------T----Q-----VLQEVARCISMS---L-PGPHVFLLVLQA- 180
My_XP_021365600.1/1-164       -------------------T----Q-----VLQEVARCISMS---L-PGPHVFLLVLQA- 180
Cv_XP_022303807.1/1-165       -------------------H----Q-----IRVEIQRSVDIT---A-PGLDAFLFVINPS 180
Pc_XP_025110379.1_6/1-159     -------------------I----T-----AEQEIKKWYLF-------HPDIILLAVRC- 180
Pc_XP_025110377.1_6/1-159     -------------------I----T-----AEQEIKKWYLF-------HPDIILLAVRC- 180
Pc_XP_025110378.1_3/1-159     -------------------I----T-----AEQEIKKWYLF-------HPDIILLAVRC- 180
Pc_XP_025110380.1_6/1-159     -------------------I----T-----AEQEIKKWYLF-------HPDIILLAVRC- 180
Pc_XP_025111454.1_2/1-157     -------------------T----S-----AEEEIKQWYAF-------HPDIILMAIRW- 180
Pc_XP_025111295.1/1-160       -------------------E----E-----ANERIIKWKSH-------DPDVILLAIRC- 180
Pc_XP_025110381.1_2/1-159     -------------------I----T-----AEQEIKKWYLF-------HPDIILLAVRC- 180
Pc_XP_025111453.1_2/1-157     -------------------T----S-----AEEEIKQWYAF-------HPDIILMAIRW- 180
Pc_XP_025110381.1_6/1-161     -------------------K----A-----AEEEIKKWCFF-------HPDFILLAIRC- 180
Pc_XP_025110378.1_6/1-161     -------------------K----A-----AEEEIKKWCSF-------HPDFILLAIRC- 180
Pc_XP_025110379.1_4/1-161     -------------------K----A-----AEEEIKKWCFF-------HPDFILLAIRC- 180
Pc_XP_025110377.1_3/1-161     -------------------K----A-----AEEEIKKWCFF-------HPDFILLAIRC- 180
Pc_XP_025110377.1_5/1-161     -------------------K----A-----AEEEIKKWCSF-------HPDFILLAIRC- 180
Pc_XP_025110381.1_4/1-161     -------------------K----A-----AEEEIKKWCSF-------HPDFILLAIRC- 180
Pc_XP_025110380.1_5/1-161     -------------------K----A-----AEEEIKKWCSF-------HPDFILLAIRC- 180
Pc_XP_025110379.1_5/1-161     -------------------K----A-----AEEEIKKWCSF-------HPDFILLAIRC- 180
Hsap_007_3/1-162              -------------------S----R-----LEEEVKRCLSCC---E-KGDTFFVLVFQL- 180
Cv_XP_022296137.1/1-176       -------------------E----E-----LRKEFLNCMIMT---N-PGPHAFLMILKM- 180
Ac_XP_005103073.1/1-176       -------------------S----V-AEERFVNEMSKAITVC---S-DGFHALILVLKF- 180
Ac_XP_005097216.1/1-176       -------------------K----D-AVEKAVEDFSKAMTMS---T-EGFHALLVVYKF- 180
Skow_001_2/1-161              -------------------K----T-----IITEITKCVGVA---G-EGLDAFILVLNA- 180
Skow_001_1/1-160              -------------------T----M-----LATETATCMSIA---G-NGLDAIILTLNA- 180
Bg_BGLB032430-PA/1-175        -------------------E----D-VFKKFQTLVKKAFDIC---Q-DGFSAFILVLKY- 180
Bflo_007_1/1-160              -------------------E----T-----VVKEISRVHFLA---Y-SGIHAIILVFKF- 180
Pc_XP_025111291.1/1-160       -------------------E----E-----ANERIIKWKSH-------DPDVILLAIRC- 180
Pc_XP_025111288.1/1-160       -------------------E----E-----ANERIIKWKSH-------DPDVILLAIRC- 180
Pc_XP_025111290.1/1-160       -------------------E----E-----ANERIIKWKSH-------DPDVILLAIRC- 180
Pc_XP_025111289.1/1-160       -------------------E----E-----ANERIIKWKSH-------DPDVILLAIRC- 180
Bg_BGLB001869-PB/1-175        -------------------E----EDSIEMAIKSISDAIANC---P-DGFHALLLIIRF- 180
Pc_XP_025110058.1/1-162       -------------------S----E-----IQAEVKKWKGDP---E-TTPDAVLLAVRC- 180
Pc_XP_025111294.1/1-160       -------------------E----E-----ANERIIKWKSH-------DPDVILLAIRC- 180
Pc_XP_025111293.1/1-160       -------------------E----E-----ANERIIKWKSH-------DPDVILLAIRC- 180
Cv_XP_022315589.1/1-160       -------------------E----K-----VVKEYDKCLVKA---A-PGLHAMLIVQKA- 180
Cv_XP_022315587.1/1-160       -------------------E----K-----VVKEYDKCLVKA---A-PGLHAMLIVQKA- 180
Cv_XP_022315590.1/1-160       -------------------E----K-----VVKEYDKCLVKA---A-PGLHAMLIVQKA- 180
Cv_XP_022315586.1/1-160       -------------------E----K-----VVKEYDKCLVKA---A-PGLHAMLIVQKA- 180
Pc_XP_025113179.1/1-164       -------------------Q----S-----VVQVIKDAIVAT---C-PGPHAVVLVTRC- 180
Ec_RUS79250.1/1-174           -------------------H----G-SAKLVVSAMEQAIAAN---T-RGYHAFLLVVRF- 180
Pc_XP_025113180.1/1-164       -------------------Q----S-----VVQVIKDAIVAT---C-PGPHAVVLVTRC- 180
Pc_XP_025113178.1/1-164       -------------------Q----S-----VVQVIKDAIVAT---C-PGPHAVVLVTRC- 180
Drer_005_2/1-144              -------------------K----E-----EMRQSLRCVSLC---D-PGVHVFLFVIP-- 180
Drer_065_1/1-147              -------------------D----Q-----ITQTVRECVSLS---D-PGPHVVLLLLQH- 180
Cg_XP_011420627.1/1-150       ------------------------------VIKELKKEF--------RKSDILAFVIAA- 180
Bg_BGLB029530-PA/1-173        -------------------K----H-----IMRQFYSLMESA-----GKIDLFIFAYSY- 180
Bg_BGLB011834-PB/1-174        -------------------E----A-ATKLVMDKMTVAISAN---P-QGFHAFLLVVKF- 180
Cv_XP_022315585.1/1-160       -------------------E----K-----VVKEYDKCLVKA---A-PGLHAMLIVQKA- 180
Bg_BGLB023578-PA/1-173        -------------------D----K-AVNLVKSSLEYAIGLN---P-RGYHALLVVVKY- 180
Bg_BGLB007188-PB/1-173        -------------------E----K-STRLVMDAMSYAISVN---P-KGYHAFLLVVKF- 180
Pc_XP_025083370.1/1-166       -------------------A----E-----IYEQVSHWKLHA-----VGKFAILLAVRC- 180
Pc_XP_025083373.1/1-166       -------------------A----E-----IYEQVSHWKLHA-----VGKFAILLAVRC- 180
Pc_XP_025083374.1/1-166       -------------------A----E-----IYEQVSHWKLHA-----VGKFAILLAVRC- 180
Pc_XP_025083371.1/1-166       -------------------A----E-----IYEQVSHWKLHA-----VGKFAILLAVRC- 180
Pc_XP_025110378.1/1-161       -------------------K----A-----AEEEIKKWCFF-------HPDFILLAIRC- 180
Pc_XP_025110380.1_3/1-161     -------------------K----A-----AEEEIKKWCFF-------HPDFILLAIRC- 180
Bg_BGLB004899-PB/1-175        -------------------I----A-ALNLIIKQMKDAVILN---P-KGYHAFLVVLKF- 180
Pc_XP_025111100.1/1-163       -------------------E----Q-----LNTEIKKWKRLT---S-PGPSAILLTVRC- 180
Pc_XP_025111102.1/1-167       -------------------D----Q-----VRRDIGSLNRKV---S-RTPYAILLAIRC- 180
Ec_RUS82110.1/1-174           -------------------D----E-GVRLFVDSMEHAMITN---P-AGYHAFLLVLRF- 180
Pc_XP_025083387.1/1-163       -------------------D----D-----IRHEIRTLSSSL---T-HTQYAVLLAVRC- 180
Pc_XP_025083388.1/1-163       -------------------D----D-----IRHEIRTLSSSL---T-HTQYAVLLAVRC- 180
Pc_XP_025083375.1/1-166       -------------------A----E-----IYEQVSHWKLHA-----VGKFAILLAVRC- 180
Pc_XP_025083376.1/1-166       -------------------A----E-----IYEQVSHWKLHA-----VGKFAILLAVRC- 180
Pc_XP_025111525.1/1-161       -------------------A----E-----IYEHVSHWKSHA-----VGKFAILLAVRC- 180
Pc_XP_025111526.1/1-161       -------------------A----E-----IYEHVSHWKSHA-----VGKFAILLAVRC- 180
Ac_XP_012936298.1/1-176       -------------------S----T-ETAKSIDYTNDALDDC---S-GEIHAFLLVLKY- 180
Bg_BGLB035925-PA/1-161        ------------------------------INKTICQSIVYC---H-EGFHAILLIFRY- 180
Bg_BGLB009801-PB/1-173        -------------------H---VD-NYQLMKSEIDKALNLC---P-SGFHAIIFVMNA- 180
Pc_XP_025085186.1/1-165       -------------------E----E-----VAADVVQAVACM---H-PGPTAVLYVIML- 180
Pc_XP_025085185.1/1-165       -------------------E----E-----VAADVVQAVACM---H-PGPTAVLYVIML- 180
Ac_XP_012936299.1/1-176       -------------------S----T-ETAKSIDYTNDALDDC---S-GEIHAFLLVLKY- 180
Pc_XP_025085184.1/1-165       -------------------E----E-----VAADVVQAVACM---H-PGPTAVLYVIML- 180
Ec_RUS85985.1/1-171           --------------------------GLNFVITRIKEAMLLC---P-DGYDGFLYVCRY- 180
Pc_XP_025082555.1/1-171       -------------------Q----E-----VLREVAKSVAVA---E-PGPHVILMVLRS- 180
Pc_XP_025082554.1/1-171       -------------------Q----E-----VLREVAKSVAVA---E-PGPHVILMVLRS- 180
Bg_BGLB009642-PB/1-177        -------------------N----E-AKIKSLEEMYKAISLC---PPSGKRAIILVLKY- 180
Bg_BGLB009639-PC/1-174        -------------------N----E-ATLKVCKDMTDAVLEC---PEDGKVALIIVWKY- 180
Pc_XP_025111445.1/1-170       -------------------D----E-----IFLEVGKLVAMA---C-PGPHVVIIVIRG- 180
Bg_BGLB013945-PB/1-177        -------------------A----D-----ILCRICEAMSLC---P-EGFNALIIVLNF- 180
Drer_076_1/1-158              ------------------------K-----TIEKIQQCLSLS---S-PGPHAFLLVIPI- 180
Drer_084_1/1-160              -------------------E----Q-----LAKELARSVYLS---A-PGVHAFLFVVPY- 180
Hsap_003_1/1-162              -------------------Q----E-----LYKNIGDCYLLS---A-PGPHVLLLVIQL- 180
My_XP_021365073.1/1-165       -------------------E----E-----TQKELIRCIGLA---I-PGPHAFLLTIRA- 180
Drer_032_1/1-162              -------------------D----E-----LMDRIKQCLPLS---A-PGPHVFLVVIQL- 180
Drer_044_1/1-162              -------------------E----Q-----VQHEVISCLSLS---S-PGPHAFLLVIPI- 180
My_XP_021365072.1/1-165       -------------------E----E-----TQKELIRCIGLA---I-PGPHAFLLTIRA- 180
Am_XP_029213773.1/1-193       QLKSTTSKAQYALGWKKELE----T-----TLKELARMVLYA---P-HGFNAILLLAKF- 180
Pc_XP_025113706.1/1-173       -------------------E----T-----VIREIARCVAIV---S-PGPHALILVLRL- 180
Pc_XP_025085195.1/1-165       -------------------E----E-----VAADVVQAVACM---H-PGPTAVLYVIML- 180
Pc_XP_025085183.1/1-165       -------------------E----E-----VAADVVQALACL---H-PGITAILYVIML- 180
Cg_XP_019927753.1/1-164       -------------------D----E-----MEREMMKFYDIA---S-PGLHAILLVVST- 180
Cg_XP_019927756.1/1-164       -------------------D----E-----MEREMMKVYDIA---S-PGIHAILLVVSI- 180
Pc_XP_025113704.1/1-173       -------------------E----T-----VIREIARCVAIV---S-PGPHALILVLRL- 180
Pc_XP_025113705.1/1-173       -------------------E----T-----VIREIARCVAIV---S-PGPHALILVLRL- 180
Bg_BGLB038793-PA/1-175        -------------------S----T-NLDKMLSSIKEALQQC---D-YSFHGLVVVLKF- 180
Drer_048_2/1-162              -------------------E----E-----IQREIRHCISMI---L-PGPHVFIIVLSL- 180
Drer_082_1/1-160              -------------------E----Q-----LSKELARSVYLS---A-SGVHAFLFVVPY- 180
My_XP_021367963.1/1-166       -------------------E----E-----LVKQLVSCTCLT---Y-PGVHALLLVLQV- 180
Cg_XP_011453355.1/1-164       -------------------D----V-----IMTEVTRCLALS---A-PGPHVFIYVFNAL 180
Skow_004_1/1-159              -------------------E----D-----MAKEIAKCVGIA---G-SGLDAIILTLNA- 180
Drer_098_1/1-147              -------------------D----Q-----ITQTVRECVSLS---D-PGPHVVLLLLQH- 180
My_XP_021365602.1/1-164       -------------------T----Q-----VLQEIARCISMS---L-PGPHVFLLVLKA- 180
Drer_020_1/1-145              ------------------------K-----LEAATQKAFELS---R-FNPDVIILVLQH- 180
Cv_XP_022291746.1/1-165       -------------------E----K-----TEQEMYKCISMT---Y-PGPHAFLFVINIA 180
Ec_RUS81972.1/1-173           -------------------E----E-GLNLFMNAMEYAVMAN---S-SGYHAFLLVVRY- 180
My_XP_021365601.1/1-164       -------------------T----Q-----VLQEIARCISMS---L-PGPHVFLLVLKA- 180
Cv_XP_022301090.1/1-176       -------------------E----E-----LRKEFLNCMIMT---N-PGPHAFLMILKM- 180
Cv_XP_022301089.1/1-176       -------------------E----E-----LRKEFLNCMIMT---N-PGPHAFLMILKM- 180
Pc_XP_025086801.1_3/1-165     -------------------E----E-----VAADVVQALACL---H-PGITAVLYVIML- 180
Drer_031_1/1-162              -------------------K----E-----IQREISNCISMI---L-PGPHVFIIVLNL- 180
Drer_030_1/1-162              -------------------K----E-----IQREISNCISMI---L-PGPHVFIIVLNL- 180
Bg_BGLB011835-PB/1-173        -------------------E----N-AIKLVMDQMTFAISAH---P-HGFHAFLLVVKF- 180
My_XP_021367972.1/1-166       -------------------E----E-----LVKQLVSCTCLT---Y-PGVHALLLVLQV- 180
My_XP_021367979.1/1-166       -------------------E----E-----LVKQLVSCTCLT---Y-PGVHALLLVLQV- 180
Ac_XP_012938541.1_3/1-178     -------------------E----E-REDRAVQEAKLILNKY---K-EGFDAILLVIFF- 180
Cg_XP_011420629.1/1-150       ------------------------------IIKELKKEF--------RKSDILAFVIAA- 180
Pc_XP_025111290.1_2/1-150     -------------------R----D-----FKKQMSSLLEAS---E-PGPHVILVFVRE- 180
Ac_XP_005096285.1/1-177       ------------FG-----G----T-VSARYERSLKAGFDKC---E-GGFHALIYTLPF- 180
Pc_XP_025111295.1_2/1-150     -------------------R----D-----FKKQMSSLLEAS---E-PGPHVILVFVRE- 180
My_XP_021357453.1/1-164       -------------------D----S-----ITMEILKCVGMS---A-PGPHAILLVVGI- 180
Atha_011_1/1-161              -------------------E----Y-----ISKEIVRCLTLA---E-GGIHAVLLVLSA- 180
Cg_XP_011414635.1/1-150       ------------------------------VIKELKKEF--------RKSDILAFVIAA- 180
My_XP_021357452.1/1-164       -------------------D----S-----ITMEILKCVGMS---A-PGPHAILLVVGI- 180
My_XP_021357454.1/1-164       -------------------D----S-----ITMEILKCVGMS---A-PGPHAILLVVGI- 180
Drer_003_1/1-148              -------------------Q----Q-----FTNRVSIYMEQF---A-PGPHVFILVLQY- 180
Bg_BGLB023069-PA/1-172        -------------------A------PKMSVVRRAQDIEPFI--QP-TGCHLFLLIMRF- 180
Drer_096_1/1-147              -------------------D----Q-----ITQTVRECVSLS---D-PGPHVVLLLLQH- 180
Bg_BGLB037886-PA/1-168        -------------------E----Q-AQNLVIEALSSAVAEN---P-RGFHAFLIVVRY- 180
Drer_083_1/1-147              -------------------D----Q-----ITQTVRECVRLS---D-PGPHVVLLLLQH- 180
Pc_XP_025111288.1_2/1-150     -------------------R----D-----FKKQMSSLLEAS---E-PGPHVILVFVRE- 180
Pc_XP_025111289.1_2/1-150     -------------------R----D-----FKKQMSSLLEAS---E-PGPHVILVFVRE- 180
Pc_XP_025111291.1_2/1-150     -------------------R----D-----FKKQMSSLLEAS---E-PGPHVILVFVRE- 180
Drer_025_1/1-162              -------------------E----D-----TEREIKYCMSYS---A-PGPHAFLVVLKL- 180
Pc_XP_025111294.1_2/1-150     -------------------R----D-----FKKQMSSLLEAS---E-PGPHVILVFVRE- 180
Pc_XP_025111293.1_2/1-150     -------------------R----D-----FKKQMSSLLEAS---E-PGPHVILVFVRE- 180
Pc_XP_025111438.1_3/1-169     -------------------E----T-----ALQEIFKTTVLC---C-PGPHVVIIVFRC- 180
Pc_XP_025111439.1_2/1-169     -------------------E----T-----ALQEIFKTTVLC---C-PGPHVVIIVFRC- 180
Pc_XP_025111448.1_2/1-160     -------------------K----A-----ADDEIKKWSEF-------DPDLILLAIRC- 180
Drer_056_1/1-162              -------------------E----E-----IQKEISNCISMI---L-PGPHVFIIVLNL- 180
Pc_XP_025111440.1_2/1-169     -------------------E----T-----ALQEIFKTTVLC---C-PGPHVVIIVFRC- 180
Pc_XP_025111428.1/1-170       -------------------E----E-----IIWEIAKGTALV---S-PGPHVAIFVIAG- 180
Pc_XP_025111442.1_2/1-169     -------------------E----T-----ALQEIFKTTVLC---C-PGPHVVIIVFRC- 180
Pc_XP_025111441.1/1-169       -------------------E----T-----ALQEIFKTTVLC---C-PGPHVVIIVFRC- 180
Pc_XP_025111444.1_2/1-169     -------------------E----T-----ALQEIFKTTVLC---C-PGPHVVIIVFRC- 180
Pc_XP_025111458.1/1-171       -------------------Q----E-----VLREVAKSVAVA---E-PGPHVILMVLRC- 180
Bg_BGLB038543-PA/1-167        ------------------------D-SIQSFNGTIKRAKSLC---P-EGLNAIVFVMKF- 180
Pc_XP_025111459.1/1-171       -------------------Q----E-----VLREVAKSVAVA---E-PGPHVILMVLRC- 180
Drer_003_4/1-162              -------------------E----E-----IKREISNCISMI---L-PGPHVFLLLISL- 180
Drer_013_3/1-162              -------------------E----E-----IKREISNCISMI---L-PGPHVFLLLISL- 180
Pc_XP_025111447.1_2/1-160     -------------------K----A-----ADDEIKKWSEF-------DPDLILLAIRC- 180
Pc_XP_025111446.1_3/1-160     -------------------K----A-----ADDEIKKWSEF-------DPDLILLAIRC- 180
Pc_XP_025111445.1_2/1-170     -------------------E----D-----VLLEVGKSVAMA---C-PGPHVVIIVIRV- 180
Pc_XP_025111455.1/1-160       -------------------T----S-----TEEEIKKWYAF-------HPDIILLAIRC- 180
Bg_BGLB008947-PB/1-174        -------------------K----E-GAELVVNCLQQAIYLC---P-DGYNAFALVVKF- 180
Pc_XP_025088650.1/1-163       -------------------E----A-----VATAIAKSVAGM---N-PGPHAILYVIKI- 180
Pc_XP_025110108.1/1-162       -------------------K----Q-----LKEEIQKWKQMT---A-SFPSAILLAVRC- 180
Pc_XP_025088647.1/1-164       -------------------E----N-----IAARIVQAVALL---H-PGPHAFLFVVKI- 180
Ac_XP_005102055.2/1-176       -------------------D----R-AMDKAVADMATAMTMC---T-EGFHAMIIVYKF- 180
Bg_BGLB004870-PB/1-173        -------------------T----E-ALKLVLKSVEASIAAN---P-VGYHAFLLVVRF- 180
Pc_XP_025085201.1/1-165       -------------------E----E-----VAALVAKSLATL---H-PGPTAILYVIPI- 180
Pc_XP_025085202.1/1-165       -------------------E----E-----VAALVAKSLATL---H-PGPTAILYVIPI- 180
Pc_XP_025110522.1/1-169       -------------------E----E-----VLREVAKSIAIT---G-PGPHVVLMVLRC- 180
Ac_XP_005104364.1/1-176       -------------------S----V-AAEKFVNAMGTAVTLC---S-DGFHALVLVLKF- 180
Pc_XP_025087405.1/1-162       -------------------E----D-----VAKDIVGHVREM---R---PDAVLYVVRY- 180
Bg_BGLB018885-PA/1-168        -------------------E----Q-AQNLVIEALSSAVATN---P-KGFHAFLLVLKL- 180
Ec_RUS90253.1/1-179           -------------------E----D-DVQATITSLEQIMSAC---P-GGYHALLLMFRY- 180
Ec_RUS75775.1/1-176           -------------------E----D-GEKLFMTAITEATAMN---P-LGYHALIIVLRY- 180
Bg_BGLB024693-PA/1-175        -------------------D----E-IFSLSVDNIEKALEMC---S-FQFSALLLVLKY- 180
Bg_BGLB010059-PB/1-176        -------------------D----K-ATQMVVECMKDAVILN---P-KGYHAFLLTIRY- 180
Ac_XP_005092570.1/1-174       -------------------E----EGSFDLAIRSISDAIAHC---P-QGFNALLLIIRF- 180
Bg_BGLB023639-PA/1-174        -------------------E----E-ILDASINWFKEALSLC---D-ITFSALLIVLKF- 180
Bg_BGLB022832-PA/1-171        -------------------E----D-SLNSFIELLDQAFKLC---S-NKFNALVIVLKY- 180
Bg_BGLB008269-PB/1-173        -------------------G----K-MKESFTKFLKCAVATN---S-KGYHVFLIVIRF- 180
Ec_RUS73604.1/1-177           -------------------A------NSWAFMRSVNSFVNTMV-QQ-RKYFEFILVLLY- 180
Bg_BGLB039543-PA/1-173        -------------------N----H-----INRQLFSLMDSA-----SKIDLFMFVFSY- 180
Bg_BGLB006164-PB/1-176        -------------------A----E-ATLLIMEQMKNAVILN---P-VGYHAFVLVFKY- 180
Bg_BGLB000679-PB/1-172        -------------------S----E-ATKDLLAAVAKAISLS---P-KGYHAFLLVVKY- 180
Lg_XP_009057840.1/1-164       -------------------G----E-----TIEELIKSIAVV---A-PGPHVFIFVLTV- 180
Bg_BGLB005730-PB/1-173        -------------------V----K-ASKLIMEQMKDAVILN---P-DGYHAFLLVYKF- 180
Lg_XP_009060586.1/1-166       -------------------K----E-----TCGELARCISLS---L-PGPHFFVIVIQI- 180
Bg_BGLB009640-PB/1-178        -------------------D----K-AKIKSLEEMYQAISLC---PPSGKRAIILVLKY- 180
Bg_BGLB028209-PA/1-172        -------------------V----E-GINTAVDDMSKVMRICHERN-HGGIVFLLIYNI- 180
My_XP_021355182.1/1-165       -------------------E----E-----THAELIKCIGIA---A-PGPHVFLLTIPA- 180
Bg_BGLB028237-PA/1-172        -------------------V----E-GINTAVDDMSKVMRICHERN-HGGIVFLLIYNI- 180
Pc_XP_025111465.1/1-168       -------------------D----D-----VLLEIGKSFCLC---S-PGPHVVIIVIRC- 180
Pc_XP_025110023.1/1-168       -------------------E----D-----VLLEIGKSFSLC---S-PGPHVVIIVIRC- 180
Pc_XP_025085205.1/1-165       -------------------E----A-----IGKAIVRAVACM---H-PGPHAFLYVVKI- 180
Pc_XP_025086802.1_2/1-165     -------------------Y----T-----FAEKVVQTVALM---H-PGAHAFLFILRI- 180
Pc_XP_025083368.1_2/1-170     -------------------E----E-----ALLEVGKSMALT---C-PGPHVVIIVLKG- 180
Pc_XP_025082556.1/1-169       -------------------E----E-----VLREVAKSVAIA---G-PGPHVVLLVFRC- 180
Pc_XP_025110022.1/1-168       -------------------E----D-----VLLEIGKSFSLC---S-PGPHVVIIVIRC- 180
Pc_XP_025110024.1/1-168       -------------------E----D-----VLLEIGKSFSLC---S-PGPHVVIIVIRC- 180
Drer_010_1/1-161              -------------------D----I-----IKREIVKCIKVS---A-PGPHAFLLVIQI- 180
Drer_042_2/1-162              -------------------G----I-----ISKEIGRSIHLC---S-PGPHAFLYVISL- 180
Drer_069_1/1-161              -------------------A----E-----TIREMSKCINMT---A-PGPHAIILVIKL- 180
Drer_064_1/1-161              -------------------E----Y-----LKLEISKCINMT---A-PGPHAIILVIQL- 180
Pc_XP_025088651.1/1-162       -------------------K----Q-----IGEALAQAAACM---P-SGPHAFLFLLSL- 180
Pc_XP_025085206.1/1-165       -------------------E----A-----IGKAIVRAVACM---H-PGPHAFLYVVKI- 180
Hsap_005_1/1-161              -------------------E----------VADAICQAIVLS---A-PGPHAVLLVTQL- 180
Pc_XP_025088652.1/1-162       -------------------K----Q-----IGEALAQAAACM---P-SGPHAFLFLLSL- 180
Pc_XP_025083391.1/1-163       -------------------D----D-----IRHEIRTLSNSL---T-NTQYAVLVAVRC- 180
Pc_XP_025083390.1/1-163       -------------------D----D-----IRHEIRTLSNSL---T-NTQYAVLVAVRC- 180
Pc_XP_025111539.1/1-161       -------------------A----E-----IKNEVSRWKSAV-----EGPYAILLAVRC- 180
Pc_XP_025083392.1/1-163       -------------------D----D-----IRHEIRTLSNSL---T-NTQYAVLVAVRC- 180
Cg_XP_011443783.1/1-163       -------------------E----T-----LQKEYKKCLINA---A-PGLQAILIVQKA- 180
Cv_XP_022315583.1/1-154       ------------------------------VLMELRRKFSF------AQADVIAFVISA- 180
Pc_XP_025083389.1/1-163       -------------------D----D-----IRHEIRTLSNSL---T-NTQYAVLVAVRC- 180
Pc_XP_025083393.1/1-163       -------------------D----D-----IRHEIRTLSNSL---T-NTQYAVLVAVRC- 180
Pc_XP_025077910.1/1-168       -------------------K----E-----VMERLAKVALVL---S-PGPHAFLLTLQI- 180
Pc_XP_025110548.1_3/1-160     -------------------K----A-----ADDEIKKWSDF-------DPDLILLAIRC- 180
Bflo_014_1/1-161              -------------------D----R-----LVDQLSRIAATY---H-IGLHSMLLVISG- 180
Drer_086_2/1-160              -------------------Q----E-------DQIKRCKDLT---Q-PGPDVYLLVMQL- 180
Pc_XP_025110547.1_4/1-160     -------------------K----D-----VDREIHSWRTF-------QPDVILLTIRC- 180
Pc_XP_025111431.1/1-162       -------------------T----E-----IKNEVTRWKSAV-----EGPYAILLAVRC- 180
Pc_XP_025110547.1_3/1-160     -------------------K----A-----ADDEIKKWSDF-------DPDLILLAIRC- 180
Pc_XP_025110548.1_4/1-160     -------------------K----D-----VDREIHSWRTF-------QPDVILLTIRC- 180
Drer_052_3/1-162              -------------------E----E-----IQKEISNCISMI---L-PGPHVFIIVLNL- 180
Drer_039_1/1-162              -------------------E----E-----IQREIRHCISMI---L-PGPHVFLLLIPL- 180
Drer_053_1/1-162              -------------------K----E-----MKKEILKCVEMS---V-PGPHVFLLVIRL- 180
Drer_041_1/1-162              -------------------E----E-----LMTEIARSVYIS---S-PGPHAFLIVLRI- 180
Drer_038_1/1-162              -------------------P----E-----MKEEITKCVEMS---A-PGPHVFLLVIRL- 180
Drer_062_2/1-162              -------------------E----E-----IKREISNCISMI---L-PGPHVFIIVLSL- 180
My_XP_021359550.1/1-164       -------------------D----V-----VKENISKCIAIL---T-PGPHAFILVLQV- 180
Drer_083_3/1-162              -------------------E----E-----IQREIRHCISMI---L-PGPHVFLLLIPL- 180
Drer_046_1/1-162              -------------------E----E-----IQREIRHCISMI---L-PGPHVFIIVLSL- 180
Drer_055_1/1-162              -------------------E----E-----IQREIRHCISMI---L-PGPHVFIIVLSL- 180
Pc_XP_025111477.1/1-162       -------------------T----E-----ISAEVARWKSHA-----VGKFAILLAVRC- 180
Bg_BGLB008951-PB/1-171        -------------------Q----E-ALEKLIDSIKVAIASN---P-QGYHAFLLVVRF- 180
Pc_XP_025111478.1/1-162       -------------------T----E-----ISAEVARWKSHA-----VGKFAILLAVRC- 180
Pc_XP_025111474.1/1-162       -------------------T----E-----ISAEVARWKSHA-----VGKFAILLAVRC- 180
My_XP_021370669.1/1-165       -------------------E----E-----THAELIKCIGIA---V-PDPHVFLLTIPA- 180
Pc_XP_025111476.1/1-162       -------------------T----E-----ISAEVARWKSHA-----VGKFAILLAVRC- 180
Pc_XP_025111475.1/1-162       -------------------T----E-----ISAEVARWKSHA-----VGKFAILLAVRC- 180
Pc_XP_025111456.1_2/1-160     -------------------K----S-----AEEEIKKWYAF-------HPDIILLAIRC- 180
Pc_XP_025082573.1/1-163       -------------------K----Q-----FKEEIQKWKQMT---A-PFPSAILLALRC- 180
My_XP_021371815.1/1-169       -------------------E----H-----FKIMLTECTYLA---C-PGVHAFLFLMKI- 180
My_XP_021371816.1/1-169       -------------------E----H-----FKIMLTECTYLA---C-PGVHAFLFLMKI- 180
My_XP_021365603.1/1-165       -------------------N----Q-----VLQEIAKCISLC---L-PGPQVFLLILQT- 180
Pc_XP_025083386.1/1-165       -------------------G----E-----VEREIAKCVATM---V-PGPDAILFVVRG- 180
Pc_XP_025111101.1/1-164       -------------------Q----D-----IQKEIAKCLATM---S-PGPDAILLVISG- 180
Drer_073_1/1-161              -------------------A----E-----TIREMSKCINMG---A-RGPHAFILVINL- 180
Bg_BGLB006281-PB/1-176        -------------------N----E----DTILNVCCGMSLC---P-DGFDALVLVLDY- 180
Pc_XP_025082572.1_2/1-163     -------------------K----Q-----LKEEIQKWKQMT---A-PFPSAILLAVRC- 180
Drer_027_1/1-161              -------------------K----G-----IQSDITECISMT---L-PGPHVFLLLISV- 180
Pc_XP_025110382.1/1-170       -------------------E----E-----ILLEIGKSIAVA---C-PGPHVVIIVLRC- 180
Pc_XP_025110383.1/1-170       -------------------E----E-----ILLEIGKSIAVA---C-PGPHVVIIVLRC- 180
Pc_XP_025082573.1_2/1-163     -------------------K----Q-----LKEEIQKWKQMT---A-PFPSAILLAVRC- 180
Pc_XP_025082572.1/1-163       -------------------K----Q-----FKEEIQKWKQMT---A-PFPSAILLALRC- 180
Bg_BGLB009641-PB_2/1-175      -------------------E----A-IKLKTCNEMKEAVSKC---PDEGKMAVVIVLKY- 180
Bg_BGLB034895-PA/1-175        -------------------D----E-AKSKSLREMYQAISLC---PASGKRAIILVLKY- 180
Pc_XP_025111538.1/1-162       -------------------A----E-----IKNEVSRWKSAV-----EGPYAILLAVRC- 180
Pc_XP_025111537.1/1-162       -------------------A----E-----IKNEVSRWKSAV-----EGPYAILLAVRC- 180
Pc_XP_025111183.1/1-162       -------------------T----E-----IKDEVSRWKSAV-----EGPYAILLAVRC- 180
Bg_BGLB030283-PA_2/1-172      -------------------D----V-FLKCAMDTVDEAMQLC---N-YTFSALIIVLKY- 180
Pc_XP_025111184.1/1-162       -------------------T----E-----IKDEVSRWKSAV-----EGPYAILLAVRC- 180
Bg_BGLB022406-PA/1-173        -------------------V----N-ASKSIMEQMKDAVILN---P-DGYHAFLLIYKF- 180
Pc_XP_025085173.1/1-164       -------------------E----D-----TAIKVVQAVACM---H-PGPTAFLYVIGI- 180
Bg_BGLB029478-PA/1-159        -------------------A----T-----AIENAENAIKLS---G-VGLDAFLFVHKF- 180
Pc_XP_025085172.1/1-164       -------------------E----D-----TAIKVVQAVACM---H-PGPTAFLYVIGI- 180
Pc_XP_025085181.1/1-165       -------------------E----E-----VATEVIQAVACM---H-PGFTAILYVIMI- 180
Ac_XP_012944975.1/1-176       -------------------P----E-AVNKAMEDLSKAMITC---P-GGLHALLFVYKF- 180
Pc_XP_025085171.1/1-164       -------------------E----D-----TAIKVVQAVACM---H-PGPTAFLYVIGI- 180
Pc_XP_025085174.1/1-164       -------------------E----D-----TAIKVVQAVACM---H-PGPTAFLYVIGI- 180
Ppat_007_1/1-159              -------------------Q----------ALDIIKRFL-----LN-KTIDVVLYVDRL- 180
Ppat_002_1/1-154              -------------------A----------ALNSIRRYL-----LG-KTINVVLYVDRL- 180
Drer_006_2/1-162              -------------------E----E-----LKKELVKCVELS---V-PGPHAFLLVLRV- 180
Drer_093_1/1-161              -------------------N----V-----IKSEIIKSTIEC---A-PAVDALVIVLKV- 180
Bg_BGLB034455-PA/1-173        -------------------E----H-----IIRQLHSLMDSA-----KSIHLFVFVFNY- 180
Bg_BGLB030283-PA/1-170        -------------------K----A-----EFNQVENLLRLS---G-LGLNAFLIVIHI- 180
Hsap_008_1/1-161              -------------------K----Y-----VKQEVKEALAHH---Q-GGLHLALLVQRA- 180
Bg_BGLB017413-PA/1-172        -------------------K----E-AADLVSRSIQQAVAIN---P-NGYDAVIYVCEL- 180
Drer_020_2/1-162              -------------------H----E-----TMKEVVKCVSMA---A-PGPHVFLLVISL- 180
Drer_023_1/1-150              -------------------E----E-------QDLKNFFHLS---C-PEPHALLLVLKS- 180
My_XP_021371817.1/1-166       -------------------D----E-----LVKQLVSCTRLA---C-PGVHAFVMLFRI- 180
Bg_BGLB027157-PA/1-170        -------------------D----E-TTNSVVNALSQAIAIN---P-QGYHAFLLVVKF- 180
Bg_BGLB037141-PA/1-166        -------------------G----TINLIDTLKFIMQCTHLDE-LD-GVRGVIVVVVKH- 180
Bg_BGLB012387-PC/1-168        -------------------E----Q-AQKFIIEALSSAVAAN---P-RGYHAFLLVIKL- 180
Bg_BGLB014138-PB/1-170        -------------------D----E-TTNFVVNALAQAIAIN---P-EGYHAFLFVVRF- 180
Ec_RUS71590.1/1-177           -------------------K----E-GEKLFMNAINEAIVSN---P-AGYHALVIVLRF- 180
Drer_019_1/1-162              -------------------A----Q-----IMKEIVKCVSMA---A-PGPHVFLLVIPL- 180
Pc_XP_025087412.1/1-165       -------------------Q----E-----MVTTVVKSATAY---R-PKFYTFVYVMKF- 180
Bg_BGLB032113-PA_2/1-175      -------------------Q----K-AILKVTKALKKAIMIN---P-RGYHAFLMLLKF- 180
My_XP_021365591.1/1-164       -------------------S----Q-----SLREISKCISLS---L-PGPHVFLLVLQA- 180
Pc_XP_025086807.1/1-162       -------------------Q----E-----MKTTVVKSVMAY---R-PEFCIFVYVMKF- 180
My_XP_021365592.1/1-164       -------------------S----Q-----SLREISKCISLS---L-PGPHVFLLVLQA- 180
Bg_BGLB008949-PB/1-171        -------------------K----E-SVKEINKAMASAIAAS---P-KGYHAFLFVVKL- 180
Ac_XP_005112733.1/1-176       -------------------G----E-AAQKMITDMSGGIALC---P-NGFDALIIVCRY- 180
Bg_BGLB008944-PB/1-175        -------------------K----A-GVEFVMNSLQQAIYLC---P-DGYSAFILVLKY- 180
Bg_BGLB032113-PA/1-175        -------------------Q----K-ATIMVTKALKKAIMIN---P-RGYHAFLILLKF- 180
Drer_022_1/1-150              -------------------E----E-------QDLKKFFHLS---C-PEPHALLLVLKP- 180
Drer_009_1/1-150              -------------------D----Q-----ITQTVRECVSLS---D-PGPHVFMIVLQY- 180
Bg_BGLB022624-PA/1-175        -------------------Q----K-ATIMVTKALKEAIMIN---P-RGYHAFLILLKF- 180
Bg_BGLB003382-PB/1-168        -------------------H----E-CMASAVKNMKDLVQNC--GE-TGLAAFLLVFNI- 180
Drer_033_1/1-162              -------------------D----E-----VVNRIKLCIPLS---A-PGPHVFLVVIQL- 180
Drer_034_1/1-150              -------------------E----E-------HDLRRFFHLS---C-PEPHALLLVLKS- 180
Ec_RUS71589.1/1-170           -------------------A----G-----IVRNMQDSVKEL---K-AELHTLLWVIRY- 180
Drer_002_2/1-143              -------------------E----E-----VMRQTLRCVSLC---H-PGVHLFILIIP-- 180
Pc_XP_025082385.1/1-163       -------------------D----E-----AQRQVSEWKRLM---T-PDPHAILLTVRC- 180
Drer_074_1/1-161              -------------------L----N-----LQQEISKCINMT---A-PGPHAFILVINL- 180
Bg_BGLB005903-PB/1-173        -------------------N----E-RKELLMKEMKDAVILN---P-EGYHAFLVVYKY- 180
Pc_XP_025083394.1/1-162       -------------------T----E-----ISAEVARWKSLA-----VDKFAILLAVRC- 180
My_XP_021365596.1/1-164       -------------------S----Q-----SLREISKCISLS---L-PGPHVFLLVLQA- 180
Drer_008_1/1-150              -------------------D----Q-----ITQTVRECVSLS---D-PGPHVFMIVLQY- 180
Bg_BGLB024015-PA/1-170        -------------------D----E-TTNFVVNALSQAIAIN---P-QGYHAFLLVVKF- 180
Drer_040_1/1-162              -------------------H----E-----VVNRIKLCIPLS---A-PGPHVFLVVIQL- 180
Drer_018_1/1-148              -------------------D----Q-----ITQTVRECVSLS---D-PGPHVFLIVLQY- 180
Bg_BGLB007185-PB/1-172        -------------------P----E-SKQLVVNAMHFAIAAN---P-RGYHAFLLVVKF- 180
Bg_BGLB039329-PA_2/1-174      -------------------E----A-IKLKACNEMKEAVSKC---PDQGKMAIVIVLKY- 180
Bg_BGLB023073-PA/1-174        -------------------K----A-IKIKTCNEMKEAVSKC---PDEGKMAVVIVMKY- 180
Ec_RUS77762.1/1-174           -------------------K----E-KVEDLCKCITMAMKAN---DGKGFHAVIVTLRF- 180
Bg_BGLB023073-PA_2/1-174      -------------------D----E-AKLRAYKDLQDAVDRS---PERGKMIIVMVIKY- 180
Bg_BGLB029478-PA_2/1-173      -------------------E----E-QFEFALEWTKEALNFC---N-FRFSALVYVFKY- 180
My_XP_021367951.1/1-167       -------------------E----E-----LKIQLMECTYLA---C-PGVHAFLFLMKI- 180
Pc_XP_025110026.1/1-170       -------------------D----T-----VFQEILSTIAIW---S-PGPHVVVIVLRC- 180
Pc_XP_025111445.1_3/1-170     -------------------D----E-----AFLEIGKSIALA---C-PGIHVVIIALRG- 180
Drer_100_1/1-162              -------------------E----Q-----LMMEISRCVCLS---Y-PGPHAFLIVFTI- 180
Drer_061_2/1-161              -------------------E----D-----LKKEIEKCVYMS---A-PGPHVFLLVLRL- 180
Drer_026_2/1-162              -------------------K----E-----IITEIAKCITYA---S-PGPHAFIIVIKV- 180
Hsap_006_1/1-162              -------------------E----A-----LYKEVQRCYLLS---A-PGPHVLLLVTQL- 180
Pc_XP_025087903.1/1-164       -------------------E----E-----IGMKIVKAVVGL---D-LGPDVFLYVLRF- 180
Ac_XP_005098739.2/1-169       -------------------SIDYGK-ENQEARKYLKTCLRYC---N-GEIHLFLLVLPF- 180
Pc_XP_025110025.1/1-170       -------------------D----T-----VFQEILSTIAIW---S-PGPHVVVIVLRC- 180
Drer_059_2/1-162              -------------------K----E-----IITEIAKCITYA---S-PGPHAFIIVIKV- 180
Pc_XP_025085179.1/1-164       -------------------E----E-----ISTAIVQAVACM---H-PGPHAFLYTIKV- 180
Pc_XP_025085180.1/1-164       -------------------E----E-----ISTAIVQAVACM---H-PGPHAFLYTIKV- 180
Drer_072_1/1-161              -------------------Q----E-----IQQKCQSVFQKC---D-SELCAFCLVIKV- 180
Ac_XP_012938541.1/1-166       -------------------Q----E---EAEDAIMSQIAAHC---Q-GGIDALLFIVRY- 180
Bg_BGLB032825-PA/1-170        -------------------D----E-TTNSVVNALSQAIAIN---P-QGYHAFLLVVKF- 180
Pc_XP_025087413.1/1-165       -------------------Q----E-----MVTTVVKSATVY---R-PEFITFVYVMKF- 180
Drer_066_1/1-162              -------------------E----E-----IQREIRHCISMI---L-PGPHVFLLLIPL- 180
My_XP_021365588.1/1-164       -------------------K----Q-----SLEEISKCISLS---L-PGPHVFLLTIYA- 180
My_XP_021344399.1/1-164       -------------------K----Q-----SLEEISKCISLS---L-PGPHVFLLTIYA- 180
Pc_XP_025083383.1/1-169       -------------------K----E-----ILRETAKSVTMV---A-PGPHVIIFVFSS- 180
Pc_XP_025083382.1/1-169       -------------------K----E-----ILRETAKSVTMV---A-PGPHVIIFVFSS- 180
Cv_XP_022332192.1/1-155       ------------------------------ALSSSSKFQNLY---K-TGFNALVIVCSI- 180
Cv_XP_022332608.1/1-155       ------------------------------ALNSSSKFQNLY---K-TGFNALVIVCSI- 180
Lg_XP_009064072.1/1-164       -------------------A----E-----IKKSIKRCVELA---H-PGPQVFLFVFSC- 180
Cv_XP_022332193.1/1-155       ------------------------------ALSSSSKFQNLY---K-TGFNALVIVCSI- 180
Ac_XP_012938541.1_2/1-174     -------------------D----E-SERVALDQANDIMGEN---D-AGFHAIVVVIAF- 180
Bg_BGLB028578-PA/1-176        -------------------K----D-GAKMTLMDMDYLMSAA-----NEMDVFILVYSW- 180
Ec_RUS72941.1/1-172           -------------------N----P----SCINAVKRVIEET---K-SIVHVFLMIWRY- 180
Cv_XP_022332609.1/1-155       ------------------------------ALNSSSKFQNLY---K-TGFNALVIVCSI- 180
Drer_006_1/1-155              -------------------E----E-----LQNEMMESLHLC---Y-PGPHVFLLIINL- 180
Cv_XP_022332610.1/1-155       ------------------------------ALNSSSKFQNLY---K-TGFNALVIVCSI- 180
Cv_XP_022296099.1/1-177       -------------------E----E-----LRKEFLNCMIMT---N-PGPHAFLLILKM- 180
Drer_070_1/1-162              -------------------Q----K-----MKDEIVKCVYKC---L-PGPHVFLLVARL- 180
Drer_047_1/1-162              -------------------Q----Q-----LKAELQKCVHLC---A-PGPHVFLLVLKL- 180
Drer_097_1/1-162              -------------------K----E-----VTREILKSISLY---S-PGPHVFLLVMPV- 180
Drer_071_1/1-162              -------------------Q----K-----MKDEIVKCVYKC---L-PGPHVFLLVARL- 180
My_XP_021365588.1_2/1-165     -------------------E----K-----TLQELSKCISLS---M-PGPHVFLLVLQA- 180
Drer_088_1/1-161              -------------------E----T-----IKSEIIRSVIES---S-PGPDVFTIVLKV- 180
Bg_BGLB031429-PA/1-167        -------------------E----E-HFKRSASKFREALNQV---P-SGYNAVLWTISF- 180
Ec_RUS72940.1/1-169           -------------------N----Q----STMDAIKHLIEET---K-SNVQVFLMIWRY- 180
Bg_BGLB008948-PB/1-170        -------------------D----A----WLTHILDCAIAAH---P-GGYHALLLVYKY- 180
Bg_BGLB025549-PA/1-171        -------------------K----D-STKEMYEAMGIAIAAS---D-QGYHAFLLVVKF- 180
Drer_065_3/1-162              -------------------E----E-----IQREIRHCISMI---L-PGPHVFLLLVPL- 180
Pc_XP_025087408.1/1-164       -------------------E----E-----IGMTIVKAVSGL---H-PGPDVFLYVVKL- 180
Drer_005_1/1-151              -------------------S----Q-----ITQTVKEIVNLS---A-PGPHVIILILQQ- 180
Drer_013_2/1-145              -------------------E----E-----VMRQTLRCVSLC---Q-PGVHLFILIIPE- 180
My_XP_021353565.1/1-173       -------------------K----T-----KKGEITKVAGML---A-PGPHVIILVLTK- 180
Pc_XP_025111455.1_2/1-163     -------------------E----S----KVREEIQKWKTMC-----PDAHLILLAIRC- 180
Drer_089_1/1-161              -------------------E----T-----IKSEIIRSVIES---S-PGPDVFTIVLKV- 180
Drer_085_1/1-161              -------------------E----T-----IKSEIIRSVIES---S-PGPDVFTIVLKV- 180
Atha_026_1/1-159              -------------------Q----------AINIIKRFL-----LN-MTIDVLLYVDRL- 180
Drer_067_2/1-162              -------------------E----E-----IQREIRHCISMI---L-PGPHVFLLLVPL- 180
Bg_BGLB016943-PA/1-177        -------------------SGGKTE-NVQLVIDQVRQALVMF---P-PGYDAILYVTRF- 180
Bg_BGLB010064-PB/1-176        -------------------AGGKIA-TIQLVTDQIKQALVEC---P-SGYDAILYVTRF- 180
Bg_BGLB039329-PA/1-174        -------------------D----K-AKLKGCKDLQEAVSKC---PNQGKIIVIIVWKY- 180
Drer_005_3/1-162              -------------------E----E-----IQREITECISLI---L-PGPHVFLLLIPV- 180
Bg_BGLB031582-PA/1-175        -------------------Q----E-ANIKSRDDMYKAISLC---PPGGKRAIILVLKY- 180
Drer_055_5/1-162              -------------------E----E-----IQREIRHCISMI---L-PGPHVFLLLVPL- 180
Bg_BGLB025388-PA/1-175        -------------------S----T-NLDEMLGRFKEALQQC---D-YSFNGVAVVLKF- 180
Bg_BGLB009641-PB/1-175        -------------------V----E-TKLKACNGLQEAVSKC---PDKGQTVVIIVLKY- 180
Ec_RUS76747.1/1-180           -------------------G----H-GEKVFKDAMKEAMILN---P-HGYDVFLLTLRY- 180
Pc_XP_025077712.1/1-168       -------------------E----K-----VKMMLATTGLLL---A-PGPHAFLLTIQL- 180
Atha_027_1/1-159              -------------------Q----------ALELIKGFL-----VN-RTIDVLLYVDRL- 180
Drer_026_1/1-162              -------------------D----K-----LQKLEEQLLSAC---S-AGLSSVLLTVPL- 180
Ac_XP_005095422.1/1-179       -------------------T----T-EISKTTEYIRVGFNMS--LH-NRVDAFLLVLPY- 180
Bg_BGLB026694-PA/1-175        -------------------N----E-AKLKACNDLQEAVSKC---PDQGKLVIIIVLKY- 180
Ac_XP_012938166.1/1-174       -------------------S------SPGRMLDYLKTALSVC---H-DEIHLFLVVLIF- 180
Pc_XP_025110378.1_4/1-163     -------------------E----K----KAKEEIQKWKAMC-----PNPHLILLAIRC- 180
Pc_XP_025110381.1/1-163       -------------------E----K----KAKEEIQKWKAMC-----PNPHLILLAIRC- 180
Drer_007_2/1-149              -------------------D----E-----VMRQTLHCVSLC---D-SEVHAFLLIIPA- 180
Pc_XP_025110379.1/1-163       -------------------E----K----KAKEEIQKWKAMC-----PNPHLILLAIRC- 180
Ppat_006_1/1-158              -------------------K----N-----IMRQVKKYIKKV------SPDIVLYFDRM- 180
Pc_XP_025110377.1_2/1-163     -------------------E----K----KAKEEIQKWKAMC-----PNPHLILLAIRC- 180
Bg_BGLB009638-PE/1-174        -------------------D----K-SKKKSCDEMIQAMVQC---PEEGKRALLLVLKY- 180
Pc_XP_025085174.1_3/1-163     -------------------E----D-----IAENVIQAVAGM---Y-PGPTAILYVIGM- 180
Pc_XP_025085173.1_3/1-163     -------------------E----D-----IAENVIQAVAGM---Y-PGPTAILYVIGM- 180
Pc_XP_025085172.1_3/1-163     -------------------E----D-----IAENVIQAVAGM---Y-PGPTAILYVIGM- 180
Pc_XP_025110380.1_2/1-163     -------------------E----K----KAKEEIQKWKAMC-----PNPHLILLAIRC- 180
Pc_XP_025085171.1_3/1-163     -------------------E----D-----IAENVIQAVAGM---Y-PGPTAILYVIGM- 180
Pc_XP_025110380.1_4/1-165     -------------------E----K----KAKEEIKKWKVMC-----PDPHLILLAIRC- 180
Pc_XP_025077910.1_3/1-168     -------------------E----K-----VKMMLATTGLLL---A-PGPHAFLLTIRL- 180
Ac_XP_005098739.2_2/1-172     -------------------R----K-GAKQMLDYMEEAIDIS---R-NGIDAFAIVLRY- 180
Pc_XP_025110379.1_2/1-165     -------------------E----K----KAKEEIKKWKVMC-----PDPHLILLAIRC- 180
Pc_XP_025110381.1_3/1-165     -------------------E----K----KAKEEIKKWKVMC-----PDPHLILLAIRC- 180
Pc_XP_025110377.1_4/1-165     -------------------E----K----KAKEEIKKWKVMC-----PDPHLILLAIRC- 180
Drer_017_2/1-149              -------------------D----E-----VMHQTLHCVSLC---D-SEVHAFLLIIPA- 180
Drer_016_2/1-149              -------------------D----E-----VMRQTLHCVSLC---D-SEVHAFLLIIPA- 180
Drer_045_2/1-149              -------------------D----E-----VMRQTLHCVSLC---D-SEVHAFLLIIPA- 180
Pc_XP_025110378.1_5/1-165     -------------------E----K----KAKEEIKKWKVMC-----PDPHLILLAIRC- 180
Drer_012_1/1-151              -------------------E----E-----VMHQTLRCVSLC---D-PGVHAFLIIIPV- 180
Ac_XP_012936310.1_2/1-181     -------------------S----G-EVRLAMEYVYQALSRC---PEEEIHLFLLVLPF- 180
Drer_011_2/1-150              -------------------D----E-----VSSQTLHCVSLC---H-PGVHAFLIIVPV- 180
Ac_XP_005098866.2/1-176       -------------------A----Q-DTTRMFEQIEKAIGIN---D-DGINAFVIVFRF- 180
Ac_XP_012936310.1_3/1-173     -------------------V----Q-DTTRMFDHIEKAVNIN---A-EGINAFVIVFRF- 180
Ac_XP_012936310.1/1-174       -------------------V----Q-DTIMMFDFIEKAINIS---A-DGINAFVIVFRY- 180
Ac_XP_012942253.1/1-172       -------------------V----L-DTTRMFDHIKEAINIS---A-DGITAFVIVFRY- 180
Ppat_005_1/1-160              -------------------E----R-----IMGQVKKYIKKA------SPDIVLYFDRL- 180
Ppat_003_1/1-160              -------------------E----R-----IMGQVKKHIKKA------SPDIVLYFDRL- 180
Drer_018_2/1-150              -------------------D----E-----VMRQTLHCVSLC---D-PGVHAFLLIIPV- 180
Drer_007_1/1-159              -------------------H----Q-----ITQTVKECVEMS---D-PGPHAFILVLQY- 180
Ac_XP_012942254.1/1-181       -------------------S----A-ETYAAMEYMNTAISRC---PDQEIHLFLLVLPY- 180
Cv_XP_022304133.1/1-161       TDRI---S----NEDVKILELFNNGILG---IS--GSDFL----MMA-VTKMDDDY---- 240
Cv_XP_022310523.1/1-166       DERV---T----PDDVKMVETLDY-VLG---KK--GFGYM----MLA-VTKLDDDD-Y-- 240
Cv_XP_022303233.1/1-165       DERV---T----KDDVKMVEKLDD-FLG---HK--GFGYM----ILA-VTKMEDDG-Y-- 240
Cv_XP_022303234.1/1-165       DERV---T----KDDVKMVEKLDD-FLG---HK--GFGYM----ILA-VTKMEDDG-Y-- 240
Cv_XP_022309546.1/1-166       DEIM---T----NNKIKMLKHFEE-IVG---KK--GFDYM----IIA-VTKMNDDY---- 240
Cv_XP_022332607.1/1-164       AERI---T----KEDMAMLKKLDG-LLG---ES--AYKYM----ILM-ITKLEDDE---- 240
Cv_XP_022332606.1/1-164       AERI---T----KEDMAMLKKLDG-LLG---ES--AYKYM----ILM-ITKLEDDE---- 240
Cv_XP_022332605.1/1-164       AERI---T----KEDMAMLKKLDG-LLG---ES--AYKYM----ILM-ITKLEDDE---- 240
Cv_XP_022332187.1/1-164       AERI---T----KEDMAMLKKLDG-LLG---ES--AYKYM----ILM-ITKLEDDE---- 240
Cv_XP_022332188.1/1-164       AERI---T----KEDMAMLKKLDG-LLG---ES--AYKYM----ILM-ITKLEDDE---- 240
Cv_XP_022332185.1/1-164       AERI---T----KEDMAMLKKLDG-LLG---ES--AYKYM----ILM-ITKLEDDE---- 240
Cg_XP_011454023.1/1-164       AERI---T----KEDLQMLKKLDG-LLG---ES--AYKYM----ILV-ISKLENDE---- 240
Cv_XP_022332602.1/1-165       AERL---S----KEDIEMLDKLDK-LLG---EK--AYKYM----ILV-VTKLENDE---- 240
Cv_XP_022332190.1/1-165       AERL---S----QEDIDMLDKLNK-LLG---EK--AYKYM----ILV-VTKLENDE---- 240
Cv_XP_022332191.1/1-165       AERL---S----QEDIDMLDKLNK-LLG---EK--AYKYM----ILV-VTKLENDE---- 240
Cv_XP_022332601.1/1-165       AERL---S----KEDIEMLDKLDK-LLG---EK--AYKYM----ILV-VTKLENDE---- 240
Cv_XP_022332600.1/1-165       AERL---S----KEDIEMLDKLDK-LLG---EK--AYKYM----ILV-VTKLENDE---- 240
Pc_XP_025111467.1/1-151       DVRY---T----AEEFAIYKDFKR-LWG---DNAGIRRHL----VVA-FTFGDRQN---- 240
Atha_021_1/1-155              G-DI---L----KEEEAALNKLQL-LFG---SK--IVDYL----VVL-FTGGDVLE---- 240
Cg_XP_019919146.1/1-164       S-RF---T----EEEQKSVEHFVK-HFG---ES--VYRYV----IVL-FTRKDDLD---- 240
Cv_XP_022295286.1/1-166       G-RF---T----EEEQKTVDFFMN-VFG---ED--LKDYL----IVV-FTHKDRSE---- 240
Cv_XP_022295287.1/1-166       G-RF---T----EEEQKTVDFFMN-VFG---ED--LKDYL----IVV-FTHKDRSE---- 240
Cg_XP_011455059.1/1-164       T-RF---T----QEEEESIDHFVN-YFG---RR--VFRYF----IVL-FTRKDDLD---- 240
Cg_XP_011427681.1/1-166       G-RF---T----EEEQKTVDVFMK-AFG---DD--LKDFL----VVV-FTHKDRLE---- 240
Cg_XP_011455058.1/1-164       T-RF---T----QEEEESIDHFVN-YFG---RR--VFRYF----IVL-FTRKDDLD---- 240
Cg_XP_011455056.1/1-164       T-RF---T----QEEEESIDHFVN-YFG---RR--VFRYF----IVL-FTRKDDLD---- 240
Cg_XP_011414633.1/1-164       G-RH---T----EEEQNSVQHFVN-HFG---EH--IFKYF----IVL-FTLKDALD---- 240
Cg_XP_011421513.2/1-164       S-RY---T----KEEVESVEHFVR-YFG---ER--IYKYL----IVL-FTKKDDLD---- 240
Cv_XP_022301668.1/1-166       A-RF---T----DEEERTIEHFVR-YFG---EK--IHRYF----IVL-FTRKDDLD---- 240
Drer_090_1/1-158              D-RF---T----EEDRKTVEKIEK-ILG---EN--NQNNT----WIL-FTRGDKLE---- 240
Cg_XP_011424928.1/1-166       E-RF---T----EEEQKTVDVFMK-AFG---DD--LKDFL----VVV-FTHKDRLE---- 240
Cv_XP_022296314.1/1-166       A-RF---T----DEEESTVNHFVR-YFG---EK--IYKYF----IVL-FTRKEDLD---- 240
Cv_XP_022291927.1/1-164       G-RF---T----EEDQKTVDYFMT-VFG---EE--VKNYL----IVV-FTDKEKLV---- 240
Cv_XP_022295274.1/1-166       G-RF---T----EEEQKTVDFFMK-VFG---ED--LKDYL----IVV-FTHKDRLE---- 240
Cg_XP_011422393.2/1-160       S-RF---T----QEEEESICHFVN-YFG---RH--VFRYF----IVL-FTRKDDLD---- 240
Cv_XP_022295273.1/1-166       G-RF---T----EEEQKTVDFFMK-VFG---ED--LKDYL----IVV-FTHKDRLE---- 240
Cv_XP_022295282.1/1-166       G-RF---T----EEEQKTVDFFMK-VFG---ED--LKDFL----VVV-FTHKDRLE---- 240
Cv_XP_022296309.1/1-166       T-KF---T----DIEIFSIEHFVK-YFG---ES--IYDFV----IVL-VTWKDELD---- 240
Cv_XP_022294705.1/1-166       G-RF---T----KEDEKNMDFFMK-VFG---EQ--LKNHL----IVV-FSHKNKLE---- 240
Cv_XP_022294708.1/1-166       G-RF---T----KEDEKNMDFFMK-VFG---EQ--LKNHL----IVV-FSHKNKLE---- 240
Cv_XP_022294704.1/1-166       G-RF---T----KEDEKNMDFFMK-VFG---EQ--LKNHL----IVV-FSHKNKLE---- 240
Ac_XP_005108255.2/1-174       GQRH---V----AEE---LEVLKD-MFG---RDV-LKSHG----ICV-ITHADLSQ-KNV 240
Ac_XP_005108254.2/1-174       GQRH---V----AEE---LEVLKD-MFG---RDV-LKSHG----ICV-ITHADLSQ-KNV 240
Drer_092_1/1-158              N-RF---T----EQDERIPQMIEL-MFG---EG--VLNYC----IIL-FTHGDLLK---- 240
Bg_BGLB028483-PA/1-169        CSRY---T----RQEQETLKLIKA-TLG---ESV-IAKST----ICA-FTHGDLYK-HES 240
Cv_XP_022296310.1/1-166       T-KF---T----DIEIFSIEHFVK-YFG---ES--IYDFV----IVL-VTWKDELD---- 240
Cv_XP_022296313.1/1-166       T-KF---T----DIEIFSIEHFVK-YFG---ES--IYDFV----IVL-VTWKDELD---- 240
Cv_XP_022304624.1/1-166       S-RF---T----LEDEKSVEELVG-LFG---NQ--IYKYS----FIL-FTRGDQLA---- 240
Hsap_007_2/1-155              G-FY---T----KNDEAVLSTIQN-NFG---EK--FFEYM----IIL-LTRKEDLG---- 240
Cv_XP_022296312.1/1-166       T-KF---T----DIEIFSIEHFVK-YFG---ES--IYDFV----IVL-VTWKDELD---- 240
Ac_XP_005108256.2/1-174       GQRH---V----AEE---LEVLKD-MFG---RDV-LKSHG----ICV-ITHADLSQ-KNV 240
Cv_XP_022294703.1/1-166       G-RF---T----KEDEKNMDFFMK-VFG---EQ--LKNHL----IVV-FSHKNKLE---- 240
Cv_XP_022300528.1/1-164       S-RF---T----KEEEDSINHFVN-YFG---EG--VFRYF----IVL-FTRKDDLD---- 240
Atha_019_1/1-161              R-RI---S----KEEESTVNTLQC-IFG---SQ--ILDYC----IVV-FTGGDDLE---- 240
Cv_XP_022296311.1/1-166       T-KF---T----DIEIFSIEHFVK-YFG---ES--IYDFV----IVL-VTWKDELD---- 240
Pc_XP_025111442.1/1-168       DRRF---T----LQDYYCFERLEK-SFG---EN--ILPFL----MIV-FTGGDQLT-DPG 240
Pc_XP_025111444.1/1-168       DRRF---T----LQDYYCFERLEK-SFG---EN--ILPFL----MIV-FTGGDQLT-DPG 240
Cv_XP_022295280.1/1-166       G-RF---T----EEEQKTVDFLMK-VFG---ED--LKDYL----VVV-FTNKDRLE---- 240
Pc_XP_025111439.1_3/1-168     DRRF---T----LQDYYCFERLEK-SFG---EN--ILPFL----MIV-FTGGDQLT-DPG 240
Pc_XP_025111438.1/1-168       DRRF---T----LQDYYCFERLEK-SFG---EN--ILPFL----MIV-FTGGDQLT-DPG 240
Cv_XP_022295277.1/1-166       G-RF---T----EEEQKTVDFLMK-VFG---ED--LKDYL----VVV-FTNKDRLE---- 240
Cv_XP_022295278.1/1-166       G-RF---T----EEEQKTVDFLMK-VFG---ED--LKDYL----VVV-FTNKDRLE---- 240
Cv_XP_022310198.1/1-165       T-RF---T----EEERKSIQHFIK-YFG---ED--IYRYI----IVL-FTRKNDLD---- 240
Cv_XP_022295276.1/1-166       G-RF---T----EEEQKTVDFLMK-VFG---ED--LKDYL----VVV-FTNKDRLE---- 240
Cv_XP_022287296.1/1-166       E-RF---T----EEDEKTFKFFKT-LFG---DN--LKDYL----IVV-FTHICRLE---- 240
Cv_XP_022295275.1/1-166       G-RF---T----EEEQKTVDFLMK-VFG---ED--LKDYL----VVV-FTNKDRLE---- 240
Cv_XP_022304950.1/1-166       S-DF---T----DEEKQVIDNFKK-QFG---ES--IYSYF----IVL-FTRRDDLD---- 240
Cv_XP_022287295.1/1-166       G-RF---T----DEDQHTVDLFMK-VFG---DD--LKKYL----IVV-FADKEQLE---- 240
Pc_XP_025111441.1_2/1-168     DRRF---T----LQDYYCFERLEK-SFG---EN--ILPFL----MIV-FTGGDQLT-DPG 240
Pc_XP_025111440.1_3/1-168     DRRF---T----LQDYYCFERLEK-SFG---EN--ILPFL----MIV-FTGGDQLT-DPG 240
Cv_XP_022295279.1/1-166       G-RF---T----EEEQKTVDFLMK-VFG---ED--LKDYL----VVV-FTNKDRLE---- 240
Cg_XP_011437597.1/1-164       T-RY---T----KEEEKSVEQFVE-YFG---NE--FYNYF----IVL-FTRKDDLD---- 240
Cv_XP_022287294.1/1-166       G-RF---T----DEDQHTVDLFMK-VFG---DD--LKKYL----IVV-FADKEQLE---- 240
Cv_XP_022295281.1/1-166       G-RF---T----EEEQKTVDFFMK-VFG---ED--LKDYL----VVV-FTHKDRLE---- 240
Cg_XP_019930590.1/1-149       A-EG---T----AEEVKYMQHLVT-IFG---EK--IYEHF----IVL-LTKTDYHD---- 240
Pc_XP_025111435.1/1-164       SERF---T----KEEMDAYENFKT-IFG---QE--MTKYL----ILV-FTRVTQEE---- 240
My_XP_021343321.1/1-164       G-RF---T----AEERDSVELFIE-HFG---RS--VEKYM----IVL-FTGMDDLN---- 240
Pc_XP_025088643.1/1-160       G-RI---T----MEDERVYNRLIA-LFD---HQ--LQNYT----MVV-FTGGDDLK---- 240
Cv_XP_022303804.1/1-164       L-RF---T----KEEQQSVENFIE-QFG---EQ--IYEYS----FVL-FTRGDDLE---- 240
Cv_XP_022302161.1/1-158       G-II---N----KTDEETYSNLIK-MFG---SE--VPQHL----IIL-FTRKDDLI---- 240
Bg_BGLB033791-PA/1-170        GQKV---S----MEEVETIESLKH-LLG---KDI-IKKQC----VCV-FTGKDKAD-SD- 240
Cv_XP_022292453.1/1-166       G-RF---T----EEEQKTVEFFMA-VFG---EE--LKKYL----IVV-FTGKDKLE---- 240
Bflo_011_1/1-160              R-RF---T----ESETKAINIFQH-LFG---NR--FVDYA----IIL-VTGKDNLR---- 240
Cg_XP_011451721.1/1-157       G-NI---N----QNDEETYSNLIK-MFG---YE--VSHHM----IIL-FTRKDDLV---- 240
Cv_XP_022302348.1/1-158       G-II---N----KTDEETYSNLIK-MFG---SE--VPQHL----IIL-FTRKDDLI---- 240
Cv_XP_022292452.1/1-166       G-RF---T----EEEQKTVDFFMA-VFG---EE--LQKYL----IVV-FTDKDKLE---- 240
Pc_XP_025110949.1/1-164       SSRF---T----KEEIQAYENLKT-VFG---QE--MTKYL----ILV-VTAVTQKD---- 240
Cv_XP_022304628.1/1-164       L-RF---T----KEEQQSVENFIE-QFG---KQ--IYEYS----FVL-FTRGDDLE---- 240
Cv_XP_022304626.1/1-164       L-RF---T----KEEQQSVENFIE-QFG---KQ--IYEYS----FVL-FTRGDDLE---- 240
Cv_XP_022304627.1/1-164       L-RF---T----KEEQQSVENFIE-QFG---KQ--IYEYS----FVL-FTRGDDLE---- 240
Lg_XP_009057091.1/1-164       G-RF---T----QEECETIEFLKN-IFG---SH--VTDFL----IIV-FTGKDTLD---- 240
My_XP_021374749.1/1-158       TASF---T----KQDKEYFEGFLN-NFD---ND--VTKHI----IPV-ITHFDQIE---- 240
Cv_XP_022297635.1/1-165       N-RF---T----EEDMRTVKHFEK-YFG---EE--FYRYL----IVL-FTRKDDLD---- 240
Cv_XP_022303800.1/1-164       L-RF---T----KEEQQSVENFIE-QFG---EQ--IYEYS----FVL-FTRGDDLE---- 240
Cv_XP_022303802.1/1-164       L-RF---T----KEEQQSVENFIE-QFG---EQ--IYEYS----FVL-FTRGDDLE---- 240
Cv_XP_022303798.1/1-164       L-RF---T----KEEQQSVENFIE-QFG---EQ--IYEYS----FVL-FTRGDDLE---- 240
Cv_XP_022303805.1/1-164       L-RF---T----KEEQQSVENFIE-QFG---EQ--IYEYS----FVL-FTRGDDLE---- 240
Cv_XP_022303806.1/1-164       L-RF---T----KEEQQSVENFIE-QFG---EQ--IYEYS----FVL-FTRGDDLE---- 240
Cv_XP_022303803.1/1-164       L-RF---T----KEEQQSVENFIE-QFG---EQ--IYEYS----FVL-FTRGDDLE---- 240
Cv_XP_022303799.1/1-164       L-RF---T----KEEQQSVENFIE-QFG---EQ--IYEYS----FVL-FTRGDDLE---- 240
Cg_XP_011428816.1/1-164       S-RF---T----QEEEESIDHFVN-YFG---RH--VFRYF----IVL-FTRKDDLD---- 240
Atha_017_1/1-161              R-RI---S----QEEEATLNTLQV-IFG---SQ--IIDYL----VVL-FTGGDELE---- 240
Bflo_001_1/1-162              G-RF---T----EQDVKVVQILKE-IFG---DN--FMKYV----VIV-ITCKDVIV---- 240
Bflo_013_1/1-162              T-RF---T----KEDALAVDLLRH-VFG---ER--FLQCS----VMV-VTGMDVID---- 240
Cv_XP_022335699.1/1-167       S-RF---T----DEDKDTVKHFEK-YFG---EE--LYRYL----IVV-FTGKDQLE---- 240
Atha_018_1/1-159              R-RL---T----EEEQSTLRTLKI-LFG---SQ--IVDYI----IVV-FTNEDALE---- 240
Ac_XP_005110990.1/1-174       GNRF---T----EEEFGTIEFLKS-LFG---PAF-VKDFC----ILV-FTHGELFD-INN 240
Bg_BGLB016943-PB/1-171        A-RF---T----DEDREVMRLLKS-TFG---EDF-IEKFC----ILI-VTHADNYD-PE- 240
Ac_XP_005104629.1/1-172       GRRF---T----RQDEDNVEFLKQ-LLG---PDV-FRKYG----VCV-VTGGDNFR-SAM 240
Drer_016_3/1-161              G-RF---T----KEETDTIDLIKK-IFG---TK--SAQFS----IVL-FTRGDDL----- 240
Cv_XP_022300251.1/1-165       S-RF---T----KEEEDSIKQFVD-HFG---ER--VFDYM----MVV-FTRHDDLV---- 240
Bg_BGLB012732-PB/1-172        GTRF---T----LEDEDTVNLLKE-IFG---QHF-FSKFC----IIV-MTCGDLFE-RET 240
Cg_XP_011422350.2/1-164       G-RF---T----EEEQKTVDHFVK-CFG---NT--VYQYF----IVL-FTRKDELE---- 240
Pc_XP_025085187.1/1-165       ANRY---T----QEENGVYERLKS-LLD---KH--VTEYM----IVI-FTRGSDLR---- 240
Cg_XP_019917937.1/1-164       P-RF---T----NEDEKTINHFGD-FFG---ND--VYRYI----IIV-FTGKDKLD---- 240
Drer_095_1/1-162              N-RF---T----ELEQQTLQKIEL-MFG---KD--VLNYC----IIL-FTHGDLLD---- 240
Cv_XP_022332189.1/1-158       K-PF---T----QTRPSLLQQVEN-IL-----A--LKDYTGSNLLVA-LTFADFLE---- 240
Cv_XP_022316749.1/1-147       Q-RL---Q----KEEVSCIEMFLK-DMKT------FHLRT----FIV-LTRGNNLK---- 240
Cv_XP_022290458.1/1-163       N-RF---T----EEEHQTFYFFVQ-QFG---KN--ILQYV----FLL-FTRKDELD---- 240
Cg_XP_011422444.1/1-165       G-RF---T----KEEKETVELLQR-AFG---PS--MVKYL----IVV-FTRKDDLD---- 240
Drer_017_3/1-161              G-RF---T----KEETDTIDLIKK-IFG---TK--SAQFS----IVL-FTRGDDL----- 240
Cv_XP_022332603.1/1-158       K-PF---T----QTRPSLLQQVEN-IL-----A--LKDYTGSNLLVA-LTFADFLE---- 240
Cv_XP_022332604.1/1-158       K-PF---T----QTRPSLLQQVEN-IL-----A--LKDYTGSNLLVA-LTFADFLE---- 240
Ec_RUS73787.1/1-175           GTRM---T----MEERKAVGLLKC-ILG---EDV-IKNHT----ICV-ITFGDRFK-QEV 240
Atha_015_1/1-159              K-RL---T----EEEKSALFALKI-LFG---SK--IVDYM----IVV-FTNEDSLE---- 240
Atha_012_1/1-161              S-RI---S----QEEENALCTLQM-LFG---GK--IVDYL----IVV-FTCGDMLE---- 240
Cg_XP_019927754.1/1-162       G-RH---T----KEEANTVDFFLE-LFG---AG--IESYV----IVV-FTGKDTLI---- 240
Pc_XP_025111470.1/1-162       DVRY---T----AEEFAIYKDFKR-LWG---DNAGIRRHL----VVA-FTFGDKQD---- 240
Drer_045_3/1-161              G-RF---T----KEETDTIDLIKK-IFG---TK--SAQFS----IVL-FTRGDDL----- 240
Bflo_002_1/1-162              G-RF---T----EQDVKVVEILKE-IFG---EA--FMKYV----VIV-LTNKDKIV---- 240
Cg_XP_019927752.1/1-164       G-RH---T----IEEANTIDFFLE-LFG---AN--IESYV----IVV-FTGKDTLI---- 240
Cg_XP_011427670.1/1-169       G-RL---T----AEEEESVRILTG-RFG---EQ--VKKCL----IIV-FTGKSQLD---- 240
Cg_XP_011456413.1/1-164       S-RF---T----KEDEESINHFVN-YFG---EN--VFRYF----VVL-FTRKDDLE---- 240
Ac_XP_005093066.2/1-173       GNRF---T----QEEQETLASLRS-ILG---PNV-IRDFC----VIV-FTHGESFD-MKN 240
Drer_055_3/1-161              D-RF---T----EEERKTVEKIEK-ILG---EK--HQKNT----WIL-FTGGDELE---- 240
My_XP_021376515.1/1-164       N-RF---T----EEEHETVRLLKK-AFG---DN--MMKYL----IVV-FTRKDDLN---- 240
Cv_XP_022297006.1/1-167       T-RF---T----EEEEQSVQHFVQ-YFG---EN--AYKYF----IVL-FTRKDELD---- 240
Drer_062_1/1-142              D-PL---N----NEDRAEMEEIQK-IFS---SR--INKHI----MIL-IMQNSEHQ---- 240
My_XP_021364561.1/1-162       G-RI---T----PEEQNTITHFSN-VFG---EE--FFKYL----IVL-FTRKDDLE---- 240
Drer_068_1/1-162              G-RF---T----KEEAKSVKFIQE-TFG---EH--SLMFT----MVL-FTRGDELG---- 240
Bg_BGLB017488-PB/1-176        GGRF---T----KEDKNVIETLKN-IFG---PNI-VKEYC----ILL-VTHGDNYR-SNK 240
Cv_XP_022291053.1/1-165       N-RF---T----EEEQRTVDHFVR-HFG---EN--IYKYF----FVL-FTRQDELE---- 240
Pc_XP_025083380.1/1-156       DVRY---T----AEEYAIYKEFKS-LWG---DKSSIKRQL----VVA-FTFGDRQD---- 240
Pc_XP_025101022.1/1-164       DCRF---T----REDYFMYEDMKS-MFG---ES--LTRFL----ILV-FNGISQKD---- 240
Bg_BGLB008770-PB/1-168        GFRF---E----SQDLIAIEDFKR-IFG---EHF-LKDYG----ILV-FTFGDYFE-QDV 240
Drer_094_2/1-162              N-RF---T----EQEQLIPQMIEI-IFG---QE--VLKYS----IIL-FTHGDQLD---- 240
Cv_XP_022291807.1/1-166       N-RF---T----EEEERTVDHFVR-QFG---EN--IFQYF----FVL-FTRKDELD---- 240
Cv_XP_022302920.1/1-165       S-RF---T----NEEKECINHFVK-NVG---EN--VYQHS----IIL-FTRKDDLD---- 240
Lg_XP_009057918.1/1-161       E-RF---T----REDIESMEILKQ-MLG---DG--TMHHI----IVV-FTRKDHLE---- 240
Ac_XP_005102778.2/1-175       GQRY---T----REELETIACLKS-LFG---ESF-VKDFG----VLV-FTYGESFD-LQN 240
Drer_048_4/1-162              N-RF---T----KQEQQILQKIEL-MFG---EE--VLKYS----IIL-FTHGDLLD---- 240
Ec_RUS75776.1/1-170           GDRC---D----QEDEEILKLLTD-ELG---KSI-ITDRT----VII-LTHLDNFD-RDF 240
Pc_XP_025111180.1_2/1-145     S-QV---A----SEDFSFFEGLEV-YFG---ER--LEHHL----IVV--TVTDERS---- 240
Cv_XP_022295827.1/1-164       S-RF---T----QEEKECIDHFVN-YFG---KR--VYRYF----IVL-FTRKDDLD---- 240
Ec_RUS74182.1/1-175           GARF---T----EEDRQCMEYLKK-VFG---EDS-LRRFG----IVV-CTCGDNFE-VER 240
Pc_XP_025111351.1/1-164       SDRF---T----KEEIQAYENLKA-IFG---QE--MTKYL----ILV-LTRVSEEE---- 240
Cg_XP_011432416.1/1-164       A-RY---T----EEEEKSVQHFVD-AFG---EN--IFKYF----IIL-FTRKDDLD---- 240
Bflo_012_1/1-152              G-KF---T----WEEAETLRIFEL-MFG---ER--FLKHS----LLL-ITGNDELM---- 240
Bflo_008_1/1-158              G-RF---T----WEEAETIKLYEL-MFG---ER--LLKHS----LLL-ITAKDELT---- 240
Drer_021_1/1-146              G-TL---T----DVENGALKLINV-IFG---VG--ASDYV----IVV-SMHEDQ-G---- 240
Ac_XP_012943010.1/1-173       GNRF---T----EEESRTVRSLKS-LLG---EDV-LRRHC----VIV-FTHGELFD-LSR 240
Drer_046_3/1-161              D-RF---T----EEERKTVEKIEK-ILG---EK--HQKNT----WIL-FTGGDELE---- 240
Drer_057_1/1-142              D-PL---N----NEDRAEMEEIQK-IFS---SR--INKHI----MIL-IMQNSEHQ---- 240
Bg_BGLB035974-PA/1-169        CGRY---T----RQEQETLKLIKA-TLG---EDV-IAKNT----ICV-FTHGDLYK-HES 240
Cg_XP_011432417.1/1-164       A-RY---T----EEEEKSVQHFVD-AFG---EN--IFKYF----IIL-FTRKDDLD---- 240
Drer_051_1/1-141              D-PL---N----NEDRAEMEEIQK-IFS---SR--INKHI----MIL-IKQNSDHQ---- 240
Bg_BGLB032430-PA_2/1-170      GNRF---S----SQDSHTVKLVTG-TLG---NSV-LQKNI----ICV-FSYGDMYQ-ED- 240
Bg_BGLB026189-PA/1-171        GGRF---T----QEDTDVVIFLKK-IFG---ESF-IKDFC----ILV-LTNGDFFQ-NEN 240
My_XP_021370080.1/1-165       G-RF---T----KEERDAVGHLAD-LFG---DD--MYKYL----VVL-FTGRDNLE---- 240
My_XP_021370082.1/1-165       G-RF---T----KEERDAVGHLAD-LFG---DD--MYKYL----VVL-FTGRDNLE---- 240
My_XP_021370077.1/1-165       G-RF---T----KEERDAVGHLAD-LFG---DD--MYKYL----VVL-FTGRDNLE---- 240
My_XP_021370088.1/1-165       G-RF---T----KEERDAVGHLAD-LFG---DD--MYKYL----VVL-FTGRDNLE---- 240
My_XP_021370086.1/1-165       G-RF---T----KEERDAVGHLAD-LFG---DD--MYKYL----VVL-FTGRDNLE---- 240
My_XP_021352273.1/1-164       G-RI---T----PEEQNTITHFSR-IFG---EE--FFRYL----IVL-FTRRDELE---- 240
Drer_090_2/1-161              N-RF---T----EQEEQIPQMIEL-MFG---EE--VLKYS----IIL-FTHGDLLD---- 240
Drer_098_3/1-161              D-RF---T----ELEQQTLQKIEL-IFG---KD--VLNYC----IIL-FTHGDLL----- 240
Pc_XP_025083384.1/1-165       NARF---T----EEEFEAFLRLKT-VFS---EK--MNDYL----MVV-LTGITDAE---- 240
My_XP_021370084.1/1-165       G-RF---T----KEERDAVGHLAD-LFG---DD--MYKYL----VVL-FTGRDNLE---- 240
My_XP_021370073.1/1-165       G-RF---T----KEERDAVGHLAD-LFG---DD--MYKYL----VVL-FTGRDNLE---- 240
Atha_020_1/1-161              R-RI---T----QEEENTLSTLQV-LFG---NE--ILDYL----IVL-FTGGDELE---- 240
Bflo_004_1/1-162              S-RF---T----QEEIDAIAMLKE-LFG---KN--FMQYV----VIV-LSHKDEID---- 240
Drer_096_3/1-161              D-RF---T----ELEQQTLQKIEL-IFG---KD--VLNYC----IIL-FTHGDLL----- 240
My_XP_021370074.1/1-165       G-RF---T----KEERDAVGHLAD-LFG---DD--MYKYL----VVL-FTGRDNLE---- 240
My_XP_021370083.1/1-165       G-RF---T----KEERDAVGHLAD-LFG---DD--MYKYL----VVL-FTGRDNLE---- 240
Pc_XP_025111182.1/1-170       DRRF---T----EEEYGAIKTLQN-LFG---QS--VRHHL----MMV-FTGGDDLQ-VPF 240
My_XP_021370072.1/1-165       G-RF---T----KEERDAVGHLAD-LFG---DD--MYKYL----VVL-FTGRDNLE---- 240
My_XP_021370076.1/1-165       G-RF---T----KEERDAVGHLAD-LFG---DD--MYKYL----VVL-FTGRDNLE---- 240
Drer_050_1/1-162              I-RF---T----EQEEQIPQMIEK-IFG---EE--VLKYS----IIL-FTYGDQLD---- 240
My_XP_021370079.1/1-165       G-RF---T----KEERDAVGHLAD-LFG---DD--MYKYL----VVL-FTGRDNLE---- 240
My_XP_021370078.1/1-165       G-RF---T----KEERDAVGHLAD-LFG---DD--MYKYL----VVL-FTGRDNLE---- 240
Pc_XP_025085174.1_2/1-162     G-RF---T----EEEEHSYTLLMA-LFE---ER--LAKYT----IVV-FTGGDKI----- 240
Pc_XP_025085171.1_2/1-162     G-RF---T----EEEEHSYTLLMA-LFE---ER--LAKYT----IVV-FTGGDKI----- 240
Bg_BGLB000690-PB/1-170        GVRF---H----KQEKDAVERVKE-IFG---QNV-FRNFG----IIA-FSYGDLFD-QDN 240
Drer_024_1/1-162              G-RF---T----KEEETSVKFIKE-TFG---EH--SLMFT----IVL-FTRGDDLK---- 240
Pc_XP_025085172.1_2/1-162     G-RF---T----EEEEHSYTLLMA-LFE---ER--LAKYT----IVV-FTGGDKI----- 240
My_XP_021370085.1/1-165       G-RF---T----KEERDAVGHLAD-LFG---DD--MYKYL----VVL-FTGRDNLE---- 240
Pc_XP_025085173.1_2/1-162     G-RF---T----EEEEHSYTLLMA-LFE---ER--LAKYT----IVV-FTGGDKI----- 240
Cg_XP_011449218.1/1-176       G-RI---T----EQEKYTLKYMSE-MFGD--ED--FLNHT----ILV-ITRKEDLD-PEL 240
Ppat_001_1/1-161              R-RF---T----DEEIAAVESLQT-IFG---EK--VVNYM----VVV-FTGGDDLE---- 240
Drer_058_2/1-162              G-RF---T----EEEAKSVEFIKE-TFG---QN--SLMFT----MVL-FTRGDELR---- 240
My_XP_021370075.1/1-165       G-RF---T----KEERDAVGHLAD-LFG---DD--MYKYL----VVL-FTGRDNLE---- 240
Atha_023_1/1-161              T-RI---S----QREEFTFNTLQQ-IFD---DK--ILDYF----IVV-FTGGDELE---- 240
Bg_BGLB032082-PA/1-180        GVRF---T----KQEQDAVKVFDS-VFG---PGM-IPKWG----IIL-FTYGDLFY-QDA 240
Drer_063_1/1-160              G-RL---T----AEEKHAVKWIQE-NFG---QE--AARYT----IIL-FTHADQLK---- 240
My_XP_021370087.1/1-165       G-RF---T----KEERDAVGHLAD-LFG---DD--MYKYL----VVL-FTGRDNLE---- 240
My_XP_021370081.1/1-165       G-RF---T----KEERDAVGHLAD-LFG---DD--MYKYL----VVL-FTGRDNLE---- 240
Cv_XP_022299414.1/1-165       A-RF---T----DEEERSVQHFVD-NFG---QN--AYKYF----IVL-FTRKDELI---- 240
Cv_XP_022299411.1/1-165       A-RF---T----DEEERSVQHFVD-NFG---QN--AYKYF----IVL-FTRKDELI---- 240
Cv_XP_022299413.1/1-165       A-RF---T----DEEERSVQHFVD-NFG---QN--AYKYF----IVL-FTRKDELI---- 240
Cv_XP_022299412.1/1-165       A-RF---T----DEEERSVQHFVD-NFG---QN--AYKYF----IVL-FTRKDELI---- 240
Cv_XP_022299415.1/1-165       A-RF---T----DEEERSVQHFVD-NFG---QN--AYKYF----IVL-FTRKDELI---- 240
Cv_XP_022299405.1/1-165       A-RF---T----DEEERSVQHFVD-NFG---QN--AYKYF----IVL-FTRKDELI---- 240
Ec_RUS77132.1/1-173           GARF---T----QEDRDTVAFLKN-LFG---VDF-VKNYC----ILV-ITCGDLFQ-RDS 240
Cv_XP_022299408.1/1-165       A-RF---T----DEEERSVQHFVD-NFG---QN--AYKYF----IVL-FTRKDELI---- 240
Cv_XP_022299410.1/1-165       A-RF---T----DEEERSVQHFVD-NFG---QN--AYKYF----IVL-FTRKDELI---- 240
My_XP_021358026.1/1-165       DTRH---T----TADKKTAEEILK-MFG---HN--VKDFV----LPV-FTKADQLR---- 240
My_XP_021358006.1/1-165       DTRH---T----TADKKTAEEILK-MFG---HN--VKDFV----LPV-FTKADQLR---- 240
Bg_BGLB034427-PA/1-175        GGRF---T----KEDKNVIETLKN-IFG---PNI-VKEYC----ILL-VTHGDNYR-SNK 240
Cv_XP_022301145.1/1-165       E-RY---T----SEDEFTVQHFVK-YFG---GN--VYKYF----IVL-FTRKDQLD---- 240
Cv_XP_022299416.1/1-165       A-RF---T----DEEERSVQHFVD-NFG---QN--AYKYF----IVL-FTRKDELI---- 240
Cv_XP_022299407.1/1-165       A-RF---T----DEEERSVQHFVD-NFG---QN--AYKYF----IVL-FTRKDELI---- 240
Cv_XP_022298016.1/1-165       A-RF---T----EEEEQSVQHFVQ-YFG---EN--AYDYF----IVL-FTRKDDLE---- 240
Cv_XP_022298015.1/1-165       A-RF---T----EEEEQSVQHFVQ-YFG---EN--AYDYF----IVL-FTRKDDLE---- 240
My_XP_021358034.1/1-165       DTRH---T----TADKKTAEEILK-MFG---HN--VKDFV----LPV-FTKADQLR---- 240
Drer_052_2/1-142              D-PL---T----DEDKAEMEVIQR-VFS---SR--INKHL----ITL-IMQNSEHQ---- 240
My_XP_021358016.1/1-165       DTRH---T----TADKKTAEEILK-MFG---HN--VKDFV----LPV-FTKADQLR---- 240
Cv_XP_022301840.1/1-164       S-RF---T----QEEEDSINHFVN-NFG---EG--AFRYF----IVL-FTRKDDLD---- 240
Drer_014_1/1-162              G-RL---T----KEETDTIDLIKK-IFG---TK--AAQFS----IVL-FTRGDDLG---- 240
Cv_XP_022297618.1/1-164       S-RF---T----KEEKECIDHFIK-YFG---EN--ICQYF----IIL-FTRKDDLD---- 240
Cg_XP_019923181.1/1-160       SQTI---D----ETDLTMYNDLID-MLG---EH--VCDYL----IIV-FAGVEP------ 240
My_XP_021357934.1/1-165       NVRY---T----NECHETIDRYLE-LFG---PK--VIDYI----LPV-FTKSDQFQ---- 240
Cg_XP_011428777.1/1-160       SQTI---D----ETDLTMYNDLID-MLG---EH--VCDYL----IIV-FAGVEP------ 240
Cv_XP_022297620.1/1-164       S-RF---T----KEEKECIDHFIK-YFG---EN--ICQYF----IIL-FTRKDDLD---- 240
Drer_003_5/1-162              E-KI---T----QEEKDLLDLITK-MFG---PE--AAKFS----IVL-FTKADTLK---- 240
Cg_XP_011441429.1/1-164       G-RF---T----KEEEDSINHFVN-YFG---KE--VFRYF----IVL-FTRKDDLD---- 240
Cv_XP_022299409.1/1-165       A-RF---T----DEEERSVQHFVD-NFG---QN--AYKYF----IVL-FTRKDELI---- 240
Cv_XP_022299418.1/1-165       A-RF---T----DEEERSVQHFVD-NFG---QN--AYKYF----IVL-FTRKDELI---- 240
Cv_XP_022297619.1/1-164       S-RF---T----KEEKECIDHFIK-YFG---EN--ICQYF----IIL-FTRKDDLD---- 240
Bg_BGLB033631-PA/1-169        GGRY---T----GEEQDAIKNLKA-VLG---DTF-VREFC----ILV-MSYGDCFK-TDP 240
Hsap_001_1/1-162              G-RY---T----EEEHKATEKILK-MFG---ER--ARSFM----ILI-FTRKDDLG---- 240
Cv_XP_022296665.1/1-164       S-RF---T----QEEKECIDHFVT-YFG---KR--VYRYF----IVL-FTRKDDLD---- 240
Cv_XP_022296700.1/1-164       S-RF---T----QEEKECIDHFVT-YFG---KR--VYRYF----IVL-FTRKDDLD---- 240
Drer_009_3/1-162              G-RI---T----KEETETIDLIKK-IFG---LK--SAQFS----IVL-FTRGDDLE---- 240
Ac_XP_005093064.1/1-173       GNRF---T----QEEQETLASLRS-ILD---PNV-IRDFC----VVV-FTYGESFD-MKK 240
Cv_XP_022316749.1_2/1-148     Q-RL---Q----TEEMSCIQMFLR-DMIT------FHNRS----FIL-LTRGNSPV---- 240
Amil_006_1/1-161              G-RF---T----AEDDEALQLLLK-FFS---AE--AQKYM----ILV-LTHGDEAE-YS- 240
Drer_011_3/1-162              L-RF---T----KEETDTVDLIKK-IFG---TK--SAQFS----IVL-FTRGDDLK---- 240
Cv_XP_022302475.1/1-165       G-RF---T----KEEKDTVELLQR-AFG---PD--MLSYL----VVV-FTRKDDLD---- 240
Cv_XP_022302477.1/1-165       G-RF---T----KEEKDTVELLQR-AFG---PD--MLSYL----VVV-FTRKDDLD---- 240
Drer_008_3/1-162              G-RI---T----KEETETIDLIKK-IFG---LK--SAQFS----IVL-FTRGDDLE---- 240
Cv_XP_022302183.1/1-165       TKVY---T----TEDGRALERFVN-TFG---EE--IFKFC----IVL-VTRKDELD---- 240
Pc_XP_025085176.1/1-163       G-RY---T----EEDQGVYERVKS-LLD---DR--VTDYI----III-FTRGDELV---- 240
My_XP_021356527.1_2/1-165     G-RI---T----PEEQNTITHFSN-VFG---EE--FFKYL----IVL-FTRKDDLE---- 240
Cv_XP_022296317.1/1-165       TKVY---T----TEDGRALERFVN-TFG---EE--IFKFC----IVL-VTRKDELD---- 240
Am_XP_029197400.1/1-193       GSRF---T----RDDYDALQMLLK-FLT---AD--AQNYM----ILL-LTHGDEAE-YHA 240
Am_XP_029197401.1/1-193       GSRF---T----RDDYDALQMLLK-FLT---AD--AQNYM----ILL-LTHGDEAE-YHA 240
Pc_XP_025085177.1/1-163       G-RY---T----EEDQGVYERVKS-LLD---DR--VTDYI----III-FTRGDELV---- 240
Pc_XP_025085175.1/1-163       G-RY---T----EEDQGVYERVKS-LLD---DR--VTDYI----III-FTRGDELV---- 240
Cv_XP_022304615.1/1-165       T-RF---T----SEEQNAITHFIE-QFG---EN--IYTYS----FVV-FTRGDDLE---- 240
Pc_XP_025111480.1/1-161       DVRY---T----AEEFAIYKDFKR-LWG---DNAGLRRHL----VVA-FTFGDRQN---- 240
Cv_XP_022304617.1/1-165       T-RF---T----SEEQNAITHFIE-QFG---EN--IYTYS----FVV-FTRGDDLE---- 240
Cv_XP_022304620.1/1-165       T-RF---T----SEEQNAITHFIE-QFG---EN--IYTYS----FVV-FTRGDDLE---- 240
Bg_BGLB008396-PB/1-175        GIRF---T----KEEFESVRLLKQ-IFG---ESF-VQRFC----IVI-VTCGDHFR-TEC 240
Cv_XP_022301812.1/1-165       E-RY---T----SEEERTVEHFVK-YFG---EN--VYKYF----IVL-FTRKDQLD---- 240
Bg_BGLB028741-PA/1-171        GARL---T----EEEQDAIQFLKK-IFG---ERF-FNKFC----VIV-MTCGDNFR-DDD 240
Cg_XP_011434056.2/1-164       T-RY---T----EEEKRTVEHFVK-YFG---DK--IYGYF----IVL-FTRKDDLD---- 240
Cv_XP_022304618.1/1-165       T-RF---T----SEEQNAITHFIE-QFG---EN--IYTYS----FVV-FTRGDDLE---- 240
Cv_XP_022304619.1/1-165       T-RF---T----SEEQNAITHFIE-QFG---EN--IYTYS----FVV-FTRGDDLE---- 240
Cv_XP_022304158.1/1-165       N-RF---T----EEEQQTIEQFVN-QFG---ND--VYKYF----IVL-FTRKEDLD---- 240
Cv_XP_022307700.1/1-165       L-RF---T----QEEQQFVENFIE-QFG---EQ--VYEYS----IVL-FTKGDDLE---- 240
Cv_XP_022304621.1/1-165       T-RF---T----SEEQNAITHFIE-QFG---EN--IYTYS----FVV-FTRGDDLE---- 240
Cv_XP_022304616.1/1-165       T-RF---T----SEEQNAITHFIE-QFG---EN--IYTYS----FVV-FTRGDDLE---- 240
Drer_054_1/1-162              D-RF---T----ELEEKIPLIIKK-IFR---EE--VLKYS----IIL-FTRGDQLD---- 240
Drer_022_2/1-161              G-PF---T----QEERETLELIKM-TFG---QN--AKSYA----MVL-FTKGDNLD---- 240
Drer_023_2/1-161              G-PF---T----QEERETLELIKM-TFG---QN--AKSYA----MVL-FTKGDNLD---- 240
Drer_015_1/1-161              G-PF---T----REERETLELIKM-TFG---QN--AQSYT----MVL-FTKGDNLD---- 240
Lg_XP_009057828.1/1-171       G-RF---T----KEEVDTLEILRN-LFG---EN--VHKYV----IVV-FTNKDDLD---- 240
Drer_081_2/1-162              G-RF---T----KEDKDTVDIFLK-IFG---ED--AGKHF----MIL-FTHGDELK---- 240
Drer_002_4/1-162              G-KI---S----QEKGEILDMITM-MFG---PE--AAKFS----VVL-FTEADILN---- 240
Drer_021_2/1-162              G-PF---T----REERETLELIKM-TFG---QN--AKSYT----MVL-FTKGDNLT---- 240
Drer_099_1/1-160              N-RH---T----DEDANTVKWIQE-NFG---EE--AVRYT----MVL-FTHVDLLT---- 240
Pc_XP_025113852.1/1-173       GIRF---T----EEEVKCLELLRV-IFG---SE--LLKYL----VLV-FTHGDRLA-DPE 240
Am_XP_029205911.1/1-193       GTRF---T----GEDYEALQLLLK-FFS---AE--AQKYM----ILV-LTHGDEAE-YNA 240
Am_XP_029205910.1/1-193       GTRF---T----GEDYEALQLLLK-FFS---AE--AQKYM----ILV-LTHGDEAE-YNA 240
Am_XP_029213785.1/1-193       GSRF---T----RDDYDALQMLLK-FLT---AD--AQKYM----ILV-LTHGDQAE-YNA 240
Am_XP_029213789.1/1-193       GSRF---T----RDDNDALKMLLT-FLR---TD--SQNYM----ILL-LTHGDEAE-YHA 240
Drer_004_1/1-162              G-RI---T----KEEADTIDLIKK-IFG---PK--SAQFS----IVL-FTRGDDLK---- 240
Am_XP_029213783.1/1-193       GSRF---T----RDDYDALQMLLK-FLT---AD--AQKYM----ILV-LTHGDQAE-YNA 240
Drer_079_1/1-160              G-RF---T----KQEEDILKRVRK-VFG---KD--VLKHV----IIL-FTYGDECE---- 240
Drer_007_3/1-162              G-RF---T----KEEADTIDLIKK-IFG---QK--AAQFS----MVL-FTRADELK---- 240
Bg_BGLB012262-PA/1-167        DVRF---T----TEEWNTYIILKR-HFG---PDF-L-KVC----VVA-FTRGDVYD-LSE 240
Hsap_004_1/1-162              G-RF---T----AQDQQAVRQVRD-MFG---ED--VLKWM----VIV-FTRKEDLA---- 240
Pc_XP_025088644.1/1-164       G-RF---T----KEDEGVYNRLTA-LFD---QQ--LQNYS----MVV-FTGGDDLL---- 240
Bg_BGLB016854-PA/1-171        TGTF--------LYDSKYFSVLEN-ILG---EDF-VTNKS----ILI-VTYGDCFI-SSN 240
Bg_BGLB023742-PA/1-155        GVRF---T----KQEKDAVQEVRS-MFG---LNV-FRDHG----III-MTYGDLFE-ADS 240
Cv_XP_022295072.1/1-166       G-RF---T----EDDQKTVDCFMK-VFG---ED--LKNYL----IVV-FTHKNPLE---- 240
Pc_XP_025110380.1/1-160       DIRY---T----PEEYQIYQQIKK-ALG---EQY-LRSRL----TVA-FTFGDRQD---- 240
Pc_XP_025110379.1_3/1-160     DIRY---T----PEEYQIYQQIKK-ALG---EQY-LRSRL----TVA-FTFGDRQD---- 240
Pc_XP_025110378.1_2/1-160     DIRY---T----PEEYQIYQQIKK-ALG---EQY-LRSRL----TVA-FTFGDRQD---- 240
Bg_BGLB010064-PC/1-171        A-RF---T----KEDKDVVRQLKS-TFG---ADF-IEKYC----ILV-VTHADNYD-PE- 240
Pc_XP_025110381.1_5/1-160     DIRY---T----PEEYQIYQQIKK-ALG---EQY-LRSRL----TVA-FTFGDRQD---- 240
Cg_XP_019918616.1/1-163       S-GY---T----MNEQKTIEHYVK-YFG---EK--LYNYL----ILL-F-RKDDLD---- 240
Pc_XP_025110377.1/1-160       DIRY---T----PEEYQIYQQIKK-ALG---EQY-LRSRL----TVA-FTFGDRQD---- 240
Drer_086_1/1-147              DKHL---S----SQDMEMFTELKK-KFG---EK--MVENT----IVM-VEKK-------- 240
Bg_BGLB007186-PB/1-171        G-RF---S----NEDKDTVDFLKK-LFG---VES-VKQNC----ILV-ITHGDEFE-SE- 240
Pc_XP_025111466.1/1-162       DVRY---T----AEEFAIYKDFKR-LWG---DNAGIRRHL----VVA-FTFGDRQN---- 240
Cv_XP_022301590.1/1-165       E-RF---T----EEEERTVDHFVK-HFG---DD--IYKYF----IVL-FTRKEELN---- 240
Cv_XP_022301132.1/1-165       E-RY---T----SEEERTVEHFVK-YFG---EN--VYKYF----IVL-FTRKDQLD---- 240
Pc_XP_025083379.1/1-162       DVRY---T----AEEYAIYKEFKS-LWG---DKSSIKRQL----VVA-FTFGDRQD---- 240
Pc_XP_025083378.1/1-162       DVRY---T----AEEYAIYKEFKS-LWG---DKSSIKRQL----VVA-FTFGDRQD---- 240
Cv_XP_022296100.1/1-177       G-RV---T----EEEKNTLKYMSD-LFGG--QD--FLNHT----ILI-VTRKEDLN-PDM 240
Drer_081_1/1-162              G-RF---T----EQERRVMDTLQK-ILC---SN--VNLYT----TVL-FTYGDKLK---- 240
Cv_XP_022299662.1/1-177       G-RV---T----EEEKNTLKYMSD-LFGG--QD--FLNHT----ILI-VTRKEDLN-PDM 240
Pc_XP_025110548.1_2/1-165     SPAD---L----NDAVRRFTRVKG-LWN---EEF-IRQRL----VVL-FTFGDKEA---- 240
Pc_XP_025110547.1_2/1-165     SPAD---L----NDAVRRFTRVKG-LWN---EEF-IRQRL----VVL-FTFGDKEA---- 240
Pc_XP_025111439.1/1-165       SPAD---L----NDAVRRFTRVKG-LWD---EDF-IRQRL----VVL-FTFGDEKA---- 240
Pc_XP_025111438.1_2/1-165     SPAD---L----NDAVRRFTRVKG-LWD---EDF-IRQRL----VVL-FTFGDEKA---- 240
Pc_XP_025111461.1/1-162       DVRY---T----AEEYAIYKQIKE-HWG---SD--FCKHL----VVA-FTFGDRLE---- 240
Pc_XP_025111462.1/1-162       DVRY---T----AEEYAIYKQIKE-HWG---SD--FCKHL----VVA-FTFGDRLE---- 240
Pc_XP_025111473.1/1-163       DVRY---T----AEEYAIYTKIKD-LWG---DD--FCKNL----VIA-FTFKDRLD---- 240
Pc_XP_025111463.1/1-162       DVRY---T----AEEYAIYKQIKE-HWG---SD--FCKHL----VVA-FTFGDRLE---- 240
Pc_XP_025111464.1/1-162       DVRY---T----AEEYAIYKQIKE-HWG---SD--FCKHL----VVA-FTFGDRLE---- 240
Pc_XP_025111471.1/1-163       DVRY---T----AEEYAIYTKIKD-LWG---DD--FCKNL----VIA-FTFKDRLD---- 240
Pc_XP_025082553.1/1-162       DVYD---I----TSGIRRYFRFRK-LWG---ANS-IRRRL----VVV-FTFPGE------ 240
Pc_XP_025111180.1/1-160       DLRY---T----AEEYQIYEQIKK-VLG---EEY-VKQRL----TVA-FTFGDRQD---- 240
Pc_XP_025082553.1_3/1-159     DVRY---T----AEEFAILNEIRN-VWG---GNS-LFSRL----VVA-FTFGDRLD---- 240
Pc_XP_025111472.1/1-163       DVRY---T----AEEYAIYTKIKD-LWG---DD--FCKNL----VIA-FTFKDRLD---- 240
Pc_XP_025111442.1_3/1-165     SPAD---L----NDAVRRFTRVKG-LWD---EDF-IRQRL----VVL-FTFGDEKA---- 240
Pc_XP_025111440.1/1-165       SPAD---L----NDAVRRFTRVKG-LWD---EDF-IRQRL----VVL-FTFGDEKA---- 240
Pc_XP_025111444.1_3/1-165     SPAD---L----NDAVRRFTRVKG-LWD---EDF-IRQRL----VVL-FTFGDEKA---- 240
Pc_XP_025111441.1_3/1-165     SPAD---L----NDAVRRFTRVKG-LWD---EDF-IRQRL----VVL-FTFGDEKA---- 240
Drer_057_2/1-162              G-RF---T----EEEAKSVNFIKE-TFG---QN--SLMFT----MVL-FTRGDELR---- 240
Skow_001_3/1-161              D-RF---T----KEHADSIKIFHK-TFG---DE--MMKYL----IVL-FTRKDALT---- 240
Bflo_003_1/1-162              P-RF---T----DEEKRAYDSLLQ-MFR---QD--ILKHV----IIL-FTYGDDFE---- 240
Pc_XP_025111434.1/1-164       SSRF---T----KEEIQAYENLKT-IFG---QE--MTKYL----ILV-ITAVTQKE---- 240
Bflo_006_1/1-158              D-RL---T----EEEKMAYNSLIQ-KFQ---TD--ILKHV----IIL-YTHGDDFE---- 240
Skow_005_1/1-159              D-RL---T----EEHINSIKLLRA-LFG---DD--MMKYV----TIL-FTRKDQLD---- 240
Drer_058_1/1-142              D-PL---N----NEDRAEMEEIQK-IFS---SR--INKHI----MIL-IMQNSEHQ---- 240
Bg_BGLB025388-PA_2/1-168      GEKF---S----EEEAKLVDVARN-VFG---PNI-LRDFG----VCL-VTHGDDFK-YAV 240
Skow_003_1/1-159              D-RL---T----EEHIKSIKLLRA-LFG---DD--MMKYV----TIL-FTRKDQLD---- 240
Ec_RUS79251.1/1-173           GGRF---T----AEDQDTIAFLKN-MFG---TDF-VRRFC----ILV-LTCGDNFE-RDA 240
Pc_XP_025084051.1/1-165       DQRF---T----DEEYTAYQELKN-LFG---KQ--LTKYM----ILI-FNGVDELR---- 240
Cv_XP_022315583.1_2/1-150     Q-RL---Q----KEEVSCIEMFLK-DMKT------FHLRT----FIV-LTRGNNLK---- 240
Atha_024_1/1-159              R-RL---T----EEEKSVPFVLKT-LFG---DS--IFDYL----IVV-FTNEDSLI---- 240
Cg_XP_019923700.1/1-164       S-RF---T----NEERQTIEHFVD-FFG---ND--VYRYF----IIV-FTGKDKLD---- 240
Pc_XP_025084050.1/1-165       DQRF---T----DEEYTAYQELKN-LFG---KQ--LTKYM----ILI-FNGVDELR---- 240
Cg_XP_011439007.1/1-164       G-RF---T----QEENETVTLLRK-MFG---ED--MMKYL----IVV-FTRKDDLD---- 240
Pc_XP_025084048.1/1-165       DQRF---T----DEEYTAYQELKN-LFG---KQ--LTKYM----ILI-FNGVDELR---- 240
Pc_XP_025084049.1/1-165       DQRF---T----DEEYTAYQELKN-LFG---KQ--LTKYM----ILI-FNGVDELR---- 240
Bg_BGLB004821-PB/1-177        GNRL---T----KEDKECIRILKA-VFG---PDF-IKNYC----ILI-VTNGDSFK-LDK 240
Pc_XP_025083377.1/1-162       DVRY---T----AEEFAIYQQVKK-IWG---HD--LCRRL----VVA-FTFGDRQD---- 240
Drer_052_1/1-147              Q-QC---S----AEDQERVEKLQD-SFS---ER--LFQHT----MVL-STQESTE----- 240
Cg_XP_011453670.1/1-156       K-AF---T----QSRPSVLELVNN-LFE---NG--LKDYA----LVV-LTFEDYLE---- 240
Cv_XP_022301436.1/1-164       G-RF---T----KEEKDTVELLQR-AFG---PD--MLSYL----VVV-FTRKDDLD---- 240
Cv_XP_022301435.1/1-170       G-RF---T----KEEKDTVELLQR-AFG---PD--MLSYL----VVV-FTRKDDLD---- 240
Drer_075_1/1-161              G-RF---T----EEEKNAVIWIQK-TLG---EE--AKRFT----ILL-VTGADQLE---- 240
Drer_002_1/1-147              N-DF---T----ELDRDRVKYILS-LFS---QK--AIKHT----IVL-TTDEETLR---- 240
Lg_XP_009057829.1/1-169       K-RL---T----KEDIDSIELLKS-TFG---KD--VLKYA----AVV-FTCKDELE---- 240
Hsap_002_1/1-162              G-RY---T----EEEQKTVALIKA-VFG---KS--AMKHM----VIL-FTRKEELE---- 240
Bg_BGLB029877-PA/1-172        GARF---T----YEDTYCIEFLKK-VFG---NDF-VRRYV----VLV-VTCGDLYH-SED 240
Cg_XP_019925442.1/1-165       S-RY---T----SEEHRSIDHFVK-YFG---EN--IYNYF----IVL-FVRRDELE---- 240
Pc_XP_025110148.1/1-162       DVRY---T----AEEYAIYKEFKS-LWG---DNSSIKRQL----VVA-FTFGDRQD---- 240
Pc_XP_025110150.1/1-162       DVRY---T----AEEYAIYKEFKS-LWG---DNSSIKRQL----VVA-FTFGDRQD---- 240
Cv_XP_022301589.1/1-165       E-RF---T----EEEERTVDHFVK-HFG---DD--IYKYF----IVL-FTRKNELD---- 240
Bflo_010_1/1-157              G-RF---T----DQQKTLLAALEK-YFG---KE--IYKYI----IVV-ITHGDQVQ---- 240
Bg_BGLB040175-PA/1-177        GNRL---T----KEDKECIRILKA-VFG---PDF-VKNYC----ILI-VTNGDSFM-FDN 240
Cv_XP_022301588.1/1-165       E-RF---T----EEEERTVDHFVK-HFG---DD--IYKYF----IVL-FTRKNELD---- 240
Cv_XP_022301131.1/1-165       E-RY---T----TEVERTVEHFVK-YFG---EN--VYKYF----IVL-FSRKDQLD---- 240
Pc_XP_025111447.1_3/1-160     DVRY---T----PEEFQIYKEIKK-SLR---DDY-LCPRL----TVA-FTFGERLD---- 240
Drer_087_1/1-160              D-RF---T----EQEEEILNKVEQ-VFG---KK--VLKHV----IIL-FTHGDECD---- 240
Cg_XP_011456539.1/1-160       T-EY---T----SSNQAFLDTCTK-IFG---EN--CWKYI----IFV-FTHIDELK---- 240
Pc_XP_025111446.1_2/1-160     DVRY---T----PEEFQIYKEIKK-SLR---DDY-LCPRL----TVA-FTFGERLD---- 240
Pc_XP_025110149.1/1-162       DVRY---T----AEEYAIYKEFKS-LWG---DNSSIKRQL----VVA-FTFGDRQD---- 240
Bg_BGLB012718-PB/1-173        GVRF---T----EEDKQTIRLLKH-IFG---PTF-VADHC----ILV-MTGGDNYS-PEE 240
Drer_091_1/1-160              D-RF---T----EQEEDILNKVEK-VYG---KD--VLKHL----IIL-FTHGDEFD---- 240
Bg_BGLB007187-PB/1-173        GGRF---T----KEDVQTIDVLKG-IFG---DEF-VQKYC----ILV-VTCGDNFD-PEE 240
Cv_XP_022315588.1/1-160       T-TF---T----DDNHHFLKTFTK-RFG---EN--SWKFV----LFV-FTHVDELD---- 240
Drer_078_1/1-162              G-RF---T----EEEKKTMEQIQN-IFG---ER--ASKYT----MVL-FTHGENLK---- 240
Bg_BGLB016704-PA/1-176        GQRF---T----RQELKTVKLLKS-TLG---NDV-FKKNV----ICV-FTHGDEFQ-ESD 240
Drer_028_3/1-162              V-RF---T----DEEKDAVKMIQE-RFG---DQ--SSMYT----MVL-FTRGDDLG---- 240
Atha_014_1/1-161              R-RL---A----EEEQTVLSFLQA-LFG---SK--IADYM----IVV-FTGGDELE---- 240
Skow_002_1/1-159              D-RF---T----KEHVDSVKIFRE-TFG---DD--MMKYL----IVL-FTRKDALT---- 240
Lg_XP_009057841.1/1-171       G-RF---T----KEEVDTLEILRN-LFG---EN--VYKYV----IVV-FTNKDDLE---- 240
Drer_029_1/1-162              G-RF---T----EESETSVKIIQK-MFG---QN--SLMFI----IVL-FTRGDNLK---- 240
Pc_XP_025103273.1/1-164       G-RF---T----PEEEATYRRLKA-IFD---ED--VTKHT----VVV-FTGGDYLL---- 240
Pc_XP_025103276.1/1-164       G-RF---T----PEEEATYRRLKA-IFD---ED--VTKHT----VVV-FTGGDYLL---- 240
Cv_XP_022299725.1/1-164       G-RF---T----QEENETVLLLRK-MFG---ED--MMKYL----IVV-FTRKDDLD---- 240
Lg_XP_009057915.1/1-171       G-RF---T----KEEVDTLELLRN-LFG---EN--VHKYV----IVV-FTNKDDLD---- 240
Bg_BGLB034408-PA/1-171        GVRF---T----NQEKEAVKRVRE-IFG---STV-FSDVG----IIA-FSYGDLFN-QDN 240
Pc_XP_025083369.1/1-170       NERF---T----KEEYEAVKTLQA-LFG---EC--VRRHL----MIV-FTGGDGLA-DDI 240
Drer_001_1/1-162              G-RF---T----KEEKKTVELIQK-VFG---QQ--VHRHM----MIL-FTRADDLE---- 240
Pc_XP_025082574.1/1-165       GDRF---T----HEEGLAYEELKE-IFG---PE--LVKHM----ILV-FTGTDNLE---- 240
Pc_XP_025111460.1/1-171       DGRF---T----SEEYTAYITLKG-MFG---HD--FCKFL----FLV-FVGIDQIT-GNP 240
Pc_XP_025083368.1/1-170       TNRF---T----KEEYEAVKTLLD-LFG---ER--VRRHL----MIV-FTCGNELA-DDI 240
Bg_BGLB038034-PA/1-173        GSKF---T----AEDVNTFEILKG-ALG---NDV-LKKNG----ILV-LTLGDNFL-LDH 240
Drer_034_2/1-161              G-PF---T----REERETLELIKI-TFG---QN--AQSYT----MVL-FTKGDNLD---- 240
Atha_016_1/1-161              R-RL---A----EEEQTVLSFLQA-LFG---SK--IADYM----IVV-FTGGDELE---- 240
Atha_013_1/1-161              R-RI---S----QEEEMVLSTLQV-LFG---SK--IVDYL----IVV-FTGGDVLE---- 240
Drer_072_2/1-162              N-RF---T----EYEQQIPQMTEL-LFG---EE--VLKYS----IIL-FTHGDQLD---- 240
Bflo_009_1/1-159              M-RF---T----EEDDNALKNIQR-VFG---EG--FLDHT----VVL-ITGKDS------ 240
Drer_055_4/1-162              N-RF---T----ERELQILQKIEL-MFG---EE--VLKYS----IIL-FTHGDLLD---- 240
Drer_046_4/1-162              N-RF---T----ERELQILQKIEL-MFG---EE--VLKYS----IIL-FTHGDLLD---- 240
Pc_XP_025085194.1/1-165       GSRY---T----EEEAGVYERLKA-LLD---PD--VTQYT----IIL-FTRGDDLT---- 240
Drer_012_2/1-162              G-RF---T----KEETETIDLIKK-IFG---PQ--AAQFS----IVL-FTRGDELK---- 240
Drer_043_1/1-162              G-RI---T----KEETDTIDLIKK-IFG---TK--AAQFS----IIL-FTRGDELK---- 240
Lg_XP_009057820.1/1-169       K-RL---T----KEDIDSIELLKS-TFG---KD--VLKYA----AVV-FTCKDELE---- 240
Pc_XP_025085196.1/1-165       GSRY---T----EEEAGVYERLKA-LLD---PD--VTQYT----IIL-FTRGDDLT---- 240
Drer_018_3/1-162              G-RF---T----KEETETIDLIKK-IFG---TK--SAQFS----IVL-FTRGDELK---- 240
My_XP_021356527.1/1-164       G-RI---T----PEEQNTITHFSN-VFG---EE--FFKYL----IVL-FTRKDDLE---- 240
Ac_XP_005093068.1/1-172       GNRF---T----EEELSTVSMLKS-LFG---ENF-VRDYC----ILI-FTHGELFD-MNN 240
Ac_XP_005110991.1/1-175       GNRF---T----AEELGTIETLKS-VFG---PTF-VKDFC----IVL-FTHGDVFD-THN 240
Pc_XP_025086802.1/1-165       GTRF---T----EEDTKVYERLKA-LLD---PR--VTKYM----III-FTRGDDLN---- 240
Am_XP_029205913.1/1-193       GSRF---T----PDDYDALQMLLK-FLT---AD--AKKYM----ILV-LTYGDEAE-HNA 240
Pc_XP_025088646.1/1-164       G-RY---T----EEDQGVYERVKS-LLD---DR--VTQYI----III-FTRGDDLA---- 240
My_XP_021352274.1/1-164       G-RF---T----PEEKDTVKHFSH-IFG---KE--FFRYL----IIL-FTRRDDLE---- 240
Cv_XP_022299663.1/1-177       G-RV---T----EEEKNTLKYMSD-LFGG--QD--FLNHT----ILI-VTRKEDLN-PDM 240
Cv_XP_022301104.1/1-177       G-RV---T----EEEKNTLKYMSD-LFGG--QD--FLNHT----ILI-VTRKEDLN-PDM 240
Pc_XP_025103275.1/1-164       G-RF---T----PEEEATYRRLKA-IFD---ED--VTKHT----VVV-FTGGDYLL---- 240
Pc_XP_025081724.1/1-167       AWGYWEYS----ADAHEQFLATSR-LLP---RS--ALDRL----VVM-FTCGDQCT---- 240
Cg_XP_011449219.1/1-176       N-RI---T----EQEKKTLHYLKE-IFGG--DQ--FLNHT----IIV-ITRREDFE-ETA 240
Am_XP_029180759.1/1-193       GTRF---T----RDDWDALQMLLK-FLT---AD--AQNYM----ILV-FTHGDEAE-YKA 240
Ac_XP_005105409.1/1-176       GIRF---T----KEEQDSLNFLKG-MLG---HDV-FRKYG----VCV-MTCGDNFL-DSM 240
Ac_XP_005113116.1/1-176       GIRF---T----REEQDALNFLKG-MLG---DDV-FRKFG----VCV-MTCGDSFL-DAM 240
My_XP_021359549.1/1-164       G-RI---T----PEEQDTITHFSQ-IFG---EE--FFRYL----IVL-FTRRDDLE---- 240
Hsap_007_1/1-161              G-HF---T----REDEETAKGIQQ-VFG---AE--ARRHI----IIV-FTRKDDLG---- 240
Drer_094_1/1-161              D-RF---T----EEERKTVEMIEK-ILG---EN--NQKDI----WIL-FTRGDELE---- 240
Drer_048_3/1-161              D-RF---T----EDDRKTVEKIEK-MLG---EK--HQNNI----WIL-FTRGDELE---- 240
My_XP_021365599.1/1-164       G-RF---T----PEENDTVKHFAD-LFG---ED--VFKHM----ILV-FTGRDALE---- 240
Drer_051_2/1-162              G-RF---T----KEEETSVEFIHE-MFG---KK--SLMFT----MVL-FTRGDDLK---- 240
Drer_060_1/1-161              G-RF---T----EEEKNTVKWIQE-NFG---EE--APSYT----IIL-FTHADALK---- 240
Drer_035_1/1-162              G-RF---T----KEEKDAVKIIQE-RFG---DQ--SSMYT----MVL-FTRGDELK---- 240
My_XP_021370037.1/1-165       G-RF---T----KEEQDTIRQLAE-LFG---DD--IYKYM----IVL-FTGRDHLE---- 240
Drer_002_3/1-162              G-RF---T----QEEQESVKIIQE-IFG---EN--SLKYT----IVL-FTRGDDLR---- 240
Drer_049_1/1-162              G-RF---T----KEEETSVEFIHE-MFG---KK--SLMFT----MVL-FTRGDDLK---- 240
My_XP_021365597.1/1-164       G-RF---T----PEENDTVKHFAD-LFG---ED--VFKHM----ILV-FTGRDALE---- 240
Drer_036_1/1-162              G-KF---T----KEETETIDLIKK-IFG---PK--AAQFS----IVL-FTRGDNLK---- 240
Lg_XP_009057800.1/1-174       R-RF---T----EEEIKTVDILKR-LFG---TE--AMKYI----VVV-FTGKDELD-DVE 240
Drer_080_1/1-161              G-RF---T----EEEKNAVIWIQK-TLG---EE--AKRFT----ILL-VTGADQLK---- 240
Cv_XP_022298533.1/1-164       S-RF---T----QEEEDSISHFVN-NFG---EG--AFRYF----IVL-FTRKDDLD---- 240
Drer_037_1/1-162              G-RF---T----EESETSVKIIQK-MFG---QN--SLMFI----IVL-FTRGDNLK---- 240
My_XP_021365598.1/1-164       G-RF---T----PEENDTVKHFAD-LFG---ED--VFKHM----ILV-FTGRDALE---- 240
My_XP_021365600.1/1-164       G-RF---T----PEENDTVKHFAD-LFG---ED--VFKHM----ILV-FTGRDALE---- 240
Cv_XP_022303807.1/1-165       S-KF---T----LEEHNSVEKLVE-QFG---ER--IYKYI----FVL-FTRGDELA---- 240
Pc_XP_025110379.1_6/1-159     DVRY---T----AEEHQIYQQIKK-VLG---EDY-LRSRL----IVA-FTFGDRQD---- 240
Pc_XP_025110377.1_6/1-159     DVRY---T----AEEHQIYQQIKK-VLG---EDY-LRSRL----IVA-FTFGDRQD---- 240
Pc_XP_025110378.1_3/1-159     DVRY---T----AEEHQIYQQIKK-VLG---EDY-LRSRL----IVA-FTFGDRQD---- 240
Pc_XP_025110380.1_6/1-159     DVRY---T----AEEHQIYQQIKK-VLG---EDY-LRSRL----IVA-FTFGDRQD---- 240
Pc_XP_025111454.1_2/1-157     DVCY---S----SEEHQMYQQIKK-ALG---EKY-FTSIL----IVA-FTFGDRLG---- 240
Pc_XP_025111295.1/1-160       DLRY---T----AEEYQIYEQIKK-VLG---EEY-VKPRL----TVA-FTFGDRQD---- 240
Pc_XP_025110381.1_2/1-159     DVRY---T----AEEHQIYQQIKK-VLG---EDY-LRSRL----IVA-FTFGDRQD---- 240
Pc_XP_025111453.1_2/1-157     DVCY---S----SEEHQMYQQIKK-ALG---EKY-FTSIL----IVA-FTFGDRLG---- 240
Pc_XP_025110381.1_6/1-161     DVRY---T----AEEHQIYQQIKK-VLG---EEH-LTSKL----TIA-FTFGDRQD---- 240
Pc_XP_025110378.1_6/1-161     DVRY---T----AEEHQIYQQIKK-VLG---EEH-LTSKL----TIA-FTFGDRQD---- 240
Pc_XP_025110379.1_4/1-161     DVRY---T----AEEHQIYQQIKK-VLG---EEH-LTSKL----TIA-FTFGDRQD---- 240
Pc_XP_025110377.1_3/1-161     DVRY---T----AEEHQIYQQIKK-VLG---EEH-LTSKL----TIA-FTFGDRQD---- 240
Pc_XP_025110377.1_5/1-161     DVRY---T----AEEHQIYQQIKK-VLG---EEH-LTSKL----TIA-FTFGDRQD---- 240
Pc_XP_025110381.1_4/1-161     DVRY---T----AEEHQIYQQIKK-VLG---EEH-LTSKL----TIA-FTFGDRQD---- 240
Pc_XP_025110380.1_5/1-161     DVRY---T----AEEHQIYQQIKK-VLG---EEH-LTSKL----TIA-FTFGDRQD---- 240
Pc_XP_025110379.1_5/1-161     DVRY---T----AEEHQIYQQIKK-VLG---EEH-LTSKL----TIA-FTFGDRQD---- 240
Hsap_007_3/1-162              G-RF---T----EEDKTAVAKLEA-IFG---AD--FTKYA----IML-FTRKEDLG---- 240
Cv_XP_022296137.1/1-176       N-RI---T----EQEKKTLKSLKE-IFGG--DH--FLRHT----IIV-ITRKEDLA-DTI 240
Ac_XP_005103073.1/1-176       GNRF---T----EEEVYTVSMLRS-VFG---QDF-IKDFC----ILV-FTHGEQFE-LQN 240
Ac_XP_005097216.1/1-176       NSQF---T----EEEQGTIDFLKD-MLG---KEV-FKKYG----VCV-MTDGDGFR-DAM 240
Skow_001_2/1-161              D-RF---T----KEHADSVKIFRK-TFG---DD--MMKYL----IVL-FTRKDALT---- 240
Skow_001_1/1-160              D-RL---T----EEHLNSVKFLRA-LFG---ED--MMKHV----VVL-FTRKDQLE---- 240
Bg_BGLB032430-PA/1-175        GNRF---T----RQEHETLKLIRS-TFG---DDV-IKNQV----ICV-LTHGDMFK-ADM 240
Bflo_007_1/1-160              Q-RL---T----DEEKRAYDSLIE-MFR---KD--ILKHV----IIL-YTNGDEFE---- 240
Pc_XP_025111291.1/1-160       DLRY---T----AEEYQIYEQIKK-VLG---EEY-VKPRL----TVA-FTFGDRQD---- 240
Pc_XP_025111288.1/1-160       DLRY---T----AEEYQIYEQIKK-VLG---EEY-VKPRL----TVA-FTFGDRQD---- 240
Pc_XP_025111290.1/1-160       DLRY---T----AEEYQIYEQIKK-VLG---EEY-VKPRL----TVA-FTFGDRQD---- 240
Pc_XP_025111289.1/1-160       DLRY---T----AEEYQIYEQIKK-VLG---EEY-VKPRL----TVA-FTFGDRQD---- 240
Bg_BGLB001869-PB/1-175        GIRM---T----TEERKAIGLLKC-VLG---EDV-IKSNS----ICV-ITYGDNFE-LEM 240
Pc_XP_025110058.1/1-162       DVRY---T----AEEFAIYQQVKE-IWG---RD--LCRRL----VVA-FTFGDRQD---- 240
Pc_XP_025111294.1/1-160       DLRY---T----AEEYQIYEQIKK-VLG---EEY-VKPRL----TVA-FTFGDRQD---- 240
Pc_XP_025111293.1/1-160       DLRY---T----AEEYQIYEQIKK-VLG---EEY-VKPRL----TVA-FTFGDRQD---- 240
Cv_XP_022315589.1/1-160       T-TF---T----DDNHNFLETFTE-LFG---EN--SWKFV----LFV-FTHVDELD---- 240
Cv_XP_022315587.1/1-160       T-TF---T----DDNHNFLETFTE-LFG---EN--SWKFV----LFV-FTHVDELD---- 240
Cv_XP_022315590.1/1-160       T-TF---T----DDNHNFLETFTE-LFG---EN--SWKFV----LFV-FTHVDELD---- 240
Cv_XP_022315586.1/1-160       T-TF---T----DDNHNFLETFTE-LFG---EN--SWKFV----LFV-FTHVDELD---- 240
Pc_XP_025113179.1/1-164       DVTI---T----SAETDIVSQLRS-VLG---EE--LRRHL----VLL-LTHGDMEQ---- 240
Ec_RUS79250.1/1-174           GGRF---G----EEDQDVIRFLKD-IFG---QDF-VRHFC----ILV-MTCGDNFE-LDS 240
Pc_XP_025113180.1/1-164       DVTI---T----SAETDIVSQLRS-VLG---EE--LRRHL----VLL-LTHGDMEQ---- 240
Pc_XP_025113178.1/1-164       DVTI---T----SAETDIVSQLRS-VLG---EE--LRRHL----VLL-LTHGDMEQ---- 240
Drer_005_2/1-144              D-PL---T----DEDKTETEKFQK-IFS---SE--IKNHI----MVL-IIQKSEHR---- 240
Drer_065_1/1-147              Q-QC---S----AEDQERVEKLQD-SFS---ER--LLQHT----LVL-STQEPTE----- 240
Cg_XP_011420627.1/1-150       Q-RL---Q----MEDESCILMVLK-DLKY------LHSRS----FIL-LTRGSNIV---- 240
Bg_BGLB029530-PA/1-173        PSRF---T----IEEAKVLSKLQD-TFG---HDF-LEKHG----MMA-VTRGDLCK-KDA 240
Bg_BGLB011834-PB/1-174        GGRF---T----EEDKDTIVFLKK-IFG---ETF-LKDYC----ILV-LTCGDNFQ-KES 240
Cv_XP_022315585.1/1-160       T-TF---T----DDNHNFLETFTE-LFG---EN--SWKFV----LFV-FTHVDELD---- 240
Bg_BGLB023578-PA/1-173        GCRF---T----EEEQDTIKFLKA-LFG---KTF-IQDYG----ILV-MTNGDSFD-SEP 240
Bg_BGLB007188-PB/1-173        GGRF---T----VEDQDTIAFLKK-IFG---ESF-VKDFC----ILV-MTCGDNFE-SDS 240
Pc_XP_025083370.1/1-166       DVRY---T----AEEYDIYRKMKR-AWG---DNS-FTNHL----VVV-FTFGDRQD---- 240
Pc_XP_025083373.1/1-166       DVRY---T----AEEYDIYRKMKR-AWG---DNS-FTNHL----VVV-FTFGDRQD---- 240
Pc_XP_025083374.1/1-166       DVRY---T----AEEYDIYRKMKR-AWG---DNS-FTNHL----VVV-FTFGDRQD---- 240
Pc_XP_025083371.1/1-166       DVRY---T----AEEYDIYRKMKR-AWG---DNS-FTNHL----VVV-FTFGDRQD---- 240
Pc_XP_025110378.1/1-161       DVRY---T----AEEHQIYQQIKK-VLG---EEH-LTSKL----TIA-FTFGDRQD---- 240
Pc_XP_025110380.1_3/1-161     DVRY---T----AEEHQIYQQIKK-VLG---EEH-LTSKL----TIA-FTFGDRQD---- 240
Bg_BGLB004899-PB/1-175        GIRL---T----EEEVHSVKILKQ-IFG---VNF-LQKYC----III-LTCGDNFH-REF 240
Pc_XP_025111100.1/1-163       DVRY---T----AEEYDIYKKIKA-AWA---DDS-FKHVL----VVA-FTFGDRQD---- 240
Pc_XP_025111102.1/1-167       DVRY---T----KEEHDIYTEFKA-IWG---GF--IRDHL----IVA-FTFGDRQD---- 240
Ec_RUS82110.1/1-174           GTRF---T----QEDVDTIALLKK-VFG---PDF-VKNYC----IMV-ITCGDMFK-YEA 240
Pc_XP_025083387.1/1-163       DVRY---T----REEYDIYREFKT-LWG---KD--ICSHL----IVA-FTFGDRQD---- 240
Pc_XP_025083388.1/1-163       DVRY---T----REEYDIYREFKT-LWG---KD--ICSHL----IVA-FTFGDRQD---- 240
Pc_XP_025083375.1/1-166       DVRY---T----AEEYDIYRKMKR-AWG---DNS-FTNHL----VVV-FTFGDRQD---- 240
Pc_XP_025083376.1/1-166       DVRY---T----AEEYDIYRKMKR-AWG---DNS-FTNHL----VVV-FTFGDRQD---- 240
Pc_XP_025111525.1/1-161       DVRY---T----AEEYDIYRKMKR-AWG---DNS-FTSHL----VVV-FTFGDRQD---- 240
Pc_XP_025111526.1/1-161       DVRY---T----AEEYDIYRKMKR-AWG---DNS-FTSHL----VVV-FTFGDRQD---- 240
Ac_XP_012936298.1/1-176       GSRF---S----DEEVGVVRDWTRSGHG---KD--VLDRC----IVV-FTHGDDFR-HRY 240
Bg_BGLB035925-PA/1-161        QSNFG-VT----DTEIKSIEKLKF-VFG---NNI-IKKRC----ICI-FTHGDKFE-SEI 240
Bg_BGLB009801-PB/1-173        TERI---T----DEEKDAFKCITT-VLG---KEN-FQKFG----VLL-FTHGIMYL-KDH 240
Pc_XP_025085186.1/1-165       GSRY---T----EEEAGVYERLKA-LLD---PD--VTQYT----IIL-FTRGDDLT---- 240
Pc_XP_025085185.1/1-165       GSRY---T----EEEAGVYERLKA-LLD---PD--VTQYT----IIL-FTRGDDLT---- 240
Ac_XP_012936299.1/1-176       GSRF---S----DEEVGVVRDWTRSGHG---KD--VLDRC----IVV-FTHGDDFR-HRY 240
Pc_XP_025085184.1/1-165       GSRY---T----EEEAGVYERLKA-LLD---PD--VTQYT----IIL-FTRGDDLT---- 240
Ec_RUS85985.1/1-171           GGRF---T----GGDVQVMKYLKM-IFG---ENF-VRNWC----TLV-LTGGDNFD-NDH 240
Pc_XP_025082555.1/1-171       DRRF---T----AEEYTAYITLKG-MFG---ND--FCKFL----FLV-FVGIDQVT-GNP 240
Pc_XP_025082554.1/1-171       DRRF---T----AEEYTAYITLKG-MFG---ND--FCKFL----FLV-FVGIDQVT-GNP 240
Bg_BGLB009642-PB/1-177        SDRF---T----KENETCIYIVEK-IFG---DEC-LEKCC----IIL-FTHGDQFD-ENN 240
Bg_BGLB009639-PC/1-174        GDRF---T----QEHKTILSILKQ-LFG---EDN-LSKSC----IIL-VTFGDLFE-DKY 240
Pc_XP_025111445.1/1-170       DRRF---T----KEEYDAVKTLQA-LFG---ER--VRRHL----MIV-FTGGDELA-DDI 240
Bg_BGLB013945-PB/1-177        ANRW---T----KDELEALRILKR-TFG---PE--LMKYC----III-MTHGMDFD-TEY 240
Drer_076_1/1-158              E-RY---T----DEQERIAEMILE-MFN---ED--ISRYT----ILI-FTHADRLN---- 240
Drer_084_1/1-160              G-KF---T----EQEEDILKRMRK-VFG---ED--VLEHV----IIL-FTHGDECD---- 240
Hsap_003_1/1-162              G-RF---T----AQDTVAIRKVKE-VFG---TG--AMRHV----VIL-FTHKEDLG---- 240
My_XP_021365073.1/1-165       DTRI---T----PEERDTLDLLRR-TFG---DS--MVDHT----MVV-FTHSDQMR---- 240
Drer_032_1/1-162              G-RF---T----DEEAEAVKTIQN-IFG---EE--SSTYT----MAL-FTHGDQLK---- 240
Drer_044_1/1-162              D-RY---T----EEQQRTVQKILE-MFN---ED--ISRYT----ILI-FTHADRLN---- 240
My_XP_021365072.1/1-165       DTRI---T----PEERDTLDLLRR-TFG---DS--MVDHT----MVV-FTHSDQMR---- 240
Am_XP_029213773.1/1-193       GSRF---T----AEDDEALQLLLK-FLS---AE--AQKYM----ILV-LTHGDEAE-YKA 240
Pc_XP_025113706.1/1-173       GIKF---T----EEENKVVDRVRD-LFG---VQ--LMRYL----IIV-FTCGDTLA-EGD 240
Pc_XP_025085195.1/1-165       GSRY---T----EEEAGVYERLKA-LLD---PD--VTQYT----IIL-FTRGDDLT---- 240
Pc_XP_025085183.1/1-165       GTRY---M----EDDTKVYNRLKA-LLD---TR--VTQYM----III-FTRGDDLN---- 240
Cg_XP_019927753.1/1-164       E-RH---T----EEEAETINFFLH-FFG---PG--VKSYV----IVV-FIGKGRLT---- 240
Cg_XP_019927756.1/1-164       G-RC---T----EEEEKTINFFLH-FFG---PG--VKSYV----IVV-FIGKGRLK---- 240
Pc_XP_025113704.1/1-173       GIKF---T----EEENKVVDRVRD-LFG---VQ--LMRYL----IIV-FTCGDTLA-EGD 240
Pc_XP_025113705.1/1-173       GIKF---T----EEENKVVDRVRD-LFG---VQ--LMRYL----IIV-FTCGDTLA-EGD 240
Bg_BGLB038793-PA/1-175        GQRF---T----KQEKDAIVMIKS-ILG---KDV-LRKYG----VCV-MTYGDNFD-NEM 240
Drer_048_2/1-162              G-RF---T----KEEETSVKIIQE-TFG---EN--SLMFT----MVL-FTRGDDLK---- 240
Drer_082_1/1-160              G-RF---T----EQEEDILKQMQK-AFG---KD--VLKHV----ILL-FTYGDEFD---- 240
My_XP_021367963.1/1-166       EHRY---I----DEDKRAIELVRE-LFC---EK--FVNHT----VVV-FTGKDTLV---- 240
Cg_XP_011453355.1/1-164       S-RF---T----AEEEDSIKQFVE-HFG---ER--VFDYM----IVV-FTRYDDLK---- 240
Skow_004_1/1-159              D-RL---T----EEHINSIKLLRA-LFG---ED--MMKYV----TIL-FTRKDQLD---- 240
Drer_098_1/1-147              Q-QC---S----AEDQERVEKLQD-SFS---ER--LLQHT----LVL-STQEPTE----- 240
My_XP_021365602.1/1-164       G-RF---T----PEENDTVKHFAD-LFG---ED--VFKYM----ILV-FTGRDALE---- 240
Drer_020_1/1-145              N-EF---R----QFHKDRLPSVLI-YFG---EQ--AKNRT----MIL-TTDDEKD----- 240
Cv_XP_022291746.1/1-165       V-RF---T----EEEERSFDFFVR-QFG---KD--ILRYV----FVL-FTRKDELD---- 240
Ec_RUS81972.1/1-173           GGRF---T----QEDQDVVRLLKQ-IFG---QDF-VKNYC----VLV-MTFGDNFK-REG 240
My_XP_021365601.1/1-164       G-RF---T----PEENDTVKHFAD-LFG---ED--VFKYM----ILV-FTGRDALE---- 240
Cv_XP_022301090.1/1-176       N-RI---T----EQEKKTLKSLKE-IFGG--DH--FLRHT----IIV-ITRKEDLA-ESI 240
Cv_XP_022301089.1/1-176       N-RI---T----EQEKKTLKSLKE-IFGG--DH--FLRHT----IIV-ITTKEDLA-ETI 240
Pc_XP_025086801.1_3/1-165     GTRY---T----EEDTEVYDRLKA-LLD---PR--VTQYT----ILI-FTRGDDLK---- 240
Drer_031_1/1-162              G-RF---T----KEEEKSVKFIQK-TFG---EK--SLMFT----VVL-FTRGDFLK---- 240
Drer_030_1/1-162              G-RF---T----KEEEKSVKFIQK-TFG---EK--SLMFT----VVL-FTRGDFLK---- 240
Bg_BGLB011835-PB/1-173        GGRF---T----EEDRETINFLKK-IFG---ESF-VKDYC----ILI-LTCGDNFQ-KES 240
My_XP_021367972.1/1-166       EHRY---I----DEDKRAIELVRE-LFC---EK--FVNHT----VVV-FTGKDTLV---- 240
My_XP_021367979.1/1-166       EHRY---I----DEDKRAIELVRE-LFC---EK--FVNHT----VVV-FTGKDTLV---- 240
Ac_XP_012938541.1_3/1-178     A-NL---SDPDLGEDSQLVQLLKK-AFG---KEA-MKNYG----VLV-VTGGDEFR-RRM 240
Cg_XP_011420629.1/1-150       Q-RL---Q----MEDETCILMVLK-DLKY------LHSRS----FIL-LTRGSNIV---- 240
Pc_XP_025111290.1_2/1-150     S-QV---A----SEDFSFFEGLEA-YFG---ER--LEQHL----IVVTVTVTDEKS---- 240
Ac_XP_005096285.1/1-177       STRL---S----DEDKTIISYIKG-LLG---SSV-FKDFG----VIV-IT-KDNLN-SNY 240
Pc_XP_025111295.1_2/1-150     S-QV---A----SEDFSFFEGLEA-YFG---ER--LEQHL----IVVTVTVTDEKS---- 240
My_XP_021357453.1/1-164       T-RF---T----KEERDAVRMLQH-AFG---EE--MNKYL----IVI-FTRKDELD---- 240
Atha_011_1/1-161              R-RI---T----QEEENTLRTLQA-LFG---SQ--ILDYV----VVV-FTGGDVLE---- 240
Cg_XP_011414635.1/1-150       Q-RL---Q----MEDETCILMVLK-DLIY------LHSRS----FIL-LTRGSNIV---- 240
My_XP_021357452.1/1-164       T-RF---T----KEERDAVRMLQH-AFG---EE--MNKYL----IVI-FTRKDELD---- 240
My_XP_021357454.1/1-164       T-RF---T----KEERDAVRMLQH-AFG---EE--MNKYL----IVI-FTRKDELD---- 240
Drer_003_1/1-148              K-DF---T----KQDKHRVENVLN-LFS---QK--AIKHT----IVL-TTDEETR----- 240
Bg_BGLB023069-PA/1-172        GVRL---T----QEEYNCIMVLKE-IFG---SDF-IEHFG----IIL-MTHGDQFA-KQV 240
Drer_096_1/1-147              Q-QC---S----AEDQERVEKLQD-SFS---ER--LLQHT----LVL-STQEPTE----- 240
Bg_BGLB037886-PA/1-168        GLRF---T----LKEKETIEFLKL-ILD---KNV-FRKFG----ILV-LTSGDHFE-K-- 240
Drer_083_1/1-147              Q-QC---S----AEDQERVEKLQD-SFS---ER--LLQHT----LVL-STQEPTE----- 240
Pc_XP_025111288.1_2/1-150     S-QV---A----SEDFSFFEGLEA-YFG---ER--LEQHL----IVVTVTVTDEKS---- 240
Pc_XP_025111289.1_2/1-150     S-QV---A----SEDFSFFEGLEA-YFG---ER--LEQHL----IVVTVTVTDEKS---- 240
Pc_XP_025111291.1_2/1-150     S-QV---A----SEDFSFFEGLEA-YFG---ER--LEQHL----IVVTVTVTDEKS---- 240
Drer_025_1/1-162              E-RF---T----EENAKALEYIER-LFG---KE--AINYT----MAL-FTHASQVK---- 240
Pc_XP_025111294.1_2/1-150     S-QV---A----SEDFSFFEGLEA-YFG---ER--LEQHL----IVVTVTVTDEKS---- 240
Pc_XP_025111293.1_2/1-150     S-QV---A----SEDFSFFEGLEA-YFG---ER--LEQHL----IVVTVTVTDEKS---- 240
Pc_XP_025111438.1_3/1-169     DVRF---T----QEEYQSVKTLES-FFG---ES--IRPFL----IIV-FTAGDRLG-ATP 240
Pc_XP_025111439.1_2/1-169     DVRF---T----QEEYQSVKTLES-FFG---ES--IRPFL----IIV-FTAGDRLG-ATP 240
Pc_XP_025111448.1_2/1-160     DVRY---T----QEEYQIYKRIKR-VLR---EQF-VCPRL----AVA-FTFGDRLN---- 240
Drer_056_1/1-162              G-RF---T----QEEAKSVQIIQE-TFG---EN--SLMYT----MVL-FTRGDYMR---- 240
Pc_XP_025111440.1_2/1-169     DVRF---T----QEEYQSVKTLES-FFG---ES--IRPFL----IIV-FTAGDRLG-ATP 240
Pc_XP_025111428.1/1-170       SRRF---T----KEEMDAYETIKT-IFT---EN--ICNFM----IIA-FTQVDALSPPAK 240
Pc_XP_025111442.1_2/1-169     DVRF---T----QEEYQSVKTLES-FFG---ES--IRPFL----IIV-FTAGDRLG-ATP 240
Pc_XP_025111441.1/1-169       DVRF---T----QEEYQSVKTLES-FFG---ES--IRPFL----IIV-FTAGDRLG-ATP 240
Pc_XP_025111444.1_2/1-169     DVRF---T----QEEYQSVKTLES-FFG---ES--IRPFL----IIV-FTAGDRLG-ATP 240
Pc_XP_025111458.1/1-171       DGRF---T----AEEYTAYITLKA-MFG---DD--FCKFL----FLV-FVGIDQVT-GNP 240
Bg_BGLB038543-PA/1-167        NGHV---T----KEDLDAVDVLKS-IFG---EEF-IKKHC----ILL-MTHGDNFD-LEE 240
Pc_XP_025111459.1/1-171       DGRF---T----AEEYTAYITLKA-MFG---DD--FCKFL----FLV-FVGIDQVT-GNP 240
Drer_003_4/1-162              G-RF---T----QEEEKSVKLIQE-TFG---EN--SLIFT----IVL-FTRGDDLD---- 240
Drer_013_3/1-162              G-RF---T----QEEEKSVKLIQE-TFG---EN--SLIFT----IVL-FTRGDDLD---- 240
Pc_XP_025111447.1_2/1-160     DVRY---T----QEEYQIYKRIKR-VLR---EQF-VCPRL----AVA-FTFGDRLN---- 240
Pc_XP_025111446.1_3/1-160     DVRY---T----QEEYQIYKRIKR-VLR---EQF-VCPRL----AVA-FTFGDRLN---- 240
Pc_XP_025111445.1_2/1-170     DRRF---T----KEEYDAVKTLQT-LFG---ER--VRRHL----MIV-FTGGDVLV-DDI 240
Pc_XP_025111455.1/1-160       DVCY---S----AEEHQMYQQIKK-VLG---EKY-FTSIL----IVA-FTFGDRLG---- 240
Bg_BGLB008947-PB/1-174        GNRF---T----GEELATLSFLKQ-VFG---ENF-VRDHC----ILI-LSGGDIFE-YEV 240
Pc_XP_025088650.1/1-163       G-RY---T----EEEEGVYNRLLE-LFD---KD--LASYT----IVV-FTGGDSIK---- 240
Pc_XP_025110108.1/1-162       DVRY---T----AEEYDIYKKIKN-AWA---DKS-FLDNL----IIV-FTFGDRQD---- 240
Pc_XP_025088647.1/1-164       G-RF---T----REEEGTYKRLVA-IFD---KE--VTKYM----VVV-FTGGDNLR---- 240
Ac_XP_005102055.2/1-176       GNRF---T----KEEQDSLDFLRG-MLG---QDV-FKKYG----VCV-MTYGENFQ-NSV 240
Bg_BGLB004870-PB/1-173        GGRF---T----SEDTQTVSVLKG-IFG---EEF-VKNYC----ILV-VTCGDNFD-PEE 240
Pc_XP_025085201.1/1-165       CSRF---T----EEEKRVYERLKA-VLD---SS--LTRYM----IVV-FTRGDDLK---- 240
Pc_XP_025085202.1/1-165       CSRF---T----EEEKRVYERLKA-VLD---SS--LTRYM----IVV-FTRGDDLK---- 240
Pc_XP_025110522.1/1-169       DRRF---T----EEEYEAFCTFKL-LFG---SD--VCKHS----IVV-FVGIDGLT-SNP 240
Ac_XP_005104364.1/1-176       GNRY---T----EEEAYTVFMLRS-VFG---PDF-IKRFC----ILV-FTHGEQFE-LQN 240
Pc_XP_025087405.1/1-162       G-RY---T----EEDFTTFRELKT-MLG---PD--LLSHV----IIV-FTEGDELK---- 240
Bg_BGLB018885-PA/1-168        GGRL---T----SEEMDTINFLKK-ILG---KNF-FRKFG----ILV-MTCGDQLE-K-- 240
Ec_RUS90253.1/1-179           GTRY---T----EEDHTVLAALKM-LLG---ADF-VRKHA----VLV-VTCGDILA-QEM 240
Ec_RUS75775.1/1-176           GSRL---T----QEDVDVIKYLKG-VFG---ENF-IQKYC----III-MSNGDDFK-HAQ 240
Bg_BGLB024693-PA/1-175        GQRF---T----QQESNAITNIRG-ILG---QNV-IRECV----ICV-LTYGDNFE-ADN 240
Bg_BGLB010059-PB/1-176        GSRL---T----AEDKEAIRMLKK-IFG---NDF-VKKYC----ILL-ITCGDYFK-GDQ 240
Ac_XP_005092570.1/1-174       GVRM---T----DEEKKAIALLKC-VLG---QDV-VKSHC----VCV-ITHGDNFK-VEM 240
Bg_BGLB023639-PA/1-174        GSRY---T----RQENVIVNNLKG-ILG---PNV-IKNYG----VCI-MTYGDNFE-MEF 240
Bg_BGLB022832-PA/1-171        GQRF---T----RQESDLIRFVKG-VLG---KNV-IRDFG----ICI-VTHGDNFE-QD- 240
Bg_BGLB008269-PB/1-173        GTRV---T----EEELNIVSLLKA-EFG---ENF-AKEFC----IIA-MTCGDLFQ-QEY 240
Ec_RUS73604.1/1-177           GDRI---S----EDLGNIITFLEA-VLG---TGL-LENHT----RIF-VTGGDIFE-REH 240
Bg_BGLB039543-PA/1-173        TCRF---T----AEEEESLCDLQK-VFG---KHF-LRNHG----IIV-VTHGDYCS-KYA 240
Bg_BGLB006164-PB/1-176        GTRF---T----EEEFECVKMLKQ-IFG---ESF-VREFC----III-MTAGDVFR-KEY 240
Bg_BGLB000679-PB/1-172        GSRF---T----KEEIRTVETLKK-VFG---DMF-FRNFF----III-MTHGDKFE-EEL 240
Lg_XP_009057840.1/1-164       A-RF---T----EEDIKSVDIMKK-ILG---EG--TMHHI----IVV-FTRKDQLV---- 240
Bg_BGLB005730-PB/1-173        GLRY---T----NEELESIKLLKL-IFG---KDF-VKNYC----ILI-LTGGDSFL-VQC 240
Lg_XP_009060586.1/1-166       G-RF---T----DEELKVVEMLKK-EFG---VE--LMNFA----LVV-FTHGFKLS---- 240
Bg_BGLB009640-PB/1-178        SDRF---T----NEDELCIYIAEK-IFG---DVC-FGKCC----III-FTHGDLFD-EKY 240
Bg_BGLB028209-PA/1-172        SSTF---T----AEDRKTYEILES-IFG---NRN-FWNKC----VLV-LTKLDTLE---- 240
My_XP_021355182.1/1-165       NIRI---T----PEERSTLDLLRR-TFG---DS--MVDHT----MVV-FTKADEMK---- 240
Bg_BGLB028237-PA/1-172        SSTF---T----AEDRKTYEILES-IFG---NRN-FWNKC----VLV-LTKLDTLE---- 240
Pc_XP_025111465.1/1-168       DIRF---T----KEEQDTVTTLQK-VLG---GN--LSKHI----MVV-FTRGDALE-VPV 240
Pc_XP_025110023.1/1-168       DVKF---T----KEEQDTVSTLQK-VLG---GN--LSNHL----MAV-FTRGDTLG-VPA 240
Pc_XP_025085205.1/1-165       GQRF---T----EEEAGVFERLVA-LFD---ET--LSQYT----VVV-FTGGDGLE---- 240
Pc_XP_025086802.1_2/1-165     G-RF---T----KEEEGTYMRLKA-IFD---EQ--VTKYM----VIV-FTGGDNLT---- 240
Pc_XP_025083368.1_2/1-170     NDRF---T----KEEYEAVKTLQA-LFG---ER--VRRHL----MIV-FTGGDELA-DDI 240
Pc_XP_025082556.1/1-169       DRRF---T----AEEYEAFCTLKN-LFG---PS--VCNYS----IVI-FVGIDQLT-SKT 240
Pc_XP_025110022.1/1-168       DVKF---T----KEEQDTVSTLQK-VLG---GN--LSNHL----MAV-FTRGDTLG-VPA 240
Pc_XP_025110024.1/1-168       DVKF---T----KEEQDTVSTLQK-VLG---GN--LSNHL----MAV-FTRGDTLG-VPA 240
Drer_010_1/1-161              G-RF---T----AEEQRAVQALQE-LFG---ED--ASNYM----IVL-FTHGDLLK---- 240
Drer_042_2/1-162              S-RF---T----KADESVVVNIEK-LFG---KG--MLKYT----IPV-FTHGDQLE---- 240
Drer_069_1/1-161              G-PF---T----EEEKLSVEKIRA-VFG---EA--ADKHT----IIL-FTHGDELT---- 240
Drer_064_1/1-161              G-PF---T----EEEKLSVEKIRA-VFG---EG--ADKHT----IIL-FTHGDELT---- 240
Pc_XP_025088651.1/1-162       SRRF---T----KGEVAAYQRLIA-LFD---EF--VTKYM----IVV-FTGGDDLG---- 240
Pc_XP_025085206.1/1-165       GQRF---T----EEEAGVFERLVA-LFD---ET--LSQYT----VVV-FTGGDGLE---- 240
Hsap_005_1/1-161              G-RF---T----DEDQQVVRRLQE-VFG---VG--VLGHT----ILV-FTRKEDLA---- 240
Pc_XP_025088652.1/1-162       SRRF---T----KGEVAAYQRLIA-LFD---EF--VTKYM----IVV-FTGGDDLG---- 240
Pc_XP_025083391.1/1-163       DVCH---A----REEYDIYREFKT-LWG---ED--ICSHL----IVA-FTFGDRQD---- 240
Pc_XP_025083390.1/1-163       DVCH---A----REEYDIYREFKT-LWG---ED--ICSHL----IVA-FTFGDRQD---- 240
Pc_XP_025111539.1/1-161       DVRY---T----AEEYDIYKRIKT-AWG---DNS-FTNRL----VVV-FTFGDRQD---- 240
Pc_XP_025083392.1/1-163       DVCH---A----REEYDIYREFKT-LWG---ED--ICSHL----IVA-FTFGDRQD---- 240
Cg_XP_011443783.1/1-163       T-IF---T----EDNQTFLDHFTR-MFG---EK--CWKWV----VFV-FTHIDELL---- 240
Cv_XP_022315583.1/1-154       Q-RL---Q----TEEMSCIQMFLR-DMKA------FHNRS----FIL-LTGGNSLV---- 240
Pc_XP_025083389.1/1-163       DVCH---A----REEYDIYREFKT-LWG---ED--ICSHL----IVA-FTFGDRQD---- 240
Pc_XP_025083393.1/1-163       DVCH---A----REEYDIYREFKT-LWG---ED--ICSHL----IVA-FTFGDRQD---- 240
Pc_XP_025077910.1/1-168       GHRM---T----DEEKAVLKHLKD-VFG---DL--YLKHT----IIV-FTRGDELK---- 240
Pc_XP_025110548.1_3/1-160     DVRY---T----QEEHQIYKRIKR-VLG---EQF-VCPRL----AVA-FTFGDRLN---- 240
Bflo_014_1/1-161              R-RF---T----QEDKDAVQCLRA-VFG---DR--LLEYT----IIV-ITGKDDID---- 240
Drer_086_2/1-160              G-RF---T----EGEREVLPNLKK-VFG---EE--VTSKI----VIL-FTGKEKLR---- 240
Pc_XP_025110547.1_4/1-160     DVRY---R----PKEFQIYKQIKK-GLR---DDY-LCPRL----TVA-FTFGERLD---- 240
Pc_XP_025111431.1/1-162       DVRY---T----AEEYDIYMKIKR-AWG---DNA-FTNRL----VVV-FTFGDRQD---- 240
Pc_XP_025110547.1_3/1-160     DVRY---T----QEEHQIYKRIKR-VLG---EQF-VCPRL----AVA-FTFGDRLN---- 240
Pc_XP_025110548.1_4/1-160     DVRY---R----PKEFQIYKQIKK-GLR---DDY-LCPRL----TVA-FTFGERLD---- 240
Drer_052_3/1-162              G-RF---T----QEEAKSVEIIQE-TFG---EN--SLMYT----MVL-FTRGDYLR---- 240
Drer_039_1/1-162              G-RF---T----KEEETSVKIIQE-TFG---EH--SLMFT----MVL-FTKGDSLK---- 240
Drer_053_1/1-162              D-KF---T----DEEKNAVKWIQE-DFG---EE--AARYT----VIL-FTHADALE---- 240
Drer_041_1/1-162              D-RF---T----EHEQQIPKTIEW-LFG---EG--VLKYS----IIL-FTRGDQLN---- 240
Drer_038_1/1-162              D-KF---T----EEEKNTVKWIQE-NFG---EE--AARYT----VIL-FTHADALE---- 240
Drer_062_2/1-162              G-RF---T----KEEAKSVKFIQE-TFG---QN--SLMFT----VVL-FTRGDFLK---- 240
My_XP_021359550.1/1-164       G-RF---T----PEEQDTITQCSR-IFG---EE--FFSHL----IVL-FTRREDLE---- 240
Drer_083_3/1-162              G-RF---T----KEEEASVKIIQE-TFG---EH--SLMFT----MVL-FTKGDSLK---- 240
Drer_046_1/1-162              G-RF---T----KEEETSVKIIQE-TFG---EN--SLMFT----MVL-FTRGDDLK---- 240
Drer_055_1/1-162              G-RF---T----KEEETSVKIIQE-TFG---EN--SLMFT----MVL-FTRGDDLK---- 240
Pc_XP_025111477.1/1-162       DVRY---T----AEEYDIYKKIKI-AWG---DNS-FTNHL----VVV-FTFGDRQD---- 240
Bg_BGLB008951-PB/1-171        GNRF---T----TEEQRTVEVLKH-IFG---DYF-VNKFC----ILV-VTHGDNLC-PEE 240
Pc_XP_025111478.1/1-162       DVRY---T----AEEYDIYKKIKI-AWG---DNS-FTNHL----VVV-FTFGDRQD---- 240
Pc_XP_025111474.1/1-162       DVRY---T----AEEYDIYKKIKI-AWG---DNS-FTNHL----VVV-FTFGDRQD---- 240
My_XP_021370669.1/1-165       NIRF---T----PEERSTLDLLRR-TFG---DS--MVDRT----MVV-FTKADEMK---- 240
Pc_XP_025111476.1/1-162       DVRY---T----AEEYDIYKKIKI-AWG---DNS-FTNHL----VVV-FTFGDRQD---- 240
Pc_XP_025111475.1/1-162       DVRY---T----AEEYDIYKKIKI-AWG---DNS-FTNHL----VVV-FTFGDRQD---- 240
Pc_XP_025111456.1_2/1-160     DVCY---S----SEEHQIYQQIKK-VLG---EKY-LTSLL----IVA-FTFGDRLG---- 240
Pc_XP_025082573.1/1-163       DVRY---T----AEEYDIYKKIKN-AWA---DKS-FLDNL----TIV-FTFGDRQD---- 240
My_XP_021371815.1/1-169       GDRD--ID----NKDAKAFCLTKQ-LLG---DN--FLSHA----IVV-FTGKETLD---- 240
My_XP_021371816.1/1-169       GDRD--ID----NKDAKAFCLTKQ-LLG---DN--FLSHA----IVV-FTGKETLD---- 240
My_XP_021365603.1/1-165       G-RF---T----PEENDTVKHFAE-MFG---ED--VFAHM----ILV-FTGRDALE---- 240
Pc_XP_025083386.1/1-165       RDRF---T----KEEFEAFQNLKS-VFG---KE--MTKYM----ILV-LTRITEQE---- 240
Pc_XP_025111101.1/1-164       ERRF---T----DEEHKAFLDLKE-VFG---ED--LTKYL----ILV-FTAIELEE---- 240
Drer_073_1/1-161              G-PF---T----DEEKLSVEKIRA-VFG---EA--ADKHT----IIF-FTHGDQLD---- 240
Bg_BGLB006281-PB/1-176        NNIF---S----TEEPETIRILKT-FFG---ERF-VRDYC----VVV-ITHGDNFD-LDR 240
Pc_XP_025082572.1_2/1-163     DVRY---T----AEEYDIYKKIKN-AWA---DKS-FLDNL----IIV-FTFGDRQD---- 240
Drer_027_1/1-161              G-QF---T----VEEENTVKKIME-TFG---EN--SLMYT----MVL-FTRGDDLK---- 240
Pc_XP_025110382.1/1-170       DQRF---T----NEEHQAVKTLLK-LFG---EN--VRSHL----MAV-FVGGDSLD-VPF 240
Pc_XP_025110383.1/1-170       DQRF---T----NEEHQAVKTLLK-LFG---EN--VRSHL----MAV-FVGGDSLD-VPF 240
Pc_XP_025082573.1_2/1-163     DVRY---T----AEEYDIYKKIKN-AWA---DKS-FLDNL----IIV-FTFGDRQD---- 240
Pc_XP_025082572.1/1-163       DVRY---T----AEEYDIYKKIKN-AWA---DKS-FLDNL----TIV-FTFGDRQD---- 240
Bg_BGLB009641-PB_2/1-175      GDRF---T----EENKTTVDILKQ-MFG---EEN-LCKSC----VIV-MTYGDEYV-KKY 240
Bg_BGLB034895-PA/1-175        SDRF---T----DENRKCIYIAEK-IFG---EDF-LGKCC----IIL-FTHGDLFD-TNN 240
Pc_XP_025111538.1/1-162       DVRY---T----AEEYDIYKRIKT-AWG---DNS-FTNRL----VVV-FTFGDRQD---- 240
Pc_XP_025111537.1/1-162       DVRY---T----AEEYDIYKRIKT-AWG---DNS-FTNRL----VVV-FTFGDRQD---- 240
Pc_XP_025111183.1/1-162       DVRY---T----AEEYDIYKKIKK-VWG---DNS-FTGRL----VVV-FTFGDRQD---- 240
Bg_BGLB030283-PA_2/1-172      GEKF---T----RQENENIQNIKA-ILG---RDV-IKKHG----ICL-VTHGDNYD--DN 240
Pc_XP_025111184.1/1-162       DVRY---T----AEEYDIYKKIKK-VWG---DNS-FTGRL----VVV-FTFGDRQD---- 240
Bg_BGLB022406-PA/1-173        GLRY---T----NEELESIRLLKL-IFG---QNF-VKNYC----ILI-ITGGDSFL-EQT 240
Pc_XP_025085173.1/1-164       G-RY---T----DEDEGVYKRFKS-LFD---DR--VTGYT----III-FTRGDLLK---- 240
Bg_BGLB029478-PA/1-159        GESL---D----ENEAKMIEMTKY-IFG---NNV-YRTFG----IIVYYTLGTKPY---- 240
Pc_XP_025085172.1/1-164       G-RY---T----DEDEGVYKRFKS-LFD---DR--VTGYT----III-FTRGDLLK---- 240
Pc_XP_025085181.1/1-165       NRRY---T----EEEAEVFNRLKS-LFD---HH--VTEYI----III-FSRGDELT---- 240
Ac_XP_012944975.1/1-176       GSWF---N----EEEQARIDFLKG-VLG---KDV-FEKYG----VCV-MTNGDNFR-GAM 240
Pc_XP_025085171.1/1-164       G-RY---T----DEDEGVYKRFKS-LFD---DR--VTGYT----III-FTRGDLLK---- 240
Pc_XP_025085174.1/1-164       G-RY---T----DEDEGVYKRFKS-LFD---DR--VTGYT----III-FTRGDLLK---- 240
Ppat_007_1/1-159              D-RV---D----NLDKQVIRALAR-SFG---PN--FWRIA----IIA-LTHAQLSP---- 240
Ppat_002_1/1-154              D-RE---D----KVDVKISRAISQ-AFG---PQ--IWPHV----IVV-FTHAEIHL---- 240
Drer_006_2/1-162              D-RF---T----DEEKKTVKLIQE-NFG---EK--ATRYT----IIL-FTRGDQLK---- 240
Drer_093_1/1-161              E-RY---T----RQETEILDKIVE-CCG---EE--TFKHS----VVL-FTHGEQLE---- 240
Bg_BGLB034455-PA/1-173        TCRF---S----TEEAKAFYELQK-VFG---NEF-LIKHG----MIV-VTHGDNCS-KNA 240
Bg_BGLB030283-PA/1-170        GERF---G----AEDKKAINMTKL-IFG---EDV-IQKFG----ILA-FTHGDNFT-SDT 240
Hsap_008_1/1-161              D-PF---G----QEVTDPVQMIQE-LLG---HA--WMNYT----AIL-FTHAEKIE---- 240
Bg_BGLB017413-PA/1-172        G-RF---K----KEDMEVIGQLKA-FFG---NDF-FKKHC----IIA-VTHADMYD-EDE 240
Drer_020_2/1-162              G-RF---T----KEEKDAVKIIQE-RFG---DQ--SSMYT----MVL-FTRGVDLK---- 240
Drer_023_1/1-150              G-TI---T----KQDRDTLQLITT-IFG---TG--AFEYV----IVV-FMLEAQME---- 240
My_XP_021371817.1/1-166       GDRY---S----DEDQKVIESIQY-IFC---RK--VLNHT----VVV-FTGKDRLE---- 240
Bg_BGLB027157-PA/1-170        GGRF---T----KEDKGTVDFLKE-VFG---QTF-VSKFC----ILV-LTYGDQFE-AQV 240
Bg_BGLB037141-PA/1-166        GQRF---T----GQEKIAIEEIKR-TFG---QGC-LKEVG----LLL-FTYGDSFD---- 240
Bg_BGLB012387-PC/1-168        GGRL---T----SEEIDTIDFLKK-ILG---KCF-LRKFG----ILV-VTCGDQLE-K-- 240
Bg_BGLB014138-PB/1-170        GGRF---T----KEDQGTVDYLKK-VFG---QSF-VRKYC----ILV-LTYGDQFE-AQV 240
Ec_RUS71590.1/1-177           GSRF---T----QEDINTMQYLKK-VFG---DSF-IKKYC----IVV-MSWGDQFK-NSQ 240
Drer_019_1/1-162              V-RF---T----DEEKDAVKMTQE-MFG---DK--SRMYT----MVL-FTRGDDLE---- 240
Pc_XP_025087412.1/1-165       N-GY---T----RHDFLMYKRFLD-TFG---PD--MSRYT----ITL-FTGGDYLK---- 240
Bg_BGLB032113-PA_2/1-175      GGRY---T----GEEQDAIKYLKG-VFG---DTF-VREFC----ILV-MSYGDCFK-TDP 240
My_XP_021365591.1/1-164       G-RF---T----QDEYNTVKQFAD-VFG---ED--VFKHT----ILV-FTGGDLLE---- 240
Pc_XP_025086807.1/1-162       N-GY---E----KEDFEMYKRFLD-LFE---PE--ISPYT----ILL-FTGGDYLR---- 240
My_XP_021365592.1/1-164       G-RF---T----QDEYNTVKQFAD-VFG---ED--VFKHT----ILV-FTGGDLLE---- 240
Bg_BGLB008949-PB/1-171        GDMF---T----KEYELTLYALKD-IFG---VDF-LKNYG----VLI-ISNGDNFD-ENE 240
Ac_XP_005112733.1/1-176       GIRF---T----EEEHEAVESLKS-VFG---ANF-IRDFG----IVI-FTHGDQLD-ANN 240
Bg_BGLB008944-PB/1-175        GTRL---T----KEELGTLKFLKK-FFG---QTF-IEDYC----VLV-MTGGDNFA-YEK 240
Bg_BGLB032113-PA/1-175        GGRY---T----GEEQDAIKYLKG-VFG---LNF-VREFC----ILV-MSYGDSFK-TDP 240
Drer_022_1/1-150              G-TI---T----KQDRDTLQLITT-VFG---TG--AFEYV----IVV-FMLEEQME---- 240
Drer_009_1/1-150              K-DF---T----DEDRYKVRSVLK-EFS---ED--AIKHT----IVL-TTDEESYG-M-- 240
Bg_BGLB022624-PA/1-175        GGRY---T----GEEQNAIKYLKG-VFG---DTF-VREFC----ILV-MSYGDCFK-TDP 240
Bg_BGLB003382-PB/1-168        ATKF---S----QDDKKSVKFIET-VFG---KEM-FWEHC----IIA-LTRGDFFK---- 240
Drer_033_1/1-162              G-RF---T----DEEEEAVKIIQA-AFG---EE--SSIYT----MAL-FTHGDRLE---- 240
Drer_034_1/1-150              G-TV---T----QQDRAALQVITT-VFG---TG--AFDYV----IVV-FMLEEQME---- 240
Ec_RUS71589.1/1-170           GEPC---G----VEDEILLKELTK-CFG---QKF-IKANL----VVV-VTHKDNFD-SDV 240
Drer_002_2/1-143              D-PL---N----NEDRAEVEKMQ--IFS---FK--INKHM----MIL-IQQDSELH---- 240
Pc_XP_025082385.1/1-163       DAPY---T----PTEYALYRQLQW-LWG---GNS-LSQRL----VVA-FTFGDRLD---- 240
Drer_074_1/1-161              G-PF---T----DEEKLSVEKIRA-VFG---EA--ADKHT----IIL-FTHGDQLD---- 240
Bg_BGLB005903-PB/1-173        NTRF---T----KEEYDSVLQLKE-IFG---KNI-VRDYC----ILT-ITQGDEFR-RNY 240
Pc_XP_025083394.1/1-162       DVSY---T----AEEYDIYKKIKR-AWG---DNS-FTSHL----VVF-FTFGDRQD---- 240
My_XP_021365596.1/1-164       G-RF---T----QDEYNTVKQFAD-VFG---ED--VFKHT----ILV-FTGGDLLE---- 240
Drer_008_1/1-150              K-DF---T----DEDRYKVRSVLK-EFS---ED--AIKHT----IVL-TTDEESYG-M-- 240
Bg_BGLB024015-PA/1-170        GGRF---T----KEDQGTIDFLKK-VFG---QTF-VRKFC----ILV-LTYGDQFE-AQV 240
Drer_040_1/1-162              G-RF---T----DEEEEAVKIIQA-AFG---EE--SSIYT----MAL-FTHGDRLE---- 240
Drer_018_1/1-148              E-DF---T----DEDRCRVRSVLK-EFS---EE--AIKHT----IVL-TTDEEST----- 240
Bg_BGLB007185-PB/1-172        GGRF---T----SEDQDTIKFLKQ-VFG---QTF-VQQFC----ILV-MTCGDNFE-KEV 240
Bg_BGLB039329-PA_2/1-174      GDRF---T----EENKRTVDILKQ-MFG---EEN-LCKSC----VIV-MTHGDMFA-LNY 240
Bg_BGLB023073-PA/1-174        GDRF---T----EENKTTVDILKQ-MFG---EEN-LCKSC----VIV-MTHGDMFA-LNY 240
Ec_RUS77762.1/1-174           GNRL---T----DEERDAITAIKR-IF----PGV-MSTHG----ILL-MTGGDMFE-MER 240
Bg_BGLB023073-PA_2/1-174      GDRF---T----EENRTMIHILKQ-MFG---EGN-FGQSF----AVV-VTYGDLYD-MEY 240
Bg_BGLB029478-PA_2/1-173      GARF---T----KDESEAIKTIKI-IFG---DNV-FREYG----FCI-FSHGDNFH-VDN 240
My_XP_021367951.1/1-167       GQRN--IA----NKDGEAFHLIKK-LLG---EE--FLSHA----IVV-FTGKETLD---- 240
Pc_XP_025110026.1/1-170       NNRF---T----LEEYASVRTLQR-LFG---NN--IRPFL----VIV-FTGGDSLG-ATP 240
Pc_XP_025111445.1_3/1-170     DHRF---T----KEEYDAVKTLQA-LFG---ER--VRRHL----MIV-FTGGDGLA-DDI 240
Drer_100_1/1-162              Y-GV---T----KYELQFLQKIEQ-MFG---EE--VLKYS----IIL-FTHGDLLE---- 240
Drer_061_2/1-161              D-RL---T----NEEKNTVKWIQE-NFG---EE--ANRYT----IIL-FTRGDQIK---- 240
Drer_026_2/1-162              G-RF---T----EEEKNTIQQLKE-VFG---EQ--MEKYS----MII-FTHKDQLE---- 240
Hsap_006_1/1-162              G-RY---T----SQDQQAAQRVKE-IFG---ED--AMGHT----IVL-FTHKEDLN---- 240
Pc_XP_025087903.1/1-164       G-RY---T----KEEFQTYQLLLK-IFE---SQ--MAKHM----ILL-FTYGDKFK---- 240
Ac_XP_005098739.2/1-169       KTDY---T----EEDLGLVQHLKE-NIE---EE--LLKRT----AVL-FAHPHEYE-TKV 240
Pc_XP_025110025.1/1-170       NNRF---T----LEEYASVRTLQR-LFG---NN--IRPFL----VIV-FTGGDSLG-ATP 240
Drer_059_2/1-162              G-RF---T----EEEKNTVQQLKE-VFG---EQ--MEKYS----MII-FTHKDQLE---- 240
Pc_XP_025085179.1/1-164       G-RF---T----KEDEDAYNRLIA-LFD---RK--LENYT----IVI-FTGGDELE---- 240
Pc_XP_025085180.1/1-164       G-RF---T----KEDEDAYNRLIA-LFD---RK--LENYT----IVI-FTGGDELE---- 240
Drer_072_1/1-161              D-RF---T----AEERRTVEKIEK-MLG---QT--RLEKT----WIL-FTRGDELE---- 240
Ac_XP_012938541.1/1-166       NHEL---K----EKEWRNIKTLRA-VLG---REA-FESSG----ICI-VTGGDYYR-QDH 240
Bg_BGLB032825-PA/1-170        GGRF---T----KEDQGTVDYLKK-VFG---QSF-VRKFC----ILV-LTYGDQFE-VQV 240
Pc_XP_025087413.1/1-165       N-GY---T----RHDFLMYKRFLE-TFG---PD--MIRYT----ITL-FTGGDYLK---- 240
Drer_066_1/1-162              G-RF---T----KEEETSVKIIQE-TFG---EN--SLMFT----MVL-FTRGDVLG---- 240
My_XP_021365588.1/1-164       G-RF---T----QAENATVKHFAE-VFG---ED--MFKHT----ILV-FTGRDLLE---- 240
My_XP_021344399.1/1-164       G-RF---T----QAENATVKHFAE-VFG---ED--MFKHT----ILV-FTGRDLLE---- 240
Pc_XP_025083383.1/1-169       RERY---T----QEQHAAYTTMKK-FFT---DR--MCRFM----IVV-FTAIDDID-DVE 240
Pc_XP_025083382.1/1-169       RERY---T----QEQHAAYTTMKK-FFT---DR--MCRFM----IVV-FTAIDDID-DVE 240
Cv_XP_022332192.1/1-155       K-SY---P----SQSPPLFDNIKS-LFG---ED--MYRYS----LVV-LSFEDYLG---- 240
Cv_XP_022332608.1/1-155       K-SY---P----SQSPPLFDNIKS-LFG---ED--MYRYS----LVV-LSFEDYLG---- 240
Lg_XP_009064072.1/1-164       SSRF---C----ENDTCVIDWFKE-FFG---EE--IYKHA----VIV-FTSKNSKL---- 240
Cv_XP_022332193.1/1-155       K-SY---P----SQSPPLFDNIKS-LFG---ED--MYRYS----LVV-LSFEDYLG---- 240
Ac_XP_012938541.1_2/1-174     Q-TL---AQA--HGHKSKMSLLKR-TFG---EFV-LSRHC----VCL-MTGRDEFE-RRM 240
Bg_BGLB028578-PA/1-176        SARF---T----HEESQVIVVLER-IFG---KQF-LQKHG----MIV-ITHGDDFV-THH 240
Ec_RUS72941.1/1-172           GDPF---S----PDDDAMLDAMRK-TFG---PSV-FRNCG----IIL-MTCGDNFR-ADT 240
Cv_XP_022332609.1/1-155       K-SY---P----SQSPPLFDNIKS-LFG---ED--MYRYS----LVV-LSFEDYLG---- 240
Drer_006_1/1-155              E-DF---T----NDQKNVVQKVLK-SFG---SH--VLKFT----MVL-FTRREKM----- 240
Cv_XP_022332610.1/1-155       K-SY---P----SQSPPLFDNIKS-LFG---ED--MYRYS----LVV-LSFEDYLG---- 240
Cv_XP_022296099.1/1-177       N-RI---T----EQEKRTLKSLKE-IFGG--DH--FLHHT----IIV-ITRKEDLV-ESI 240
Drer_070_1/1-162              G-RF---T----DEEKSAVKWIQE-NFG---EK--APRHT----IVL-FTHADQLK---- 240
Drer_047_1/1-162              G-RF---T----QEERETVKWIQE-NFG---EQ--ALCRM----IIL-FTHADQLK---- 240
Drer_097_1/1-162              G-NL---T----NDDKSMHKLIES-MFG---ER--IWQYT----IIV-FTHGDRLE---- 240
Drer_071_1/1-162              G-RF---T----DEEKSAVKWIQE-NFG---EK--APRHT----IVL-FTHADQLK---- 240
My_XP_021365588.1_2/1-165     G-RF---T----AEEHDTVKHIAE-VFG---ED--VFKHM----ILV-FTGRDLLE---- 240
Drer_088_1/1-161              G-RH---T----EQEMEIVDKIVE-CSG---ED--TFNHS----VVL-FTHGENLE---- 240
Bg_BGLB031429-PA/1-167        GSK----T----LDNVPLAQLVQD-NFG---DEF-LQKYC----TLV-ITHADDFD-PKE 240
Ec_RUS72940.1/1-169           GDPF---S----PDDDAMLDAMRR-TFG---PSV-FRNCG----IIL-MTCGDNFR-ADT 240
Bg_BGLB008948-PB/1-170        GTRF---T----QEEEETIAFLKD-KLG---KDF-IRNHA----IVV-LTNGDTFV-KEG 240
Bg_BGLB025549-PA/1-171        GDKF---T----QENKDTIKVMKE-IFG---LDF-LKRYG----VLV-VSNGDQFD-MNK 240
Drer_065_3/1-162              G-RF---T----KEEETSIQMIEL-MFG---EE--VLKYS----IIL-FTHGDLLD---- 240
Pc_XP_025087408.1/1-164       G-RY---T----KEEFQTYQLLLK-IFE---SQ--MAKHM----ILL-FTGGDNLK---- 240
Drer_005_1/1-151              N-HF---T----EEDRRRVKYVLN-EFS---DE--AIKHT----IVL-TEEEDIN----- 240
Drer_013_2/1-145              E-PL---N----NEDRAEMEKMQK-IFS---SR--LNKHM----MIL-IQQDSELH---- 240
My_XP_021353565.1/1-173       ANKDNAVR----RNEEKIMQFYES-MFG---EN--IRNHF----VFL-FSGIDNDA---- 240
Pc_XP_025111455.1_2/1-163     DSHD---L----DADVMRFNKFRR-LWG---DN--LRRRL----VVL-FTFGDKLQ---- 240
Drer_089_1/1-161              G-RH---T----EQEMEIVDKIVE-CSG---ED--TFNHS----VVL-FTHGENLE---- 240
Drer_085_1/1-161              G-RY---T----GHEMEIVDKIVE-YCG---ED--TFNHS----VVL-FTHGEQLE---- 240
Atha_026_1/1-159              D-RV---D----DLDRQVVGAITD-AFG---KE--IWKKS----ALV-LTHAQFSP---- 240
Drer_067_2/1-162              G-RF---T----KEEETSVKIIQE-TFG---EN--SLMFT----MVL-FTRGDFLG---- 240
Bg_BGLB016943-PA/1-177        DIRY---T----AEEMETFQIIRK-VIG---TTS-FKRRG----ILV-FTHGDAFD-QEE 240
Bg_BGLB010064-PB/1-176        DIRY---T----EEEMDSFQTIKK-IIG---NNN-FRRHG----ILI-FTRGDAFD-KDE 240
Bg_BGLB039329-PA/1-174        GDRF---T----EENRTMLHILKQ-MFG---EGN-FSHSF----IVV-VTYGDLYD-LNY 240
Drer_005_3/1-162              G-RF---T----QEEENAVKKIQQ-TFG---KN--SLKYT----IVL-FTRGDGLK---- 240
Bg_BGLB031582-PA/1-175        LDRF---T----DADKECVRIVET-IFG---DEC-LEKNC----III-MTHGDVFD-KRN 240
Drer_055_5/1-162              G-RF---T----KEEETSVKIIQE-TFG---EN--SLMFT----MVL-FTRGDFLT---- 240
Bg_BGLB025388-PA/1-175        GQRF---T----KQEKDAIVMIKS-ILG---KEV-LRKYG----VCV-MTYGDNFD-NEM 240
Bg_BGLB009641-PB/1-175        GDRF---S----EENRTVLHILKQ-MFG---EGN-FGQSF----VLV-VTYGDVYD-LKY 240
Ec_RUS76747.1/1-180           GNRL---T----GVDLETIQYMKK-LFG---EDF-VKTYC----III-MTCGDNFK-MDL 240
Pc_XP_025077712.1/1-168       GQRL---T----EEEKAVFSHLVD-IFG---ND--FLNYT----IVV-FTHGDELR---- 240
Atha_027_1/1-159              D-RV---D----ELDKQVVIAITQ-TFG---KE--IWCKT----LLV-LTHAQFSP---- 240
Drer_026_1/1-162              E-EP---L----QNEEEMLDYIKR-LFD---PE--VQKYI----MIL-FTHEDELE---- 240
Ac_XP_005095422.1/1-179       GTRH---T----NEEAAAVRALER-TSL---DRK-LWDRC----IVV-FTSGSDFL-LFR 240
Bg_BGLB026694-PA/1-175        GDRF---T----EENRTTIHILKQ-IFG---EDN-FGQSF----ILV-VSFGDLYD-LNY 240
Ac_XP_012938166.1/1-174       GNPF---E----AEDLGVVKDLFK-SDN---ADE-MWKRT----AVL-FTHGREFE-MRY 240
Pc_XP_025110378.1_4/1-163     DTRD---L----VSDVLRFQRFVE-LWE---DN--LKRRL----VVL-FTFGDRLK---- 240
Pc_XP_025110381.1/1-163       DTRD---L----VSDVLRFQRFVE-LWE---DN--LKRRL----VVL-FTFGDRLK---- 240
Drer_007_2/1-149              --PL---T----DEEKAEIETIRR-TFD-------SCEQF----ILL-FMTKQTVE---- 240
Pc_XP_025110379.1/1-163       DTRD---L----VSDVLRFQRFVE-LWE---DN--LKRRL----VVL-FTFGDRLK---- 240
Ppat_006_1/1-158              DTRD--------SGDVPLLRTITD-VFG---AA--VWFNA----TVV-LTHASKAP---- 240
Pc_XP_025110377.1_2/1-163     DTRD---L----VSDVLRFQRFVE-LWE---DN--LKRRL----VVL-FTFGDRLK---- 240
Bg_BGLB009638-PE/1-174        GDRF---T----EETRMCVDIIET-IFG---DQC-LEKCC----IIV-FTHGEAFD-INN 240
Pc_XP_025085174.1_3/1-163     R-RY---T----EEDDSLYNRVKR-LFD---DR--ITEYT----III-FTGGDLLK---- 240
Pc_XP_025085173.1_3/1-163     R-RY---T----EEDDSLYNRVKR-LFD---DR--ITEYT----III-FTGGDLLK---- 240
Pc_XP_025085172.1_3/1-163     R-RY---T----EEDDSLYNRVKR-LFD---DR--ITEYT----III-FTGGDLLK---- 240
Pc_XP_025110380.1_2/1-163     DTRD---L----VSDVLRFQRFVE-LWE---DN--LKRRL----VVL-FTFGDRLK---- 240
Pc_XP_025085171.1_3/1-163     R-RY---T----EEDDSLYNRVKR-LFD---DR--ITEYT----III-FTGGDLLK---- 240
Pc_XP_025110380.1_4/1-165     DTRD---L----VSDVSKFQRFRM-LWG---DN--LRRRF----SVL-FTFGDKLQ---- 240
Pc_XP_025077910.1_3/1-168     DQRL---T----EDEKAVFSHLVD-IFG---ND--YLNYT----IVV-FTHGDELR---- 240
Ac_XP_005098739.2_2/1-172     GIRY---T----DEEQKVVRNLKS-IFG---SQF-FEDHV----IVI-FTYGEDYH-SRN 240
Pc_XP_025110379.1_2/1-165     DTRD---L----VSDVSKFQRFRM-LWG---DN--LRRRF----SVL-FTFGDKLQ---- 240
Pc_XP_025110381.1_3/1-165     DTRD---L----VSDVSKFQRFRM-LWG---DN--LRRRF----SVL-FTFGDKLQ---- 240
Pc_XP_025110377.1_4/1-165     DTRD---L----VSDVSKFQRFRM-LWG---DN--LRRRF----SVL-FTFGDKLQ---- 240
Drer_017_2/1-149              --PL---T----DEEKAEIETIKR-TFD-------SCEQF----ILM-FMTKQTVE---- 240
Drer_016_2/1-149              --PL---T----DEEKAEIETIRR-TFD-------SCEQF----ILL-FMTKQTVE---- 240
Drer_045_2/1-149              --PL---T----DEEKAEIERIRR-TFD-------SCEQF----ILM-FMTKQTVE---- 240
Pc_XP_025110378.1_5/1-165     DTRD---L----VSDVSKFQRFRM-LWG---DN--LRRRF----SVL-FTFGDKLQ---- 240
Drer_012_1/1-151              --PL---T----VEDKAEIEKILK-IFD-------SRDHF----ILL-FTTELPVE---- 240
Ac_XP_012936310.1_2/1-181     GGKY---I----GDEVGVVQDLTK-KGY---AKY-MLERT----AVL-FTHGRDFE-LKC 240
Drer_011_2/1-150              --LL---T----DGDKLEVEKILN-IFN-------TKQHI----IVI-FISDGTIK---- 240
Ac_XP_005098866.2/1-176       GTRY---T----DDEQKVVRNLEQ-AFGPSFPRF-FADHV----IIV-FTYGSDYR-LKH 240
Ac_XP_012936310.1_3/1-173     GTRY---T----DDEQKVVRNLEQ-AFG---QKF-FANHV----IVI-FTNGGDYR-LKH 240
Ac_XP_012936310.1/1-174       RAPFC-LT----DSEQKVLHYLE--TFD---PGF-FAKHV----IVV-FTYGAYYR-LKH 240
Ac_XP_012942253.1/1-172       GARY---T----DDEQKVVCNLEQ-TFG---PRF-FAEHV----IVL-FTHGEDYR-MRH 240
Ppat_005_1/1-160              DSRD--------FGDLPLLRTITD-LFG---AA--VWFNA----IVV-LTHASSAP---- 240
Ppat_003_1/1-160              DSRD--------FGDLPLLKTITD-LFG---AA--VWFNA----IVV-LTHASSAP---- 240
Drer_018_2/1-150              --HL---T----DGVKLEVDKVLK-IFD-------TKQHF----IVI-FISDGTIK---- 240
Drer_007_1/1-159              K-DF---T----EDDMRRVKYVLN-TFS---ED--ALKHT----IAL-TTDKETPS---- 240
Ac_XP_012942254.1/1-181       GCTY---T----GDEIGVVKDLTK-KGY---AEH-MLQRT----AVV-FTHGRDFV-LRY 240
Cv_XP_022304133.1/1-161       ----------------------E-RLDK---II-EN----ID-----N-FKKMD-MTCQS 300
Cv_XP_022310523.1/1-166       ----------------------K-TLDK---MI-KD----AE-----A-IKKLD-IKCQS 300
Cv_XP_022303233.1/1-165       ----------------------E-MLDD---MI-KK----NK-----A-INDLD-TKCQS 300
Cv_XP_022303234.1/1-165       ----------------------E-MLDD---MI-KK----NK-----A-INDLD-TKCQS 300
Cv_XP_022309546.1/1-166       ----------------------D-LLNQ---MI-QG----EP-----E-IELFD-AKCQS 300
Cv_XP_022332607.1/1-164       ----------------------T-VLHE---MM-TE----AP-----Q-IVELN-VKCRS 300
Cv_XP_022332606.1/1-164       ----------------------T-VLHE---MM-TE----AP-----Q-IVELN-VKCRS 300
Cv_XP_022332605.1/1-164       ----------------------T-VLHE---MM-TE----AP-----Q-IVELN-VKCRS 300
Cv_XP_022332187.1/1-164       ----------------------T-VLHE---MM-TE----AP-----Q-IVELN-VKCRS 300
Cv_XP_022332188.1/1-164       ----------------------T-VLHE---MM-TE----AP-----Q-IVELN-VKCRS 300
Cv_XP_022332185.1/1-164       ----------------------T-VLHE---MM-TE----AP-----Q-IVELN-VKCRS 300
Cg_XP_011454023.1/1-164       ----------------------N-ELGK---MM-CE----AP-----E-IVKLN-VKCNS 300
Cv_XP_022332602.1/1-165       ----------------------S-ILTD---MI-AS----SP-----E-VSALN-VKCEE 300
Cv_XP_022332190.1/1-165       ----------------------R-ILTD---MI-AS----AP-----E-VSALN-VKCEE 300
Cv_XP_022332191.1/1-165       ----------------------R-ILTD---MI-AS----AP-----E-VSALN-VKCEE 300
Cv_XP_022332601.1/1-165       ----------------------S-ILTD---MI-AS----SP-----E-VSALN-VKCEE 300
Cv_XP_022332600.1/1-165       ----------------------S-ILTD---MI-AS----SP-----E-VSALN-VKCEE 300
Pc_XP_025111467.1/1-151       ----------------------T-DLKE---EL-ED----VC---E-E-LKSVL-IDANH 300
Atha_021_1/1-155              ----------------------N-TLDD---YL-SR-----P---E-F-LKTVL-RLCGG 300
Cg_XP_019919146.1/1-164       ----------D----TD-----L-SLQD---FI-KT----SP---E-N-LKLII-KRCSG 300
Cv_XP_022295286.1/1-166       ----------D----EN-----K-TVDE---FV-QTM--DKS---S-N-LRRLI-DASKG 300
Cv_XP_022295287.1/1-166       ----------D----EN-----K-TVDE---FV-QTM--DKS---S-N-LRRLI-DASKG 300
Cg_XP_011455059.1/1-164       ----------H----HG-----K-TLDD---HL-RT----IP---T-S-LKKIL-GQCDH 300
Cg_XP_011427681.1/1-166       ----------D----ED-----M-TIDD---FV-KTL--DNS---S-N-LRKLI-DVTNG 300
Cg_XP_011455058.1/1-164       ----------H----HG-----K-TLDD---HL-RT----IP---T-S-LKKIL-GQCDH 300
Cg_XP_011455056.1/1-164       ----------H----HG-----K-TLDD---HL-RT----IP---T-S-LKKIL-GQCDH 300
Cg_XP_011414633.1/1-164       ----------R----EG-----L-SLDD---YI-KN----VP---P-K-LQEFI-EKCGS 300
Cg_XP_011421513.2/1-164       ----------Y----EG-----K-QLSD---HI-IS----AP---D-K-LKLLI-RNCGG 300
Cv_XP_022301668.1/1-166       ----------R----RT-----I-SIMD---YI-ND---YSP---P-N-LRTFV-QKCGN 300
Drer_090_1/1-158              ----------------------N-TIEK---FI-EE-----T---E-E-LKTLV-QKYED 300
Cg_XP_011424928.1/1-166       ----------D----ED-----M-TIDD---FL-KTF--DNS---S-N-LRKLI-DVTNG 300
Cv_XP_022296314.1/1-166       ----------R----KK-----I-SIMD---YI-NN---NSP---P-S-LQTFV-QKCGN 300
Cv_XP_022291927.1/1-164       ----------K-----------K-TVEE---YV-QTY--PKS---S-N-LRKLV-D-ANN 300
Cv_XP_022295274.1/1-166       ----------D----EN-----I-TVDE---FV-QTM--DKS---S-N-LRRLI-DASKG 300
Cg_XP_011422393.2/1-160       ----------H----HG-----K-TLDD---HL-RT----VP---T-S-LKKIL-GQCDD 300
Cv_XP_022295273.1/1-166       ----------D----EN-----I-TVDE---FV-QTM--DKS---S-N-LRRLI-DASKG 300
Cv_XP_022295282.1/1-166       ----------D----EN-----M-TVDD---FV-QTM--DES---S-N-LRRLI-DASKG 300
Cv_XP_022296309.1/1-166       ----------K----HN-----V-TLQE---YV-KS----SP---S-T-LQKFI-ELCGG 300
Cv_XP_022294705.1/1-166       ----------T----KN-----K-TVDD---YV-KTL--DAS---T-N-LRNLI-DLCKN 300
Cv_XP_022294708.1/1-166       ----------T----KN-----K-TVDD---YV-KTL--DAS---T-N-LRNLI-DLCKN 300
Cv_XP_022294704.1/1-166       ----------T----KN-----K-TVDD---YV-KTL--DAS---T-N-LRNLI-DLCKN 300
Ac_XP_005108255.2/1-174       K---------I----EE--TLDV-TSAE---WW-QK----RD---G-Q-LANLV-RECNS 300
Ac_XP_005108254.2/1-174       K---------I----EE--TLDV-TSAE---WW-QK----RD---G-Q-LANLV-RECNS 300
Drer_092_1/1-158              ----------------G-----K-NIEK---LI-EE-----N---C-R-LRSVV-QQCGG 300
Bg_BGLB028483-PA/1-169        E-----------------------SFET---WC-RS----QK---G-N-IQNFL-TECNY 300
Cv_XP_022296310.1/1-166       ----------K----HN-----V-TLQE---YV-KS----SP---S-T-LQKFI-ELCGG 300
Cv_XP_022296313.1/1-166       ----------K----HN-----V-TLQE---YV-KS----SP---S-T-LQKFI-ELCGG 300
Cv_XP_022304624.1/1-166       ----------A----EG-----R-PLDY---YI-ED----CP---K-G-LQSLI-EECDH 300
Hsap_007_2/1-155              ----------------D-----Q-DLDT---FL-RN-----N---K-A-LYGLI-QKCKN 300
Cv_XP_022296312.1/1-166       ----------K----HN-----V-TLQE---YV-KS----SP---S-T-LQKFI-ELCGG 300
Ac_XP_005108256.2/1-174       K---------I----EE--TLDV-TSAE---WW-QK----RD---G-Q-LANLV-RECNS 300
Cv_XP_022294703.1/1-166       ----------T----KN-----K-TVDD---YV-KTL--DAS---T-N-LRNLI-DLCKN 300
Cv_XP_022300528.1/1-164       ----------H----HG-----K-TLDD---HI-KT----VP---Q-N-LKTII-AKCGH 300
Atha_019_1/1-161              ----------------------D-TLDD---YF-RA-----P---E-F-LTKVL-RLCGG 300
Cv_XP_022296311.1/1-166       ----------K----HN-----V-TLQE---YV-KS----SP---S-T-LQKFI-ELCGG 300
Pc_XP_025111442.1/1-168       A---------E----MT-----Q-ALEK---SI-TK----SR---K-E-LKKML-EKVSN 300
Pc_XP_025111444.1/1-168       A---------E----MT-----Q-ALEK---SI-TK----SR---K-E-LKKML-EKVSN 300
Cv_XP_022295280.1/1-166       ----------D----EN-----I-TVDD---FV-QTM--NKS---S-N-LRRLI-DASKG 300
Pc_XP_025111439.1_3/1-168     A---------E----MT-----Q-ALEK---SI-TK----SR---K-E-LKKML-EKVSN 300
Pc_XP_025111438.1/1-168       A---------E----MT-----Q-ALEK---SI-TK----SR---K-E-LKKML-EKVSN 300
Cv_XP_022295277.1/1-166       ----------D----EN-----I-TVDD---FV-QTM--NKS---S-N-LRRLI-DASKG 300
Cv_XP_022295278.1/1-166       ----------D----EN-----I-TVDD---FV-QTM--NKS---S-N-LRRLI-DASKG 300
Cv_XP_022310198.1/1-165       ----------R----HN-----L-SLEK---YI-EK----SD---E-N-LKSFI-AKCGG 300
Cv_XP_022295276.1/1-166       ----------D----EN-----I-TVDD---FV-QTM--NKS---S-N-LRRLI-DASKG 300
Cv_XP_022287296.1/1-166       ----------D----QH-----M-SIDQ---FV-ETI--DKS---S-N-LQKLI-CKSNK 300
Cv_XP_022295275.1/1-166       ----------D----EN-----I-TVDD---FV-QTM--NKS---S-N-LRRLI-DASKG 300
Cv_XP_022304950.1/1-166       ----------R----EN-----Q-SLDE---YI-KS----SP---P-R-LVKFI-EKCGA 300
Cv_XP_022287295.1/1-166       ----------C----ND-----M-TVTS---YI-RTM--NKS---S-N-LYKLI-EEINR 300
Pc_XP_025111441.1_2/1-168     A---------E----MT-----Q-ALEK---SI-TK----SR---K-E-LKKML-EKVSN 300
Pc_XP_025111440.1_3/1-168     A---------E----MT-----Q-ALEK---SI-TK----SR---K-E-LKKML-EKVSN 300
Cv_XP_022295279.1/1-166       ----------D----EN-----I-TVDD---FV-QTM--NKS---S-N-LRRLI-DASKG 300
Cg_XP_011437597.1/1-164       ----------H----EG-----I-HLFD---HL-RT----VP---D-H-LKKLI-DKSDG 300
Cv_XP_022287294.1/1-166       ----------C----ND-----M-TVTS---YI-RTM--NKS---S-N-LYKLI-EEINR 300
Cv_XP_022295281.1/1-166       ----------D----EN-----I-TVDD---FV-QTM--DKS---S-N-LRRLI-DASKG 300
Cg_XP_019930590.1/1-149       -------------------------------YKTKS----VI---P-P-LQTIF-DKCEN 300
Pc_XP_025111435.1/1-164       ---------------FQ-----E-ALQN---KK-KP----PP---P-T-FLKLL-EEAGN 300
My_XP_021343321.1/1-164       ----------D----ER-----M-TLDD---HL-RR----IP---S-S-LVSIL-ERCGG 300
Pc_XP_025088643.1/1-160       ----------R----SG-----A-SIEE---KI-AK----AP---E-N-FRNLL-KAFKN 300
Cv_XP_022303804.1/1-164       ----------D----EN-----I-SLFD---LL-RQ----AP---E-N-LRNFV-KKCGG 300
Cv_XP_022302161.1/1-158       ----------F----EG-----M-TIFG---YV-NE----VP---E-K-IKDAL-TACNR 300
Bg_BGLB033791-PA/1-170        ----------------------E-TFEL---WC-HE----QT---G-E-MKKVI-EECNY 300
Cv_XP_022292453.1/1-166       ----------K----NN-----L-TVEQ---YV-QTY--PKS---T-I-FRKLV-D-TNN 300
Bflo_011_1/1-160              ----------------------G-SESE---FL-SA-----P---E-S-LRTIL-KQCGE 300
Cg_XP_011451721.1/1-157       ----------F----EG-----M-TIFG---YV-NE----VP---A-Q-IKNAL-TACNR 300
Cv_XP_022302348.1/1-158       ----------F----EG-----M-TIFG---YV-NE----VP---E-K-IKDAL-TACNR 300
Cv_XP_022292452.1/1-166       ----------K----SN-----S-TVEQ---YV-QTY--PKS---T-K-FRKLI-D-TNN 300
Pc_XP_025110949.1/1-164       ---------------FQ-----E-KLQK---NE-KT----FP---S-D-FLKLL-KEAGN 300
Cv_XP_022304628.1/1-164       ----------D----EK-----I-SLYD---LL-KQ----AP---E-N-LRNFV-KKCGG 300
Cv_XP_022304626.1/1-164       ----------D----EK-----I-SLYD---LL-KQ----AP---E-N-LRNFV-KKCGG 300
Cv_XP_022304627.1/1-164       ----------D----EK-----I-SLYD---LL-KQ----AP---E-N-LRNFV-KKCGG 300
Lg_XP_009057091.1/1-164       ----------Y----DK-----M-DLEM---YI-NT----AG---D-E-LKSLV-SQCQG 300
My_XP_021374749.1/1-158       ----------N----NE-----E-TYIQ---DI-VN----NN---R-Y-LKAVF-RACDQ 300
Cv_XP_022297635.1/1-165       ----------K----SG-----K-GLAD---YI-EN----SP---N-D-LKDLI-KKCGD 300
Cv_XP_022303800.1/1-164       ----------D----EN-----I-SLFD---LL-RQ----AP---E-N-LRNFV-KKCGG 300
Cv_XP_022303802.1/1-164       ----------D----EN-----I-SLFD---LL-RQ----AP---E-N-LRNFV-KKCGG 300
Cv_XP_022303798.1/1-164       ----------D----EN-----I-SLFD---LL-RQ----AP---E-N-LRNFV-KKCGG 300
Cv_XP_022303805.1/1-164       ----------D----EN-----I-SLFD---LL-RQ----AP---E-N-LRNFV-KKCGG 300
Cv_XP_022303806.1/1-164       ----------D----EN-----I-SLFD---LL-RQ----AP---E-N-LRNFV-KKCGG 300
Cv_XP_022303803.1/1-164       ----------D----EN-----I-SLFD---LL-RQ----AP---E-N-LRNFV-KKCGG 300
Cv_XP_022303799.1/1-164       ----------D----EN-----I-SLFD---LL-RQ----AP---E-N-LRNFV-KKCGG 300
Cg_XP_011428816.1/1-164       ----------H----HG-----K-TLDD---HL-RT----VP---T-S-LKKIL-GQCDD 300
Atha_017_1/1-161              ----------------------N-TLDD---YL-SK-----P---E-F-LKTVL-RLCGG 300
Bflo_001_1/1-162              ----------------Q-----N-DITK---YI-QT-----P---E-T-FKTLL-KECKG 300
Bflo_013_1/1-162              ----------------E-----V-NKQD---YL-TA-----P---R-E-FLDVL-KECGT 300
Cv_XP_022335699.1/1-167       ----------A----RN-----M-SLEE---YI-QN----SP---A-E-LQSLT-KKCEG 300
Atha_018_1/1-159              ----------------------G-TLDD---YL--E-----P---E---FQEIL-EECDD 300
Ac_XP_005110990.1/1-174       K---------K----RN---PPI-SFED---WR-RE----QK---G-A-INDLF-NECDN 300
Bg_BGLB016943-PB/1-171        ----------E----NG-----K-SLED---WC-HD----QT---G-N-FYDIK-KECLS 300
Ac_XP_005104629.1/1-172       E---------E----EE--TPDT-TIQD---WC-VK----HN---N-N-FASLI-KECGG 300
Drer_016_3/1-161              ----------------N-----E-SIND---YV-SK-----C---A-E-LQKLI-RDCEN 300
Cv_XP_022300251.1/1-165       ----------R----CT-----T-SASK---YI-SN----VS---T-N-FKTFL-SNCKW 300
Bg_BGLB012732-PB/1-172        R---------------------K-SFQD---WL-RT----QD---S-LFFSKLL-KECGN 300
Cg_XP_011422350.2/1-164       ----------K----HN-----M-TLEQ---HL-AQ----VP---N-S-LKSFI-KKCGN 300
Pc_XP_025085187.1/1-165       ----------Q----NK-----K-TIED---FL-SR----AP---S-E-LRKVL-EECGD 300
Cg_XP_019917937.1/1-164       ----------R----EK-----M-SFEK---YL-DT----VP---Q-R-LKTII-KKCNN 300
Drer_095_1/1-162              ----------------G-----E-SIEK---LI-EE-----N---S-R-LRSVV-QQCGG 300
Cv_XP_022332189.1/1-158       ----------------D-----A-TVEE---FV-NT-----N---K-E-LKDFQ-QKYGV 300
Cv_XP_022316749.1/1-147       ---------------SI-----S-NI-----FI-PE----NS---F-E-LYNLY-EAVGK 300
Cv_XP_022290458.1/1-163       ----------R----HK-----I-DLMD---HL-KG----YP---P-K-L---I-EKFGG 300
Cg_XP_011422444.1/1-165       ----------R----GH-----K-SIRD---IL-RN----AP---P-S-LQDVI-ASCED 300
Drer_017_3/1-161              ----------------N-----E-SIND---YV-SK-----C---A-E-LQKLI-RDCEN 300
Cv_XP_022332603.1/1-158       ----------------D-----A-TVEE---FV-NT-----N---K-E-LKDFQ-QKYGV 300
Cv_XP_022332604.1/1-158       ----------------D-----A-TVEE---FV-NT-----N---K-E-LKDFQ-QKYGV 300
Ec_RUS73787.1/1-175           D---------P----PG-----T-TFDQ---WC-RT----RK---G-F-LKDLF-EECNY 300
Atha_015_1/1-159              ----------------------G-TFEE---YL--E-----P---D---FKEIL-EPCND 300
Atha_012_1/1-161              ----------------------N-TLED---YL-SN-----P---E-F-LKNVL-RLCGG 300
Cg_XP_019927754.1/1-162       ----------------N-----T-TIED---YI-QTL--DDK---S-S-LKTLL-LKFEG 300
Pc_XP_025111470.1/1-162       ----------------------R-DLKE---EL-EG----VC---E-E-LKIVL-KDANH 300
Drer_045_3/1-161              ----------------N-----E-SIND---YV-SK-----C---A-E-LQKLI-RDCEN 300
Bflo_002_1/1-162              ----------------K-----K-DVTK---FI-QT-----P---Q-T-LQNLL-KECNG 300
Cg_XP_019927752.1/1-164       ----------------N-----T-TIED---YI-QTL--DDE---S-S-LKKLL-LKLEG 300
Cg_XP_011427670.1/1-169       ----------D----DK-----M-SLEE---FI-DTI--DDK---S-D-IKKLI-QTIDK 300
Cg_XP_011456413.1/1-164       ----------Y----EG-----L-TLED---HL-KT----IP---Q-N-LRTII-DKCGG 300
Ac_XP_005093066.2/1-173       K---------K----TG-----V-SFPE---WC-QQ----QT---G-A-LSTVL-EECEY 300
Drer_055_3/1-161              ----------------------N-TIQE---FI-EE-----T---E-E-LKTLV-QKYEH 300
My_XP_021376515.1/1-164       ----------R----DG-----R-DLDD---LV-RT----AP---Q-T-LQRVL-RNCQN 300
Cv_XP_022297006.1/1-167       ----------N----HK-----L-TLEK---HL-EK----SP---K-R-LQIFI-KKCGG 300
Drer_062_1/1-142              ----------------------------------------AN---E-E-TQAVI-QSFGG 300
My_XP_021364561.1/1-162       ----------N----NG-----M-TIHE---YI-KE----VP---D-K-LKDIL-QRCGY 300
Drer_068_1/1-162              ----------------N-----K-TLEE---CL-KP-----G---S-V-VRTLL-ETCGN 300
Bg_BGLB017488-PB/1-176        A---------N----KD-----K-QFKQ---WL-CE----QK---G-V-FQELF-KECGS 300
Cv_XP_022291053.1/1-165       ----------R----HN-----I-NLHD---HI-RD----SP---P-N-LRLFI-KRCGG 300
Pc_XP_025083380.1/1-156       ----------------------R-DLRE---EL-KS----VC---P-E-LKKVL-RDADN 300
Pc_XP_025101022.1/1-164       ---------------FE-----E-KYK----EI-SC----LP---A-D-LLRIM-HEAGG 300
Bg_BGLB008770-PB/1-168        L---------Y----NE-----Q-TFEQ---WL-RE----QS-----N-LSDLI-RDCKN 300
Drer_094_2/1-162              ----------------G-----E-SVEK---LI-EE-----N---S-R-LRSVV-QQCGG 300
Cv_XP_022291807.1/1-166       ----------R----HK-----Y-HLKD---HI-KN----SP---P-K-LISFI-EKCGG 300
Cv_XP_022302920.1/1-165       ----------H----EG-----K-TLKD---HL-RT----AP---E-D-LKTII-EKCNN 300
Lg_XP_009057918.1/1-161       ----------D----DD-----T-RIEE---FI-AD----TP---G-F-LKDLL-KDVNN 300
Ac_XP_005102778.2/1-175       K---------R----RC---PKI-SFST---WC-RN----QR---G-E-MQQLL-QECDY 300
Drer_048_4/1-162              ----------------G-----E-PLEK---RI-EE-----N---C-R-LRSLV-QQCGG 300
Ec_RUS75776.1/1-170           E--------------GR-----L-TTQE---WA-KQ----QT---G-F-FKRLL-KMCKE 300
Pc_XP_025111180.1_2/1-145     ----------------------S-AGDD-------------------S-LSKLDKIKCRE 300
Cv_XP_022295827.1/1-164       ----------H----HG-----K-TLDD---HF-RT----VP---Q-S-LKTII-SKCDH 300
Ec_RUS74182.1/1-175           Q---------Q----TG-----K-SFDY---WV-GE----QT---G-A-FKQLV-EECGR 300
Pc_XP_025111351.1/1-164       ---------------FL-----Q-DWRN---KE-SP----LP---D-S-LLKLL-EEADN 300
Cg_XP_011432416.1/1-164       ----------E----EG-----K-SLYD---HI-KT----VP---A-T-LQVFI-EKCGG 300
Bflo_012_1/1-152              ------------------------SEVD---YL-RP-----S---Q-A-LQDLL-KKCGN 300
Bflo_008_1/1-158              ------------------------SEEE---YL-KT-----P---D-D-LKNVL-KKCGN 300
Drer_021_1/1-146              -------------------------------YM-MS-----N---R-E-MESLQ-QTWKR 300
Ac_XP_012943010.1/1-173       K---------K----GP--GNSG-DFSS---WC-CE----QT---G-G-LGDLI-EECQH 300
Drer_046_3/1-161              ----------------------N-TIQE---FI-EE-----T---E-E-LKTLV-QKYEH 300
Drer_057_1/1-142              ----------------------------------------AN---E-E-TQAVI-QRFGG 300
Bg_BGLB035974-PA/1-169        E-----------------------SFIT---WC-RG----QK---G-N-IQNFL-AECNY 300
Cg_XP_011432417.1/1-164       ----------E----EG-----K-SLYD---HI-KT----VP---A-T-LQVFI-EKCGG 300
Drer_051_1/1-141              ----------------------------------------AN---E-E-TQTVI-QSFGG 300
Bg_BGLB032430-PA_2/1-170      ---------------EI-----I-TFKD---WC-YR----QV---G-D-LKDVF-KKCQY 300
Bg_BGLB026189-PA/1-171        E---------E----DR-----L-SFKE---WC-DT----RD---G-R-FRELL-DECGC 300
My_XP_021370080.1/1-165       ----------R----QS-----E-SLET---FI-KY----ST---K-H-LRDLL-GMCNY 300
My_XP_021370082.1/1-165       ----------R----QS-----E-SLET---FI-KY----ST---K-H-LRDLL-GMCNY 300
My_XP_021370077.1/1-165       ----------R----QS-----E-SLET---FI-KY----ST---K-H-LRDLL-GMCNY 300
My_XP_021370088.1/1-165       ----------R----QS-----E-SLET---FI-KY----ST---K-H-LRDLL-GMCNY 300
My_XP_021370086.1/1-165       ----------R----QS-----E-SLET---FI-KY----ST---K-H-LRDLL-GMCNY 300
My_XP_021352273.1/1-164       ----------N----DG-----V-TIQE---YV-NE----VP---E-E-LKNIL-RRCGH 300
Drer_090_2/1-161              ----------------G-----E-SVEK---LI-EE-----N---F-A-LRSLV-QQCGG 300
Drer_098_3/1-161              ----------------G-----K-SVEK---LI-EE-----N---S-R-LRSLV-QQCGG 300
Pc_XP_025083384.1/1-165       ---------------FA-----E-HQTN---PK-KP----LP---K-N-FQKIL-QEAGG 300
My_XP_021370084.1/1-165       ----------R----QS-----E-SLET---FI-KY----ST---K-H-LRDLL-GMCNY 300
My_XP_021370073.1/1-165       ----------R----QS-----E-SLET---FI-KY----ST---K-H-LRDLL-GMCNY 300
Atha_020_1/1-161              ----------------------N-TLDD---YF-HQ-----P---Y-F-LKTVL-GLCDD 300
Bflo_004_1/1-162              ----------------D-----K-DVKK---YI-ET-----P---E-K-FRELL-KDCGQ 300
Drer_096_3/1-161              ----------------G-----K-SVEK---LI-EE-----N---S-R-LRSLV-QQCGG 300
My_XP_021370074.1/1-165       ----------R----QS-----E-SLET---FI-KY----ST---K-H-LRDLL-GMCNY 300
My_XP_021370083.1/1-165       ----------R----QS-----E-SLET---FI-KY----ST---K-H-LRDLL-GMCNY 300
Pc_XP_025111182.1/1-170       E---------K----ML-----D-ALKI---QI-GE----AS---E-D-LKEVL-CDAYN 300
My_XP_021370072.1/1-165       ----------R----QS-----E-SLET---FI-KY----ST---K-H-LRDLL-GMCNY 300
My_XP_021370076.1/1-165       ----------R----QS-----E-SLET---FI-KY----ST---K-H-LRDLL-GMCNY 300
Drer_050_1/1-162              ----------------G-----E-SVEE---QI-EE-----N---C-R-LRSVA-QQCGG 300
My_XP_021370079.1/1-165       ----------R----QS-----E-SLET---FI-KY----ST---K-H-LRDLL-GMCNY 300
My_XP_021370078.1/1-165       ----------R----QS-----E-SLET---FI-KY----ST---K-H-LRDLL-GMCNY 300
Pc_XP_025085174.1_2/1-162     ----------R----SS-----D-SFEE---MI-A-----AN---I-K-LQSIL-RACDY 300
Pc_XP_025085171.1_2/1-162     ----------R----SS-----D-SFEE---MI-A-----AN---I-K-LQSIL-RACDY 300
Bg_BGLB000690-PB/1-170        T---------G----E------K-TFAE---WC-LQ----QS---G-E-VKELF-EEARY 300
Drer_024_1/1-162              ----------------N-----K-SLDQ---CL-KP-----G---S-V-IRKLL-ETCRN 300
Pc_XP_025085172.1_2/1-162     ----------R----SS-----D-SFEE---MI-A-----AN---I-K-LQSIL-RACDY 300
My_XP_021370085.1/1-165       ----------R----QS-----E-SLET---FI-KY----ST---K-H-LRDLL-GMCNY 300
Pc_XP_025085173.1_2/1-162     ----------R----SS-----D-SFEE---MI-A-----AN---I-K-LQSIL-RACDY 300
Cg_XP_011449218.1/1-176       DTDDED-EDHD----VS-----D-QLKT---FI-QD-----S---E-D-LTRIV-KQCGD 300
Ppat_001_1/1-161              ----------------------D-SLDD---FL-EQ-----P---A-Y-LRKFL-EKCGD 300
Drer_058_2/1-162              ----------------N-----Q-TIEM---FL-KP-----K---S-V-VRKLI-KTCGN 300
My_XP_021370075.1/1-165       ----------R----QS-----E-SLET---FI-KY----ST---K-H-LRDLL-GMCNY 300
Atha_023_1/1-161              ----------------------N-TLDD---YL-RE-----P---E-F-LTRVL-KLCGG 300
Bg_BGLB032082-PA/1-180        K---------ED---NG-----P-SFKD---WC-RE----QT---G-D-VQKLF-EKANF 300
Drer_063_1/1-160              ----------------G-----E-PLDE---YI-SE-----N---N-D-LKALV-SQCGD 300
My_XP_021370087.1/1-165       ----------R----QS-----E-SLET---FI-KY----ST---K-H-LRDLL-GMCNY 300
My_XP_021370081.1/1-165       ----------R----QS-----E-SLET---FI-KY----ST---K-H-LRDLL-GMCNY 300
Cv_XP_022299414.1/1-165       ----------A----NK-----I-TLSD---HI-QK----TP---I-E-LQTVI-KKCGG 300
Cv_XP_022299411.1/1-165       ----------A----NK-----I-TLSD---HI-QK----TP---I-E-LQTVI-KKCGG 300
Cv_XP_022299413.1/1-165       ----------A----NK-----I-TLSD---HI-QK----TP---I-E-LQTVI-KKCGG 300
Cv_XP_022299412.1/1-165       ----------A----NK-----I-TLSD---HI-QK----TP---I-E-LQTVI-KKCGG 300
Cv_XP_022299415.1/1-165       ----------A----NK-----I-TLSD---HI-QK----TP---I-E-LQTVI-KKCGG 300
Cv_XP_022299405.1/1-165       ----------A----NK-----I-TLSD---HI-QK----TP---I-E-LQTVI-KKCGG 300
Ec_RUS77132.1/1-173           E---------E----SG-----Q-TFEQ---WC-NN----QS---G-I-FQELL-QECGH 300
Cv_XP_022299408.1/1-165       ----------A----NK-----I-TLSD---HI-QK----TP---I-E-LQTVI-KKCGG 300
Cv_XP_022299410.1/1-165       ----------A----NK-----I-TLSD---HI-QK----TP---I-E-LQTVI-KKCGG 300
My_XP_021358026.1/1-165       ----------D----NF-----V-TEEK---FM-RE----LD---G-D-LKQVI-ETCGG 300
My_XP_021358006.1/1-165       ----------D----NF-----V-TEEK---FM-RE----LD---G-D-LKQVI-ETCGG 300
Bg_BGLB034427-PA/1-175        A---------N----KD-----K-QFKQ---WL-SE----QK---G-V-FLELF-KECGS 300
Cv_XP_022301145.1/1-165       ----------A----KN-----V-TIEE---YV-KG----CP---Y-K-LQQFI-EKCGN 300
Cv_XP_022299416.1/1-165       ----------A----NK-----I-TLSD---HI-QK----TP---I-E-LQTVI-KKCGG 300
Cv_XP_022299407.1/1-165       ----------A----NK-----I-TLSD---HI-QK----TP---I-E-LQTVI-KKCGG 300
Cv_XP_022298016.1/1-165       ----------D----HD-----T-TLQD---HI-RG----TP---K-R-LQTFI-KKCGG 300
Cv_XP_022298015.1/1-165       ----------D----HD-----T-TLQD---HI-RG----TP---K-R-LQTFI-KKCGG 300
My_XP_021358034.1/1-165       ----------D----NF-----V-TEEK---FM-RE----LD---G-D-LKQVI-ETCGG 300
Drer_052_2/1-142              ----------------------------------------AN---D-E-TQAVT-ESFGG 300
My_XP_021358016.1/1-165       ----------D----NF-----V-TEEK---FM-RE----LD---G-D-LKQVI-ETCGG 300
Cv_XP_022301840.1/1-164       ----------H----HG-----K-TLDD---HL-KT----VP---E-S-LKTII-AKCNH 300
Drer_014_1/1-162              ----------------D-----E-SIED---YV-KR-----S---A-D-LKKLI-RDCGN 300
Cv_XP_022297618.1/1-164       ----------Y----DG-----K-TLKD---HL-GT----VP---E-D-LKTII-KNCNN 300
Cg_XP_019923181.1/1-160       ----------------------D-SING---LL-KS----SH-----E-INELC-TKSNN 300
My_XP_021357934.1/1-165       ----------N----DL-----T-TTNM---FL-KK----ID---P-K-LKSLL-DKNAN 300
Cg_XP_011428777.1/1-160       ----------------------D-SING---LL-KS----SH-----E-INELC-TKSNN 300
Cv_XP_022297620.1/1-164       ----------Y----DG-----K-TLKD---HL-GT----VP---E-D-LKTII-KNCNN 300
Drer_003_5/1-162              ----------------N-----Q-TITQ---YV-EK-----S---K-T-LKSLI-SACGD 300
Cg_XP_011441429.1/1-164       ----------H----HG-----L-TVED---HI-RT----AP---P-N-LQEII-DKCGR 300
Cv_XP_022299409.1/1-165       ----------A----NK-----I-TLSD---HI-QK----TP---I-E-LQTVI-KKCGG 300
Cv_XP_022299418.1/1-165       ----------A----NK-----I-TLSD---HI-QK----TP---I-E-LQTVI-KKCGG 300
Cv_XP_022297619.1/1-164       ----------Y----DG-----K-TLKD---HL-GT----VP---E-D-LKTII-KNCNN 300
Bg_BGLB033631-PA/1-169        DI--------D----DG-----M-TFEK---WC-AI----QE---G-P-LKELM-AECGN 300
Hsap_001_1/1-162              ----------------D-----T-NLHD---YL-RE-----P---E-D-IQDLM-DIFGD 300
Cv_XP_022296665.1/1-164       ----------H----HG-----K-TLDD---HL-RT----VP---Q-S-LKTII-SKCDH 300
Cv_XP_022296700.1/1-164       ----------H----HG-----K-TLDD---HL-RT----VP---Q-S-LKTII-SKCDH 300
Drer_009_3/1-162              ----------------D-----Q-SIED---YV-RE-----S---A-E-LQKLI-RDCGN 300
Ac_XP_005093064.1/1-173       K---------K----TG-----V-SFPE---WC-QQ----QT---G-A-LSTVL-EECEY 300
Cv_XP_022316749.1_2/1-148     ---------------NN-----T-SVT----FD-PE----RS---P-E-LYCLY-EAVGK 300
Amil_006_1/1-161              ------------------------TVEE---YL-KD-----D---D-W-LKNFI-DDLKD 300
Drer_011_3/1-162              ----------------D-----Q-SIED---YV-KR-----S---A-D-LKKLI-RDCGN 300
Cv_XP_022302475.1/1-165       ----------R----GS-----K-SVDQ---IL-AN----AP---S-S-LQDVI-ASCGN 300
Cv_XP_022302477.1/1-165       ----------R----GS-----K-SVDQ---IL-AN----AP---S-S-LQDVI-ASCGN 300
Drer_008_3/1-162              ----------------D-----Q-SIED---YV-RE-----S---A-E-LQKLI-RDCGN 300
Cv_XP_022302183.1/1-165       ----------K----DG-----I-LVRD---HI-KG----YP---E-N-LQKFI-GNCEG 300
Pc_XP_025085176.1/1-163       ----------R----KG-----R-TIQD---VL-NK----AP---D-N-LVTAL-EECGH 300
My_XP_021356527.1_2/1-165     ----------N----DD-----M-TIDE---YI-KK----VP---D-K-LKDIL-QRCGR 300
Cv_XP_022296317.1/1-165       ----------K----DG-----I-LVRD---HI-KG----YP---E-N-LQKFI-GNCEG 300
Am_XP_029197400.1/1-193       S---------E----KG-----I-AVEE---YL-KNWINRMD---D-W-LKKFIHDDLKD 300
Am_XP_029197401.1/1-193       S---------E----KG-----I-AVEE---YL-KNWINRMD---D-W-LKKFIHDDLKD 300
Pc_XP_025085177.1/1-163       ----------R----KG-----R-TIQD---VL-NK----AP---D-N-LVTAL-EECGH 300
Pc_XP_025085175.1/1-163       ----------R----KG-----R-TIQD---VL-NK----AP---D-N-LVTAL-EECGH 300
Cv_XP_022304615.1/1-165       ----------A----ES-----K-SLHQ---HI-QD----SP---A-E-LIHFV-EKCGG 300
Pc_XP_025111480.1/1-161       ----------------------T-DLKE---EL-ED----VR---E-E-LKSVL-KDANH 300
Cv_XP_022304617.1/1-165       ----------A----ES-----K-SLHQ---HI-QD----SP---A-E-LIHFV-EKCGG 300
Cv_XP_022304620.1/1-165       ----------A----ES-----K-SLHQ---HI-QD----SP---A-E-LIHFV-EKCGG 300
Bg_BGLB008396-PB/1-175        K---------L----KG-----L-SFKR---WR-ND----QQ---G-Y-FKELR-LDCQD 300
Cv_XP_022301812.1/1-165       ----------A----QN-----I-TIEK---YV-WG----CP---S-K-LRRFI-EKCGN 300
Bg_BGLB028741-PA/1-171        V---------K-----------A-SENG---SL-LK----RV---P-N-FKHLL-KDCNS 300
Cg_XP_011434056.2/1-164       ----------D----EG-----K-SLSD---HI-KT----VP---G-E-LQLFL-KKCGG 300
Cv_XP_022304618.1/1-165       ----------A----ES-----K-SLHQ---HI-QD----SP---A-E-LIHFV-EKCGG 300
Cv_XP_022304619.1/1-165       ----------A----ES-----K-SLHQ---HI-QD----SP---A-E-LIHFV-EKCGG 300
Cv_XP_022304158.1/1-165       ----------R----DN-----V-SLVE---HI-RK----SP---V-E-LINFI-EKCGK 300
Cv_XP_022307700.1/1-165       ----------D----EN-----K-SLID---LL-KQ----AP---E-N-LQNFI-KKCGG 300
Cv_XP_022304621.1/1-165       ----------A----ES-----K-SLHQ---HI-QD----SP---A-E-LIHFV-EKCGG 300
Cv_XP_022304616.1/1-165       ----------A----ES-----K-SLHQ---HI-QD----SP---A-E-LIHFV-EKCGG 300
Drer_054_1/1-162              ----------------G-----K-SVEK---LI-ED-----S---S-G-LRSLV-QQCGG 300
Drer_022_2/1-161              ----------------------D-SIED---YI-ED-----D---S-H-VKQLI-HDCGG 300
Drer_023_2/1-161              ----------------------D-SIED---YI-ED-----D---S-H-VKQLI-HDCGG 300
Drer_015_1/1-161              ----------------------D-SIEA---YI-KD-----D---S-R-VKQLI-HDCGG 300
Lg_XP_009057828.1/1-171       ----------D----DE-----V-TLEE---FV-DN----SP---D-Y-LKEFL-EQCYQ 300
Drer_081_2/1-162              ----------------G-----K-TIEE---FI-TG-----N---P-D-LKMLF-EKCQE 300
Drer_002_4/1-162              ----------------N-----K-TIEQ---YE-KA-----N---D-E-LKNMI-SDCGN 300
Drer_021_2/1-162              ----------------D-----L-SIED---YI-ED-----D---S-H-VKQLI-HDCGG 300
Drer_099_1/1-160              ----------------D-----E-SMDD---YI-RQ-----S---L-D-LKLLI-DSCGG 300
Pc_XP_025113852.1/1-173       HEG------LS----EN-----E-AVRN---ML-DN----SP---D-K-LKELV-KGANN 300
Am_XP_029205911.1/1-193       S---------E----EG-----F-AVDE---YV-KNWIDRMD---D-W-LQKFIHDDLKD 300
Am_XP_029205910.1/1-193       S---------E----EG-----F-AVDE---YV-KNWIDRMD---D-W-LQKFIHDDLKD 300
Am_XP_029213785.1/1-193       S---------E----KG-----I-AVDE---YL-KSWINKMD---D-W-LKKFIHDDLKD 300
Am_XP_029213789.1/1-193       S---------E----EG-----I-AVEE---YL-KNWIDRMD---D-W-LKKFIHDGIKD 300
Drer_004_1/1-162              ----------------D-----Q-SIED---YV-KR-----S---A-E-LQKLI-RDCGN 300
Am_XP_029213783.1/1-193       S---------E----KG-----I-AVDE---YL-KSWINKMD---D-W-LKKFIHDDLKD 300
Drer_079_1/1-160              ----------------K-----K-EIQK---EI-DN---------K-E-VTRVV-KRCHD 300
Drer_007_3/1-162              ----------------D-----Q-SIED---YV-KR-----S---A-E-LQKLI-RDCGN 300
Bg_BGLB012262-PA/1-167        T---------------D-----L-PFEQ---WL-KK----QD---G-V-LPGLL-EDINN 300
Hsap_004_1/1-162              ----------------G-----G-SLHD---YV-SN-----N---R-A-LRELV-AECGG 300
Pc_XP_025088644.1/1-164       ----------R----TG-----A-SIEE---KI-AK----AP---E-N-LRKLL-KAFRN 300
Bg_BGLB016854-PA/1-171        T--------------EN-----I-SFDN---WC-SA----QE---D-P-FKKLF-LKCGG 300
Bg_BGLB023742-PA/1-155        G---------E----EG-----R-SFMD---WC-RE----QS---G-D-IQSLF-EELSY 300
Cv_XP_022295072.1/1-166       ----------E----EN-----M-TVGD---YV-KTL--ENS---S-N-LRKLI-NGCKN 300
Pc_XP_025110380.1/1-160       ----------------------K-DINE---EL-KT----VC---T-E-LKDIL-KDADH 300
Pc_XP_025110379.1_3/1-160     ----------------------K-DINE---EL-KT----VC---T-E-LKDIL-KDADH 300
Pc_XP_025110378.1_2/1-160     ----------------------K-DINE---EL-KT----VC---T-E-LKDIL-KDADH 300
Bg_BGLB010064-PC/1-171        ----------E----NG-----K-SLED---WC-DD----QT---G-S-FDDIK-RECLN 300
Pc_XP_025110381.1_5/1-160     ----------------------K-DINE---EL-KT----VC---T-E-LKDIL-KDADH 300
Cg_XP_019918616.1/1-163       ----------D----DG-----V-EFTD---KL-KT----VS---D-D-LKALI-TKCGG 300
Pc_XP_025110377.1/1-160       ----------------------K-DINE---EL-KT----VC---T-E-LKDIL-KDADH 300
Drer_086_1/1-147              -------L--------A-----S-SMDK---HI------SFK---S-Q-YHAIL-EECGR 300
Bg_BGLB007186-PB/1-171        ----------E----SG-----E-GFEE---WC-AA----QQ---G-V-FQELL-QECHH 300
Pc_XP_025111466.1/1-162       ----------------------T-DLKE---EL-ED----VC---E-E-LKSVL-IDANH 300
Cv_XP_022301590.1/1-165       ----------A----SN-----T-ALKD---HL-NS----CP---S-K-LQKFI-QKCGN 300
Cv_XP_022301132.1/1-165       ----------A----KN-----I-TIEE---YV-RG----CP---S-K-LQRFI-EKCGN 300
Pc_XP_025083379.1/1-162       ----------------------R-DLRE---EL-KS----VC---P-E-LKKVL-RDADN 300
Pc_XP_025083378.1/1-162       ----------------------R-DLRE---EL-KS----VC---P-E-LKKVL-RDADN 300
Cv_XP_022296100.1/1-177       DLDDDDEEDFD----VS-----N-ELAE---FI-RD-----S---Q-E-LTAMV-KQCND 300
Drer_081_1/1-162              ----------------N-----K-SLDQ---FI-AE-----D---K-N-LQNLI-QKCGS 300
Cv_XP_022299662.1/1-177       DLDGDDEEDFD----VS-----E-ELAE---FI-RD-----S---Q-E-LTAMV-KQCND 300
Pc_XP_025110548.1_2/1-165     ----------------------P-SEEE---LQ-KK----SH---E-G-LQEIL-DYAGH 300
Pc_XP_025110547.1_2/1-165     ----------------------P-SEEE---LQ-KK----SH---E-G-LQEIL-DYAGH 300
Pc_XP_025111439.1/1-165       ----------------------P-SEEE---LQ-NT----SH---A-G-LQEIL-DYAGH 300
Pc_XP_025111438.1_2/1-165     ----------------------P-SEEE---LQ-NT----SH---A-G-LQEIL-DYAGH 300
Pc_XP_025111461.1/1-162       ----------------------Q-DLDDFGKQL-EN----GC---P-E-VVNVL-RDANQ 300
Pc_XP_025111462.1/1-162       ----------------------Q-DLDDFGKQL-EN----GC---P-E-VVNVL-RDANQ 300
Pc_XP_025111473.1/1-163       ----------------------H-DEKEFELEL-KT----VC---Q-E-LQNVL-EDARH 300
Pc_XP_025111463.1/1-162       ----------------------Q-DLDDFGKQL-EN----GC---P-E-VVNVL-RDANQ 300
Pc_XP_025111464.1/1-162       ----------------------Q-DLDDFGKQL-EN----GC---P-E-VVNVL-RDANQ 300
Pc_XP_025111471.1/1-163       ----------------------H-DEKEFELEL-KT----VC---Q-E-LQNVL-EDARH 300
Pc_XP_025082553.1/1-162       ------------------------DIDDV-----RS----KN---D-D-IQCML-REAGK 300
Pc_XP_025111180.1/1-160       ----------------------M-DIEE---EL-KT----IC---K-E-LKAVL-ADAEG 300
Pc_XP_025082553.1_3/1-159     ----------------------G-DIKD---EV-IN----VC---K-E-LQTVL-KDCGE 300
Pc_XP_025111472.1/1-163       ----------------------H-DEKEFELEL-KT----VC---Q-E-LQNVL-EDARH 300
Pc_XP_025111442.1_3/1-165     ----------------------P-SEEE---LQ-NT----SH---A-G-LQEIL-DYAGH 300
Pc_XP_025111440.1/1-165       ----------------------P-SEEE---LQ-NT----SH---A-G-LQEIL-DYAGH 300
Pc_XP_025111444.1_3/1-165     ----------------------P-SEEE---LQ-NT----SH---A-G-LQEIL-DYAGH 300
Pc_XP_025111441.1_3/1-165     ----------------------P-SEEE---LQ-NT----SH---A-G-LQEIL-DYAGH 300
Drer_057_2/1-162              ----------------N-----Q-TIEM---FL-KP-----E---S-V-VRKLI-ETCGN 300
Skow_001_3/1-161              ----------------------N-TLDK---FL-EE-----P---K-D-LSDLV-TTCNN 300
Bflo_003_1/1-162              ----------------S-----G-TLED---CV-FA-----P---K-W-FKELL-KHVKD 300
Pc_XP_025111434.1/1-164       ---------------FQ-----E-ALQH---KE-KT----LP---P-S-FLTLL-EEAGN 300
Bflo_006_1/1-158              ------------------------ALKD---LI-ND-----P---K-W-FKGLL-RQVKN 300
Skow_005_1/1-159              ----------------------K-SLAD---FL-EE-----F---S-Y-LKHLL-IDCNN 300
Drer_058_1/1-142              ----------------------------------------AN---E-E-TQAVI-QSFGG 300
Bg_BGLB025388-PA_2/1-168      E---------EG-EEDS-----K-TLDV---WC-QK----QK---G-K-LRALF-SECGN 300
Skow_003_1/1-159              ----------------------K-SLAD---FL-EE-----P---S-Y-MKHLL-IDCNN 300
Ec_RUS79251.1/1-173           E---------D----SG-----V-TFDQ---WC-GE----QK---G-V-FQELV-KECEY 300
Pc_XP_025084051.1/1-165       ----------S----EG-----R-TLEM---EL-RN----IP---P-K-LRQVL-DEAEG 300
Cv_XP_022315583.1_2/1-150     ---------------SI-----S-NI-----FI-PE----NS---F-E-LYNLY-EAVGK 300
Atha_024_1/1-159              ----------------------N-TINE---YL--E-----P---D---FKEIL-AACNN 300
Cg_XP_019923700.1/1-164       ----------R----EG-----I-TLEQ---YL-EK----VP---E-E-LKTII-RKCGK 300
Pc_XP_025084050.1/1-165       ----------S----EG-----R-TLEM---EL-RN----IP---P-K-LRQVL-DEAEG 300
Cg_XP_011439007.1/1-164       ----------R----GS-----K-TIHQ---MV-RD----AP---K-C-LQGIV-NECDD 300
Pc_XP_025084048.1/1-165       ----------S----EG-----R-TLEM---EL-RN----IP---P-K-LRQVL-DEAEG 300
Pc_XP_025084049.1/1-165       ----------S----EG-----R-TLEM---EL-RN----IP---P-K-LRQVL-DEAEG 300
Bg_BGLB004821-PB/1-177        K---------E----SK-----Q-TFKQ---WC-EE----QK---G-I-FKDLY-AECDE 300
Pc_XP_025083377.1/1-162       ----------------------R-DLGE---EL-GT----VC---H-E-LKSVL-KDASD 300
Drer_052_1/1-147              -----------------------------------------N---E-I-LQKII-QTCSN 300
Cg_XP_011453670.1/1-156       ----------------D-----A-TLQE---FL-NT-----N---K-E-LKDFL-QKTGV 300
Cv_XP_022301436.1/1-164       ----------R----GS-----K-SVNQ---IL-TN----AP---S-S-LQDFI-ASCGN 300
Cv_XP_022301435.1/1-170       ----------R----GS-----K-SVNQ---IL-TN----AP---S-S-LQDFI-ASCGN 300
Drer_075_1/1-161              ----------------------R-PLED---YL-RE-----N---L-D-IQKLV-DEYEG 300
Drer_002_1/1-147              ----------------------------------------FN---K-A-VQNVI-KDCEG 300
Lg_XP_009057829.1/1-169       ----------------Y-----K-DIQE---YI-ED----SQ---Q-F-LKDLI-FDCGG 300
Hsap_002_1/1-162              ----------------G-----Q-SFHD---FI-AD-----D---V-G-LKSIV-KECGN 300
Bg_BGLB029877-PA/1-172        T--------------ES-----E-SFED---WC-SA----QV---G-V-FHDLI-VECRN 300
Cg_XP_019925442.1/1-165       ----------A----HA-----I-SLKD---HL-QN----CP---P-S-LTQFI-QKCGG 300
Pc_XP_025110148.1/1-162       ----------------------R-DLRE---EL-KG----VC---P-E-LKKVL-RDADN 300
Pc_XP_025110150.1/1-162       ----------------------R-DLDE---EL-KG----VC---P-E-LKKVL-NDAGN 300
Cv_XP_022301589.1/1-165       ----------A----NN-----T-TLRE---HI-NS----CP---P-K-LQKFI-HKCGN 300
Bflo_010_1/1-157              ----------------L-----T-SIED---YV-SEW--------G-G-LPKLM-KKVDN 300
Bg_BGLB040175-PA/1-177        K---------E----SN-----Q-TFKQ---WC-EE----QE---G-I-FKDLY-AECDQ 300
Cv_XP_022301588.1/1-165       ----------A----NN-----T-TLRE---HI-NS----CP---P-K-LQKFI-HKCGN 300
Cv_XP_022301131.1/1-165       ----------A----KN-----I-AIEE---YV-KG----CP---F-K-LRRFI-EKCGN 300
Pc_XP_025111447.1_3/1-160     ----------------------R-DIRD---EL-KD----VC---T-E-LKQVL-EDADD 300
Drer_087_1/1-160              ----------------R-----E-NIQK---EI-DD---------E-V-AKRVV-QKCRG 300
Cg_XP_011456539.1/1-160       ----------------------R-DLKD---QI-ED----AD---E-N-LKRYL-SKCGN 300
Pc_XP_025111446.1_2/1-160     ----------------------R-DIRD---EL-KD----VC---T-E-LKQVL-EDADD 300
Pc_XP_025110149.1/1-162       ----------------------R-DLRE---EL-KG----VC---P-E-LKKVL-RDADN 300
Bg_BGLB012718-PB/1-173        T--------------GM-----D-SFVD---WC-ST----QQ---G-E-FKYLL-EECKQ 300
Drer_091_1/1-160              ----------------I-----K-DIQS---EI-AN---------E-V-AKRVI-QKCRD 300
Bg_BGLB007187-PB/1-173        T--------------GT-----E-CFYT---WC-NQ----QS---G-V-FKTLV-KECNN 300
Cv_XP_022315588.1/1-160       ----------------------E-DLKV---QL-EN----GD---T-R-LHEWL-KKCDG 300
Drer_078_1/1-162              ----------------Q-----K-SIHK---FV-DE-----S---P-D-LLDFI-KTTSG 300
Bg_BGLB016704-PA/1-176        K--------------CG--PLFS-RFFE---WS-IK----QE---G-E-LGDLL-QECGY 300
Drer_028_3/1-162              ----------------G-----T-SIKD---FI-EG-----D---E-N-LQNLI-HQCGN 300
Atha_014_1/1-161              ----------------------E-TLEE---YL-AD-----P---E-F-LKEIL-GICDN 300
Skow_002_1/1-159              ----------------------N-TLDE---FL-KE-----P---E-D-LSDLL-AKCNK 300
Lg_XP_009057841.1/1-171       ----------D----DE-----V-TLVE---FV-DN----SP---D-Y-LKEFL-EQCYQ 300
Drer_029_1/1-162              ----------------N-----K-TLDQ---CL-KP-----G---S-V-VRKLL-ETCGN 300
Pc_XP_025103273.1/1-164       ----------E----EK-----T-TIGK---MI-EA----AP---P-G-FRDIL-KACGD 300
Pc_XP_025103276.1/1-164       ----------E----EK-----T-TIGK---MI-EA----AP---P-G-FRDIL-KACGD 300
Cv_XP_022299725.1/1-164       ----------R----GN-----K-SIHQ---IV-RD----AP---R-T-LQNIV-NECDD 300
Lg_XP_009057915.1/1-171       ----------D----DE-----V-TVEE---FV-DK----SP---D-Y-LKEFL-EQCYQ 300
Bg_BGLB034408-PA/1-171        N---------N----QI-----T-QFAE---WC-LQ----QS---G-E-VKELF-EEAKY 300
Pc_XP_025083369.1/1-170       N---------G----MQ-----V-ALKE---QL-SK----AP---E-N-LKEVV-RDANN 300
Drer_001_1/1-162              ----------------D-----R-TLED---FI-EE-----A---P-E-LREVI-EACSG 300
Pc_XP_025082574.1/1-165       ----------R----DD-----I-DLPT---AV-QS----AP---D-K-LQQVL-QEASG 300
Pc_XP_025111460.1/1-171       D---------E----RQ-----S-ALES---MIHEK----SP---P-T-LQELI-SDSSG 300
Pc_XP_025083368.1/1-170       N---------G----MQ-----V-VLEE---QL-SK----AD---K-K-LKEVL-CDAYN 300
Bg_BGLB038034-PA/1-173        L---------N----EN-------YVVE---WC-CK----QE---G-R-FRDFF-EECNR 300
Drer_034_2/1-161              ----------------------D-TIED---YI-KD-----D---S-H-VKQLI-HDCGG 300
Atha_016_1/1-161              ----------------------E-TLEE---YL-AD-----P---E-F-LKEIL-GICDN 300
Atha_013_1/1-161              ----------------------G-TLED---YL-GD-----P---D-F-LKRVL-ILCGQ 300
Drer_072_2/1-162              ----------------G-----E-SVEK---LI-EE-----N---C-R-LRSVV-QQCGG 300
Bflo_009_1/1-159              ----------------------K-SKEE---YL-AS-----P---Q-T-LSDIL-KKCQE 300
Drer_055_4/1-162              ----------------G-----E-PVEK---LI-EE-----N---S-G-LRSVV-QQCGG 300
Drer_046_4/1-162              ----------------G-----E-PVEK---LI-EE-----N---S-G-LRSVV-QQCGG 300
Pc_XP_025085194.1/1-165       ----------K----RK-----R-SIQD---VL-ST----VP---E-H-LRKVL-DECGH 300
Drer_012_2/1-162              ----------------D-----Q-SIED---YL-KR-----F---A-E-LQKLI-RDCGN 300
Drer_043_1/1-162              ----------------D-----Q-SIED---YV-TK-----N---P-E-LQKLI-RDCGN 300
Lg_XP_009057820.1/1-169       ----------------Y-----K-DIQE---YI-ED----SQ---Q-F-LKDLI-FDCGG 300
Pc_XP_025085196.1/1-165       ----------K----RK-----R-SIQD---VL-ST----VP---E-H-LRKVL-DECGH 300
Drer_018_3/1-162              ----------------G-----Q-PIED---YV-TK-----N---P-D-LKKLI-SDCGN 300
My_XP_021356527.1/1-164       ----------N----DD-----M-TIHE---YI-KK----VP---D-K-LKDIL-QRCGQ 300
Ac_XP_005093068.1/1-172       R---------R----NP-----K-PFSQ---WC-QE----QT---G-A-LKTVF-EECAY 300
Ac_XP_005110991.1/1-175       K---------R----QN---PRT-TFED---WC-HQ----QI---G-K-IQDLF-KECDN 300
Pc_XP_025086802.1/1-165       ----------K----KK-----K-SIES---LL-ME----SP---D-S-LRTVL-RECDN 300
Am_XP_029205913.1/1-193       S---------D----EG-----I-AVEE---YL-KNWINRMD---D-W-LKKFIHDDLKD 300
Pc_XP_025088646.1/1-164       ----------R----QG-----K-TIQA---VL-DT----AP---D-N-LRTAL-NECGQ 300
My_XP_021352274.1/1-164       ----------R----TG-----E-TIQE---YV-NE----VP---D-E-LKYIL-KRCGH 300
Cv_XP_022299663.1/1-177       DLDDNDEEDFD----VS-----N-ELAE---FI-GD-----S---Q-E-LTTIV-KQCND 300
Cv_XP_022301104.1/1-177       DLDDNDEEDFD----VS-----N-ELAE---FI-GD-----S---Q-E-LTIIV-KQCND 300
Pc_XP_025103275.1/1-164       ----------E----EK-----T-TIGK---MI-EA----AP---P-G-FRDIL-KACGD 300
Pc_XP_025081724.1/1-167       ----------------Q-----Y-ELRQ---KL-SN-----N---E-W-LQALV-AEAGG 300
Cg_XP_011449219.1/1-176       LKGTEK-TNED----IH-----E-LFQA---TL-EN-----S---P-D-LHHMV-MQCKK 300
Am_XP_029180759.1/1-193       S---------K----KC-----I-AVDE---YL-KNWINGMD---P-W-LKKFIRLNLNN 300
Ac_XP_005105409.1/1-176       E---------E----DG--TPDM-TPLE---WC-KK----QD---N-D-FANFI-QECGG 300
Ac_XP_005113116.1/1-176       E---------E----EG--TPYM-KPLD---WC-KS----QD---N-K-FADFI-EECGG 300
My_XP_021359549.1/1-164       ----------N----DG-----V-TIQE---YV-NE----VP---E-E-LKIIL-RRCGH 300
Hsap_007_1/1-161              ----------------D-----D-LLQD---FI-EN---------K-P-LKQLV-QDYEG 300
Drer_094_1/1-161              ----------------------N-TIQE---FI-EE-----T---E-E-LKTLV-QKYEH 300
Drer_048_3/1-161              ----------------------N-TIQE---FI-EE-----I---E-E-LKTLV-QKYEH 300
My_XP_021365599.1/1-164       ----------K----RQ-----Q-SFEE---FL-QT----IP---P-T-LDEIR-EKCNR 300
Drer_051_2/1-162              ----------------K-----K-TIEG---FL-KP-----G---S-V-VRKLI-ESCRN 300
Drer_060_1/1-161              ----------------------R-PLDE---HI-KS-----S---S-H-LKVLV-DEYGS 300
Drer_035_1/1-162              ----------------G-----T-SIED---FI-EG-----D---R-S-LQNLI-HQCKS 300
My_XP_021370037.1/1-165       ----------R----QS-----E-SLET---FI-KK----GT---Q-H-LRDVL-DICNY 300
Drer_002_3/1-162              ----------------N-----K-TIGD---FL-NT-----D---S-A-LKNLT-ETCGN 300
Drer_049_1/1-162              ----------------K-----K-TIEG---FL-KP-----G---S-V-VRKLI-ESCRN 300
My_XP_021365597.1/1-164       ----------K----RQ-----Q-SFEE---FL-QT----IP---P-T-LDEIR-EKCNR 300
Drer_036_1/1-162              ----------------Y-----Q-SIED---YM-KR-----S---A-E-LQKLI-RDCGN 300
Lg_XP_009057800.1/1-174       D--------DD----DI-----K-TIQD---FV-KN----GP---D-Y-LRKFV-RECNM 300
Drer_080_1/1-161              ----------------------R-PLED---YL-PE-----N---K-D-LQKLV-DEYEG 300
Cv_XP_022298533.1/1-164       ----------H----HG-----K-TLDD---HL-KT----VP---E-S-LKTII-VKCNH 300
Drer_037_1/1-162              ----------------N-----K-TLDQ---CL-KP-----G---S-V-VRKLL-ETCGN 300
My_XP_021365598.1/1-164       ----------K----RQ-----Q-SFEE---FL-QT----IP---P-T-LDEIR-EKCNR 300
My_XP_021365600.1/1-164       ----------K----RQ-----Q-SFEE---FL-QT----IP---P-T-LDEIR-EKCNR 300
Cv_XP_022303807.1/1-165       ----------E----HN-----I-SLPE---YI-ND----CP---E-G-LQTLI-KKCEQ 300
Pc_XP_025110379.1_6/1-159     ----------------------R-DINE---EL-KT----VC---T-E-LKNVL-KDAGQ 300
Pc_XP_025110377.1_6/1-159     ----------------------R-DINE---EL-KT----VC---T-E-LKNVL-KDAGQ 300
Pc_XP_025110378.1_3/1-159     ----------------------R-DINE---EL-KT----VC---T-E-LKNVL-KDAGQ 300
Pc_XP_025110380.1_6/1-159     ----------------------R-DINE---EL-KT----VC---T-E-LKNVL-KDAGQ 300
Pc_XP_025111454.1_2/1-157     ----------------------K-NIDE---EL-KT----VC---S-E-VKDVL-KEAGH 300
Pc_XP_025111295.1/1-160       ----------------------T-DIEE---EL-KI----VC---K-E-LKAVL-EDAEG 300
Pc_XP_025110381.1_2/1-159     ----------------------R-DINE---EL-KT----VC---T-E-LKNVL-KDAGQ 300
Pc_XP_025111453.1_2/1-157     ----------------------K-NIDE---EL-KT----VC---S-E-VKDVL-KEAGH 300
Pc_XP_025110381.1_6/1-161     ----------------------K-DINE---EL-KT----VC---P-E-LKDVL-KDADN 300
Pc_XP_025110378.1_6/1-161     ----------------------K-DINE---EL-KT----VC---P-E-LKDVL-KDADN 300
Pc_XP_025110379.1_4/1-161     ----------------------K-DINE---EL-KT----VC---P-E-LKDVL-KDADN 300
Pc_XP_025110377.1_3/1-161     ----------------------K-DINE---EL-KT----VC---P-E-LKDVL-KDADN 300
Pc_XP_025110377.1_5/1-161     ----------------------K-DINE---EL-KT----VC---P-E-LKDVL-KDADN 300
Pc_XP_025110381.1_4/1-161     ----------------------K-DINE---EL-KT----VC---P-E-LKDVL-KDADN 300
Pc_XP_025110380.1_5/1-161     ----------------------K-DINE---EL-KT----VC---P-E-LKDVL-KDADN 300
Pc_XP_025110379.1_5/1-161     ----------------------K-DINE---EL-KT----VC---P-E-LKDVL-KDADN 300
Hsap_007_3/1-162              ----------------A-----G-NLED---FM-KN-----N---K-A-LRRIF-KKCGR 300
Cv_XP_022296137.1/1-176       SKDAGT-TDES----LD-----L-LFKT---TL-EK-----S---P-D-LYHMV-VQCKN 300
Ac_XP_005103073.1/1-176       S---------V----KN---TSR-SFME---WI-NK----QQ---G-G-LKRLV-EEVNY 300
Ac_XP_005097216.1/1-176       E---------D----EE--TPQK-TPLV---WC-RE----QK---N-N-FSSLV-EECGD 300
Skow_001_2/1-161              ----------------------N-TLDN---FL-EE-----P---K-D-LSDLL-AKCNK 300
Skow_001_1/1-160              ----------------------D-TLTE---LL-DD-----P---A-Y-MKSIL-RECNN 300
Bg_BGLB032430-PA/1-175        E---------QD--GDE-----V-EFEV---WS-KK----QE---G-A-IQKLF-QECNY 300
Bflo_007_1/1-160              ----------------A-----G-TLES---CV-HS-----P---Q-W-FKELL-KLVKN 300
Pc_XP_025111291.1/1-160       ----------------------T-DIEE---EL-KI----VC---K-E-LKAVL-EDAEG 300
Pc_XP_025111288.1/1-160       ----------------------T-DIEE---EL-KI----VC---K-E-LKAVL-EDAEG 300
Pc_XP_025111290.1/1-160       ----------------------T-DIEE---EL-KI----VC---K-E-LKAVL-EDAEG 300
Pc_XP_025111289.1/1-160       ----------------------T-DIEE---EL-KI----VC---K-E-LKAVL-EDAEG 300
Bg_BGLB001869-PB/1-175        S---------K----SK-----T-TFEE---WC-RN----QR---G-F-LGDLF-QECKY 300
Pc_XP_025110058.1/1-162       ----------------------R-DLGE---EL-GT----VC---R-E-LNSVL-NDASG 300
Pc_XP_025111294.1/1-160       ----------------------T-DIEE---EL-KI----VC---K-E-LKAVL-EDAEG 300
Pc_XP_025111293.1/1-160       ----------------------T-DIEE---EL-KI----VC---K-E-LKAVL-EDAEG 300
Cv_XP_022315589.1/1-160       ----------------------E-DLKV---QL-EN----GD---K-R-LHDWL-KKCDG 300
Cv_XP_022315587.1/1-160       ----------------------E-DLKV---QL-EN----GD---K-R-LHDWL-KKCDG 300
Cv_XP_022315590.1/1-160       ----------------------E-DLKV---QL-EN----GD---K-R-LHDWL-KKCDG 300
Cv_XP_022315586.1/1-160       ----------------------E-DLKV---QL-EN----GD---K-R-LHDWL-KKCDG 300
Pc_XP_025113179.1/1-164       ----------------------R-DVRQ---LL-DA----SP---A-H-VKELL-KDINE 300
Ec_RUS79250.1/1-174           E---------E----TG-----Q-TFSQ---WC-SA----QT---G-V-FQELL-GECNN 300
Pc_XP_025113180.1/1-164       ----------------------R-DVRQ---LL-DA----SP---A-H-VKELL-KDINE 300
Pc_XP_025113178.1/1-164       ----------------------R-DVRQ---LL-DA----SP---A-H-VKELL-KDINE 300
Drer_005_2/1-144              ----------------------------------------KN---E-A-MKAVI-ECFGG 300
Drer_065_1/1-147              -----------------------------------------N---Q-I-LQKII-QKCSN 300
Cg_XP_011420627.1/1-150       ---------------DD-----N-NV-----FN-PE----SN---K-E-LYRLY-EAVEK 300
Bg_BGLB029530-PA/1-173        S---------G----DGV-PTEE-CFRK---WC-EN----SG---D-K-FKSLR-EMVSD 300
Bg_BGLB011834-PB/1-174        E---------E----SG-----I-TFEE---WC-DE----QG---G-I-FKELL-EECCW 300
Cv_XP_022315585.1/1-160       ----------------------E-DLKV---QL-EN----GD---K-R-LHDWL-KKCDG 300
Bg_BGLB023578-PA/1-173        D---------R----SH-----T-TFKG---WC-KE----QT---G-P-FADMI-KECKG 300
Bg_BGLB007188-PB/1-173        E---------E----TG-----K-TFHE---WC-QE----QE---G-V-FHELL-QECNG 300
Pc_XP_025083370.1/1-166       ----------------------R-DIHE---EL-KT----VC---W-E-LRSVL-ADAGN 300
Pc_XP_025083373.1/1-166       ----------------------R-DIHE---EL-KT----VC---W-E-LRSVL-ADAGN 300
Pc_XP_025083374.1/1-166       ----------------------R-DIHE---EL-KT----VC---W-E-LRSVL-ADAGN 300
Pc_XP_025083371.1/1-166       ----------------------R-DIHE---EL-KT----VC---W-E-LRSVL-ADAGN 300
Pc_XP_025110378.1/1-161       ----------------------K-DINE---EL-KT----VC---P-E-LKDVL-KDADN 300
Pc_XP_025110380.1_3/1-161     ----------------------K-DINE---EL-KT----VC---P-E-LKDVL-KDADN 300
Bg_BGLB004899-PB/1-175        K---------V----NG-----I-SFKK---WR-HE----QD---G-F-FKQLR-LECQD 300
Pc_XP_025111100.1/1-163       ----------------------T-DLDE---EL-KT----VC---P-E-LKNVL-KDSGG 300
Pc_XP_025111102.1/1-167       ----------------------R-DIKD---DL-KK----AN---P-E-LKSVL-EDANH 300
Ec_RUS82110.1/1-174           E---------D----NN-----I-TFDQ---WV-HQ----QT---G-A-MSALV-KECKD 300
Pc_XP_025083387.1/1-163       ----------------------HNKLDK---EL-ET----VN---P-E-LKSLL-NDAGR 300
Pc_XP_025083388.1/1-163       ----------------------HNKLDK---EL-ET----VN---P-E-LKSLL-NDAGR 300
Pc_XP_025083375.1/1-166       ----------------------R-DIHE---EL-KT----VC---W-E-LRSVL-ADAGN 300
Pc_XP_025083376.1/1-166       ----------------------R-DIHE---EL-KT----VC---W-E-LRSVL-ADAGN 300
Pc_XP_025111525.1/1-161       ----------------------R-DIHE---EL-KT----VC---W-E-LRSVL-ADAGN 300
Pc_XP_025111526.1/1-161       ----------------------R-DIHE---EL-KT----VC---W-E-LRSVL-ADAGN 300
Ac_XP_012936298.1/1-176       G---------N----NE-----A-RFEQ---WT-CE----QD---G-A-LGQLL-RSVDY 300
Bg_BGLB035925-PA/1-161        K---------------------T-SFKK---WC-LS----QK---G-K-TKRLL-EECNY 300
Bg_BGLB009801-PB/1-173        K---------D-----------K-PFLN---WC-KE----QE-----E-LGEHL-IQTKN 300
Pc_XP_025085186.1/1-165       ----------K----RK-----R-SIQD---VL-ST----VP---E-H-LRKVL-DECGH 300
Pc_XP_025085185.1/1-165       ----------K----RK-----R-SIQD---VL-ST----VP---E-H-LRKVL-DECGH 300
Ac_XP_012936299.1/1-176       G---------N----NE-----A-RFEQ---WT-CE----QD---G-A-LGQLL-RSVDY 300
Pc_XP_025085184.1/1-165       ----------K----RK-----R-SIQD---VL-ST----VP---E-H-LRKVL-DECGH 300
Ec_RUS85985.1/1-171           G---------G----TQ-----M-TFEE---WC-RN----QT---S-I-FKELT-EESGE 300
Pc_XP_025082555.1/1-171       D---------E----RQ-----S-ALES---LIHEK----SL---P-T-LQELI-SDSSS 300
Pc_XP_025082554.1/1-171       D---------E----RQ-----S-ALES---LIHEK----SL---P-T-LQELI-SDSSS 300
Bg_BGLB009642-PB/1-177        E---------E----QD---VPF-TFEE---WC-LQ----QK---G-E-LGKLF-EKCKK 300
Bg_BGLB009639-PC/1-174        K--------------GK-----K-IFED---WV-NE----QT---Q-E-LGLLF-SHVHH 300
Pc_XP_025111445.1/1-170       N---------G----MQ-----E-ALKE---QL-IT----AP---E-N-LKEVL-CDADN 300
Bg_BGLB013945-PB/1-177        E---------NK--PDK-----L-TFME---WC-KE----QS-NPP-E-IFQLF-QECDY 300
Drer_076_1/1-158              ----------------G-----G-SIQE---FI-SR-----N---G-K-IQELV-ERFGS 300
Drer_084_1/1-160              ----------------R-----E-NIQS---EI-DN---------K-V-VRGVL-LKCRD 300
Hsap_003_1/1-162              ----------------G-----Q-ALDD---YV-AN-----N---C-S-LKDLV-RECER 300
My_XP_021365073.1/1-165       ----------K----QF-----L-TDHQ---FL-DS----LP---D-E-IITFI-HMCKG 300
Drer_032_1/1-162              ----------------G-----K-NIHR---FI-RD-----S---P-K-LLRFI-KTCGG 300
Drer_044_1/1-162              ----------------G-----G-SIQE---FI-LN-----K---Q-K-IQELV-EKFGS 300
My_XP_021365072.1/1-165       ----------K----QF-----L-TDHQ---FL-DS----LP---D-E-IITFI-HMCKG 300
Am_XP_029213773.1/1-193       N---------E----KS-----I-TVEE---YL-KDWIDKMD---D-W-LKNFIHDDLKD 300
Pc_XP_025113706.1/1-173       SVD------DD----EL-----T-SLKK---ML-ET----SP---P-K-LKQLV-ESVND 300
Pc_XP_025085195.1/1-165       ----------K----RK-----R-SIQD---VL-ST----VP---E-H-LRKVL-DECGH 300
Pc_XP_025085183.1/1-165       ----------K----KK-----K-TIDE---ML-LK----AP---E-G-LHTVL-RECDN 300
Cg_XP_019927753.1/1-164       ----------------K-----T-KIED---YI-ESL--QNK---S-S-LKQLL-LMINK 300
Cg_XP_019927756.1/1-164       ----------------K-----T-KIED---YI-ESL--PNK---S-S-LKQLL-LMINK 300
Pc_XP_025113704.1/1-173       SVD------DD----EL-----T-SLKK---ML-ET----SP---P-K-LKQLV-ESVND 300
Pc_XP_025113705.1/1-173       SVD------DD----EL-----T-SLKK---ML-ET----SP---P-K-LKQLV-ESVND 300
Bg_BGLB038793-PA/1-175        E---------ES---DG-----L-EFID---WC-KQ----QT---G-E-IADLF-QECSY 300
Drer_048_2/1-162              ----------------N-----K-SIEE---FL-KP-----G---S-P-LMNLI-EACGH 300
Drer_082_1/1-160              ----------------R-----K-NFQS---VI-DN---------E-V-VRRVI-QRCRD 300
My_XP_021367963.1/1-166       ----------A----DE-----Q-TLED---YI-SK----LP---E-P-VRQMI-ASCKG 300
Cg_XP_011453355.1/1-164       ----------R----H------T-TPSK---YL-SN----VS---P-N-FRTFL-NKCRW 300
Skow_004_1/1-159              ----------------------K-SLAD---FL-KE-----P---S-Y-LKHLL-IDCNN 300
Drer_098_1/1-147              -----------------------------------------N---Q-I-LQKII-QKCSN 300
My_XP_021365602.1/1-164       ----------K----R------Q-SFEE---FL-QT----IP---P-T-LDEIR-EKCNK 300
Drer_020_1/1-145              ----------------------------------ST----QN---K-R-IQQLS-AECGG 300
Cv_XP_022291746.1/1-165       ----------R----NQ-----T-NLND---FL-KC----FP---P-A-LILLI-QKCGG 300
Ec_RUS81972.1/1-173           E---------E----FG-----F-TFEQ---WC-GQ----QS---G-V-MQELI-REVQG 300
My_XP_021365601.1/1-164       ----------K----R------Q-SFEE---FL-QT----IP---P-T-LDEIR-EKCNK 300
Cv_XP_022301090.1/1-176       SKDTGE-TDQN----LD-----L-LFKA---TL-EK-----S---P-D-LYQMT-VQCKN 300
Cv_XP_022301089.1/1-176       SKDVGT-TDES----LD-----L-LFKT---TL-EK-----S---P-D-LYHMV-VQCKN 300
Pc_XP_025086801.1_3/1-165     ----------K----KT-----K-TIDE---ML-LQ----AP---E-G-LRTVL-RECDN 300
Drer_031_1/1-162              ----------------D-----K-TLEE---CL-KP-----G---S-V-VRKLL-ETCGN 300
Drer_030_1/1-162              ----------------D-----K-TLEE---CL-KP-----G---S-V-VRKLL-ETCGN 300
Bg_BGLB011835-PB/1-173        E---------D----SG-----Q-TFEE---WC-DE----QV---G-V-FQELL-QECGW 300
My_XP_021367972.1/1-166       ----------A----DE-----Q-TLED---YI-SK----LP---E-P-VRQMI-ASCKG 300
My_XP_021367979.1/1-166       ----------A----DE-----Q-TLED---YI-SK----LP---E-P-VRQMI-ASCKG 300
Ac_XP_012938541.1_3/1-178     R---------KTRGFEN-----K-TFDN---WC-ED----QS---GNN-IGSFL-KDFGG 300
Cg_XP_011420629.1/1-150       ---------------DD-----S-NV-----FN-PE----SN---K-E-LYRLY-EAVDK 300
Pc_XP_025111290.1_2/1-150     ----------------------S-AGDD-------------------S-LSKLDKIKCRE 300
Ac_XP_005096285.1/1-177       R--------------KD-----K-SFKR---WC-QE----RQ---G-S-LLEFF-QECNF 300
Pc_XP_025111295.1_2/1-150     ----------------------S-AGDD-------------------S-LSKLDKIKCRE 300
My_XP_021357453.1/1-164       ----------R----CR-----K-TKYH---LF-NE----AP---P-E-LTAIL-KSCDF 300
Atha_011_1/1-161              ----------------------K-TLED---YL-GR-----P---T-F-IKEVM-RMSSN 300
Cg_XP_011414635.1/1-150       ---------------DD-----N-NV-----FN-PE----SN---K-E-LYRLY-EAVEK 300
My_XP_021357452.1/1-164       ----------R----CR-----K-TKYH---LF-NE----AP---P-E-LTAIL-KSCDF 300
My_XP_021357454.1/1-164       ----------R----CR-----K-TKYH---LF-NE----AP---P-E-LTAIL-KSCDF 300
Drer_003_1/1-148              ----------------------------------TK----FN---S-A-VYSLI-KVCNG 300
Bg_BGLB023069-PA/1-172        P---------------D-----F-SFKD---WC-RN----QE---G-Y-FKQLF-RECKE 300
Drer_096_1/1-147              -----------------------------------------N---Q-I-LQKII-QKCSN 300
Bg_BGLB037886-PA/1-168        ----------------G-----T-DFQE---WV-LL----QS---G-Y-LAYLV-KECKN 300
Drer_083_1/1-147              -----------------------------------------N---Q-I-LQKII-QKCSN 300
Pc_XP_025111288.1_2/1-150     ----------------------S-AGDD-------------------S-LSKLDKIKCRE 300
Pc_XP_025111289.1_2/1-150     ----------------------S-AGDD-------------------S-LSKLDKIKCRE 300
Pc_XP_025111291.1_2/1-150     ----------------------S-AGDD-------------------S-LSKLDKIKCRE 300
Drer_025_1/1-162              ----------------D-----Q-DFGA---YV-SS-----D---E-R-LQAFV-RRCGG 300
Pc_XP_025111294.1_2/1-150     ----------------------S-AGDD-------------------S-LSKLDKIKCRE 300
Pc_XP_025111293.1_2/1-150     ----------------------S-AGDD-------------------S-LSKLDKIKCRE 300
Pc_XP_025111438.1_3/1-169     D---------K----MK-----Q-ALDR---QI-EH-----A---K-E-MKELL-QHVSN 300
Pc_XP_025111439.1_2/1-169     D---------K----MK-----Q-ALDR---QI-EH-----A---K-E-MKELL-QHVSN 300
Pc_XP_025111448.1_2/1-160     ----------------------T-NIED---EL-KS----VN---P-E-LQDVL-TEARQ 300
Drer_056_1/1-162              ----------------D-----Q-TIEQ---CL-KP-----G---S-P-LMKLI-ETCGH 300
Pc_XP_025111440.1_2/1-169     D---------K----MK-----Q-ALDR---QI-EH-----A---K-E-MKELL-QHVSN 300
Pc_XP_025111428.1/1-170       G---------G----RK-----E-ALSH---AI-IN----AP---D-S-IQLIL-KEVGY 300
Pc_XP_025111442.1_2/1-169     D---------K----MK-----Q-ALDR---QI-EH-----A---K-E-MKELL-QHVSN 300
Pc_XP_025111441.1/1-169       D---------K----MK-----Q-ALDR---QI-EH-----A---K-E-MKELL-QHVSN 300
Pc_XP_025111444.1_2/1-169     D---------K----MK-----Q-ALDR---QI-EH-----A---K-E-MKELL-QHVSN 300
Pc_XP_025111458.1/1-171       D---------E----RQ-----S-ALES---MIHEK----SP---P-T-LQELI-FDSSG 300
Bg_BGLB038543-PA/1-167        I---------------------E-NFKD---WC-DL----QE---N-KYLKILL-EWCEE 300
Pc_XP_025111459.1/1-171       D---------E----RQ-----S-ALES---MIHEK----SP---P-T-LQELI-FDSSG 300
Drer_003_4/1-162              ----------------S-----K-DIQH---YL-SP-----G---S-T-LMKLI-EACGN 300
Drer_013_3/1-162              ----------------S-----K-DIQH---YL-SP-----G---S-T-LMKLI-EACGN 300
Pc_XP_025111447.1_2/1-160     ----------------------T-NIED---EL-KS----VN---P-E-LQDVL-TEARQ 300
Pc_XP_025111446.1_3/1-160     ----------------------T-NIED---EL-KS----VN---P-E-LQDVL-TEARQ 300
Pc_XP_025111445.1_2/1-170     N---------G----MH-----G-DVKK---FL-SE----AP---E-N-LKEVL-CDANN 300
Pc_XP_025111455.1/1-160       ----------------------K-NIDE---EL-KT----VC---S-E-LKDVL-KEAGH 300
Bg_BGLB008947-PB/1-174        K---------S----EG-----V-RLKD---WC-SR----QT---G-K-FKQLL-DECGN 300
Pc_XP_025088650.1/1-163       ---------------SG-----R-NMDD---ML-AN----AP---E-S-LKRIF-RACQN 300
Pc_XP_025110108.1/1-162       ----------------------K-DLAE---EL-KT----VC---P-E-LKNVL-KDSNN 300
Pc_XP_025088647.1/1-164       ----------S----AG-----Q-TIDD---II-SS----AP---A-G-LKDIL-KDCGG 300
Ac_XP_005102055.2/1-176       E---------D----DG--TPDK-TVLE---WC-LE----QD---S-D-FAEFI-KECGG 300
Bg_BGLB004870-PB/1-173        T--------------ET-----D-CFES---WC-LT----QK---G-V-FRNLV-EECNR 300
Pc_XP_025085201.1/1-165       ----------R----EK-----K-TIHE---AL-ST----AP---D-F-LRNII-EECSH 300
Pc_XP_025085202.1/1-165       ----------R----EK-----K-TIHE---AL-ST----AP---D-F-LRNII-EECSH 300
Pc_XP_025110522.1/1-169       A---------E----RQ-----T-VLKE---IL-KS----AP---K-N-LQQIL-SDCSQ 300
Ac_XP_005104364.1/1-176       R---------V----QN---TSR-SFME---WI-NK----QQ---G-G-LKKLV-EEVDY 300
Pc_XP_025087405.1/1-162       ----------K----SM-----G-SVQT---LI-SS----AK---D-L-LGRVL-EECGR 300
Bg_BGLB018885-PA/1-168        ----------------G-----T-DFQI---WV-SK----QE---G-V-LSDLV-KECNN 300
Ec_RUS90253.1/1-179           A---------A----EGE-GSTA-SFSK---WL-AE----QT---G-K-LGELV-KEIQG 300
Ec_RUS75775.1/1-176           E---------E----KD---IEV-SFKE---WC-RQ----QG---G-A-FAELY-QEVQE 300
Bg_BGLB024693-PA/1-175        E---------DN--EED-----L-SFLD---WC-QQ----QE---G-E-IKKVF-QECMY 300
Bg_BGLB010059-PB/1-176        S---------E----TA-----V-TFQE---WC-NQ----QG---G-V-FRDLY-QECDK 300
Ac_XP_005092570.1/1-174       R--------------DQ-----Q-TFEH---WC-RN----QS---G-F-LKSLF-EECNY 300
Bg_BGLB023639-PA/1-174        E---------E----EN-----I-PFHE---WC-RQ----QS---G-E-MKKLF-EECNF 300
Bg_BGLB022832-PA/1-171        ----------E----DN-----E-SFEH---WC-EM----QE---G-D-IKSLF-TECNY 300
Bg_BGLB008269-PB/1-173        G---------K----EN-----V-SFQQ---WC-QQ----QT---G-A-FKQLL-EECGG 300
Ec_RUS73604.1/1-177           R---------ST---SR-----E-TFLH---WC-DR----QP---N-SFLRNLM-IRCSW 300
Bg_BGLB039543-PA/1-173        S---------E----RNI-TPDE-AFRQ---WC-EN----SG---E-K-FKRIK-YMVNN 300
Bg_BGLB006164-PB/1-176        K---------E----KG-----K-SFKQ---WR-NE----QT---G-S-FQELR-NECKD 300
Bg_BGLB000679-PB/1-172        N---------------------T-DFNS---WL-QQ----QN---SKE-FEELL-SACNN 300
Lg_XP_009057840.1/1-164       ----------D----DG-----V-TEEE---FM-AK----TP---G-F-LKQLL-KDVNN 300
Bg_BGLB005730-PB/1-173        R---------------G-----Q-TLKE---WL-NK----QD---G-A-FNTLT-KECNE 300
Lg_XP_009060586.1/1-166       ----------------G-----M-SIEK---YL-ET----AP---A-G-LQKVV-KESDN 300
Bg_BGLB009640-PB/1-178        S---------E----ED-----T-TFDD---WC-RQ----EQEIKS-E-LGKLL-EKCKN 300
Bg_BGLB028209-PA/1-172        ----------------------G-TFDE---WL-SS----QR---G-C-FTELK-AKCGE 300
My_XP_021355182.1/1-165       ----------R----QL-----L-TEKQ---FL-SK----IP---Y-E-VDTFF-KLCKG 300
Bg_BGLB028237-PA/1-172        ----------------------G-TFDE---WL-SS----QR---G-S-FTELK-AKCGE 300
Pc_XP_025111465.1/1-168       G---------E----MQ-----K-ALEE---KL-RQ----GS-----A-LNDVL-RSLNN 300
Pc_XP_025110023.1/1-168       G---------E----MQ-----K-TLEE---KL-RR----VS-----V-LKDVL-RSLNN 300
Pc_XP_025085205.1/1-165       ----------A----AG-----R-SINE---VL-AS----AP---A-P-LRQIM-AAVQN 300
Pc_XP_025086802.1_2/1-165     ----------A----NG-----E-TIED---II-RE----AP---K-G-LKDIL-HACGK 300
Pc_XP_025083368.1_2/1-170     N---------G----MQ-----A-AVDQ---QL-LK----AP---E-N-LKEVL-CDAYN 300
Pc_XP_025082556.1/1-169       D---------E----RQ-----A-VLKE---ML-KS----AP---Q-A-LKEIL-SDCSH 300
Pc_XP_025110022.1/1-168       G---------E----MQ-----K-TLEE---KL-RR----VS-----V-LKDVL-RSLNN 300
Pc_XP_025110024.1/1-168       G---------E----MQ-----K-TLEE---KL-RR----VS-----V-LKDVL-RSLNN 300
Drer_010_1/1-161              ----------------G-----Q-TIDQ---YV-RE-----H---I-E-LRRVI-QSCGG 300
Drer_042_2/1-162              ----------------G-----E-SVED---LI-TQ-----N---E-T-LSKIV-QRCGG 300
Drer_069_1/1-161              ----------------------E-DIEI---TL-KE-----R---R-D-LKELV-ESCGG 300
Drer_064_1/1-161              ----------------------S-TIEE---YI-RK-----N---E-D-LKEII-RRCGG 300
Pc_XP_025088651.1/1-162       ----------P----E------C-TIND---IL-VK----AP---P-D-LRSIL-ETCDN 300
Pc_XP_025085206.1/1-165       ----------A----AG-----R-SINE---VL-AS----AP---A-P-LRQIM-AAVQN 300
Hsap_005_1/1-161              ----------------G-----G-SLED---YV-RE-----N---Q-A-LAWLD-VTLAR 300
Pc_XP_025088652.1/1-162       ----------P----E------C-TIND---IL-VK----AP---P-D-LRSIL-ETCDN 300
Pc_XP_025083391.1/1-163       ----------------------HNKLDK---EL-KT----VN---P-E-LKSLL-SDAGG 300
Pc_XP_025083390.1/1-163       ----------------------HNKLDK---EL-KT----VN---P-E-LKSLL-SDAGG 300
Pc_XP_025111539.1/1-161       ----------------------R-DIHE---EL-KT----VS---W-E-LSSVL-ADAGN 300
Pc_XP_025083392.1/1-163       ----------------------HNKLDK---EL-KT----VN---P-E-LKSLL-SDAGG 300
Cg_XP_011443783.1/1-163       ----------E----EK-----R-DLEE---QL-KD----AD---K-R-LKCWL-SKCEN 300
Cv_XP_022315583.1/1-154       ---------------NN-----T-SVM----FN-SE----RS---P-R-LYCLY-EAVGK 300
Pc_XP_025083389.1/1-163       ----------------------HNKLDK---EL-KT----VN---P-E-LKSLL-SDAGG 300
Pc_XP_025083393.1/1-163       ----------------------HNKLDK---EL-KT----VN---P-E-LKSLL-SDAGG 300
Pc_XP_025077910.1/1-168       ----------A----KK-----V-TIDA---YI-EK----AP---A-D-LKTLL-QDACQ 300
Pc_XP_025110548.1_3/1-160     ----------------------T-NIED---EL-KS----VY---P-E-LQDVL-TDARQ 300
Bflo_014_1/1-161              ----------------I-----R-DVKT---YL-RN-----P---P-G-LQEVL-KLCKH 300
Drer_086_2/1-160              ----------------D-----K-SLPD---YI-SG-----D---Q-E-LQELV-KSCHS 300
Pc_XP_025110547.1_4/1-160     ----------------------R-DIKE---EL-KD----AC---I-E-LHEVL-KDADN 300
Pc_XP_025111431.1/1-162       ----------------------R-DIHE---EL-KT----VC---W-E-LRNVL-ADAGN 300
Pc_XP_025110547.1_3/1-160     ----------------------T-NIED---EL-KS----VY---P-E-LQDVL-TDARQ 300
Pc_XP_025110548.1_4/1-160     ----------------------R-DIKE---EL-KD----AC---I-E-LHEVL-KDADN 300
Drer_052_3/1-162              ----------------N-----K-TIEQ---CL-KP-----G---S-P-LMKLI-EACGH 300
Drer_039_1/1-162              ----------------N-----T-TIDQ---CL-RP-----G---S-V-VRKLI-EACGN 300
Drer_053_1/1-162              ----------------R-----Q-TLHQ---YI-CE-----S---A-D-LWALL-SQCGR 300
Drer_041_1/1-162              ----------------G-----E-SVEE---FI-KE-----S---E-A-LRSVV-QQCGD 300
Drer_038_1/1-162              ----------------D-----Q-LLYG---YI-SQ-----S---G-D-LWDLL-YECGA 300
Drer_062_2/1-162              ----------------N-----Q-TIKE---FL-KP-----G---S-V-VRQLL-ETCGN 300
My_XP_021359550.1/1-164       ----------N----DG-----V-TIQE---YV-NG----VP---E-E-LKNIL-RRCGH 300
Drer_083_3/1-162              ----------------N-----T-TIDQ---CL-RP-----G---S-V-VRKLI-EACGN 300
Drer_046_1/1-162              ----------------N-----K-SIEE---FL-KP-----G---S-P-LMNLI-EACGH 300
Drer_055_1/1-162              ----------------N-----K-SIEE---FL-KP-----G---S-P-LMNLI-EACGH 300
Pc_XP_025111477.1/1-162       ----------------------R-NIHE---EL-KT----VC---L-E-LRSVL-ADAGN 300
Bg_BGLB008951-PB/1-171        V---------------------G-SFED---WC-SQ----QE---G-A-FKSLV-QECRN 300
Pc_XP_025111478.1/1-162       ----------------------R-NIHE---EL-KT----VC---L-E-LRSVL-ADAGN 300
Pc_XP_025111474.1/1-162       ----------------------R-NIHE---EL-KT----VC---L-E-LRSVL-ADAGN 300
My_XP_021370669.1/1-165       ----------R----QL-----L-TEKQ---FL-KK----IP---Y-E-VDTFF-KLCKG 300
Pc_XP_025111476.1/1-162       ----------------------R-NIHE---EL-KT----VC---L-E-LRSVL-ADAGN 300
Pc_XP_025111475.1/1-162       ----------------------R-NIHE---EL-KT----VC---L-E-LRSVL-ADAGN 300
Pc_XP_025111456.1_2/1-160     ----------------------I-NIDE---EL-KA----VC---S-E-LKDVL-KEAGH 300
Pc_XP_025082573.1/1-163       ----------------------K-DLAE---EL-KT----VC---P-K-LQNVL-KDSSN 300
My_XP_021371815.1/1-169       ----------A----NE-----E-NLED---FM-KG----LS---S-E-CMEFI-KSCKG 300
My_XP_021371816.1/1-169       ----------A----NE-----E-NLED---FM-KG----LS---S-E-CMEFI-KSCKG 300
My_XP_021365603.1/1-165       ----------K----RK-----Q-SFEE---FL-QT----IP---P-P-LKVIM-KKSNK 300
Pc_XP_025083386.1/1-165       ---------------FK-----D-AQQN---TQ-RP----LP---P-N-LVRVM-REAGE 300
Pc_XP_025111101.1/1-164       ---------------LQ-----E-FLEN---SE-QP----PP---P-K-LIEVL-KEAAD 300
Drer_073_1/1-161              ----------------------C-TIEE---YV-DV-----S---E-N-LKEII-RRCGG 300
Bg_BGLB006281-PB/1-176        S---------ED--EKP-----I-SFKE---WC-LEL--KHP--VG---IAQLF-EECQY 300
Pc_XP_025082572.1_2/1-163     ----------------------K-DLAE---EL-KT----VC---P-E-LKNVL-RDSNN 300
Drer_027_1/1-161              ----------------K-----K-TIEE---YL-AP-----G---S-A-LMSLI-EQCGN 300
Pc_XP_025110382.1/1-170       N---------Q----MQ-----A-ALKE---EI-DK----GS---E-L-LKDVV-RDVCN 300
Pc_XP_025110383.1/1-170       N---------Q----MQ-----A-ALKE---EI-DK----GS---E-L-LKDVV-RDVCN 300
Pc_XP_025082573.1_2/1-163     ----------------------K-DLAE---EL-KT----VC---P-E-LKNVL-RDSNN 300
Pc_XP_025082572.1/1-163       ----------------------K-DLAE---EL-KT----VC---P-K-LQNVL-KDSSN 300
Bg_BGLB009641-PB_2/1-175      K--------------GN-----K-QFKV---WM-EE----QK---G-A-LSELLDKLVHY 300
Bg_BGLB034895-PA/1-175        K---------K----VK-----I-TFEE---WC-RR----EQ---G-E-LKTLF-RKCKN 300
Pc_XP_025111538.1/1-162       ----------------------R-DIHE---EL-KT----VS---W-E-LSSVL-ADAGN 300
Pc_XP_025111537.1/1-162       ----------------------R-DIHE---EL-KT----VS---W-E-LSSVL-ADAGN 300
Pc_XP_025111183.1/1-162       ----------------------R-NIQE---EL-KT----VC---W-E-LRNVL-ADAGG 300
Bg_BGLB030283-PA_2/1-172      D---------D----NQ-----I-PFED---WC-RE----QE---D-D-VKLLF-EECNF 300
Pc_XP_025111184.1/1-162       ----------------------R-NIQE---EL-KT----VC---W-E-LRNVL-ADAGG 300
Bg_BGLB022406-PA/1-173        K---------------G-----Q-TLND---WL-KD----QK---G-A-FEILI-KECKN 300
Pc_XP_025085173.1/1-164       ----------K----HN-----K-TIED---VL-ST----AP---D-G-LRKML-RECGN 300
Bg_BGLB029478-PA/1-159        ----------------------K-YAEG---WL-EK----QS---G-L-MKDLF-EECGK 300
Pc_XP_025085172.1/1-164       ----------K----HN-----K-TIED---VL-ST----AP---D-G-LRKML-RECGN 300
Pc_XP_025085181.1/1-165       ----------R----RK-----E-QIDD---VL-MK----AP---D-L-LHKVL-DECGH 300
Ac_XP_012944975.1/1-176       E---------E----EE--TPQK-TPLV---WC-RE----QN---N-T-FSCLV-KECGD 300
Pc_XP_025085171.1/1-164       ----------K----HN-----K-TIED---VL-ST----AP---D-G-LRKML-RECGN 300
Pc_XP_025085174.1/1-164       ----------K----HN-----K-TIED---VL-ST----AP---D-G-LRKML-RECGN 300
Ppat_007_1/1-159              ----------------G-----V-DYTE---FV-NN----SA-----A-LRAAIRQEAGK 300
Ppat_002_1/1-154              ----------------------V-TYSE---FV-SR----SA-----A-LRNIILKESRK 300
Drer_006_2/1-162              ----------------N-----T-TIEE---FL-TK-----N---K-C-IKEIV-DQCKG 300
Drer_093_1/1-161              ----------------D-----Q-TIEE---FV-HS---------P-K-LKQLV-NKCRG 300
Bg_BGLB034455-PA/1-173        L---------E----SRL-SPEQ-AFSL---WC-EH----SG---E-N-FKSLI-KMVDD 300
Bg_BGLB030283-PA/1-170        T---------N----DDL----T-SLST---FL-EN----ET---G-D-LYSLY-IECNR 300
Hsap_008_1/1-161              ----------------------G-TEDK---YL------HES---D-T-LKTLL-NSIQH 300
Bg_BGLB017413-PA/1-172        E--------------DG-----V-TLKQ---WV-KE----QE---G-A-FAEAR-KECCD 300
Drer_020_2/1-162              ----------------G-----T-SIED---FI-EG-----N---R-S-LENLL-HQCGN 300
Drer_023_1/1-150              -------------------------------YV-IT-----S---R-S-EKPLL-QISKC 300
My_XP_021371817.1/1-166       ----------R----DG-----Q-TLNK---YI-SQ----LP---K-V-LRDTI-ASCKG 300
Bg_BGLB027157-PA/1-170        K---------------------D-KFKD---WI-QS----QK---G-V-LSDLV-KECNN 300
Bg_BGLB037141-PA/1-166        ----------------------C-NFTE---WC-LN----QT---G-D-FKNLY-DECGE 300
Bg_BGLB012387-PC/1-168        ----------------G-----T-NFQN---WV-LQ----QT---G-V-FVDLV-KECNN 300
Bg_BGLB014138-PB/1-170        K---------------------V-SFQD---WI-QS----QK---G-V-LSDLV-KECNN 300
Ec_RUS71590.1/1-177           E---------D----GD---ITG-TFMD---WC-RQ----QR---G-H-FRTIF-QEVQE 300
Drer_019_1/1-162              ----------------G-----S-RIED---YI-EG-----D---R-S-LQNLI-HQCGN 300
Pc_XP_025087412.1/1-165       ----------------R-----K-HHRD---EL--------E---K-L-MGQDF-FQLSS 300
Bg_BGLB032113-PA_2/1-175      DI--------G----DG-----M-TFEK---WC-AI----QK---G-P-FKDLM-AECGN 300
My_XP_021365591.1/1-164       ----------A----QD-----A-SFEE---YL-KT----IP---P-S-LEEII-GKCKE 300
Pc_XP_025086807.1/1-162       ----------------E-----R-DYGE---EL--------Q---K-L-LGQNF-PAISD 300
My_XP_021365592.1/1-164       ----------A----QD-----A-SFEE---YL-KT----IP---P-S-LEEII-GKCKE 300
Bg_BGLB008949-PB/1-171        S---------------------G-SFEE---WC-AK----QS---G-F-FHNLL-VDCGH 300
Ac_XP_005112733.1/1-176       K---------K----RG--RQPE-TFET---WC-RK----QS---G-H-VRSLM-DECDN 300
Bg_BGLB008944-PB/1-175        K---------S----EG-----V-NFKS---WC-AS----QP---G-K-FEELL-VECDH 300
Bg_BGLB032113-PA/1-175        YI--------R----DV-----M-TFEK---WC-AI----QE---G-P-LKELM-AECGN 300
Drer_022_1/1-150              -------------------------------YV-IT-----S---R-S-EKPLL-QISKC 300
Drer_009_1/1-150              ----------------------------------------IN---N-A-VNLLI-KECGG 300
Bg_BGLB022624-PA/1-175        EI--------G----DG-----M-TFEK---WC-AI----QE---G-P-LKELM-AECGN 300
Bg_BGLB003382-PB/1-168        ----------------------G-NFKT---WL-AN----QE---K-D-FETIL-NKCNR 300
Drer_033_1/1-162              ----------------G-----K-NIHT---FV-RD-----S---P-K-LLSFI-RTCDG 300
Drer_034_1/1-150              -------------------------------YV-IT-----S---R-S-VKSLL-QISKC 300
Ec_RUS71589.1/1-170           G---------N----SG-----L-TFNT---WV-GN----QT---G-F-FKKLC-QLCEY 300
Drer_002_2/1-143              ----------------------------------------AS---E-E-TQTVI-QSLSG 300
Pc_XP_025082385.1/1-163       ----------------------L-QVDT---VL-RT----VS---K-E-LQSVV-KDASG 300
Drer_074_1/1-161              ----------------------C-TIEE---YV-DV-----S---E-N-LKEII-RRCGG 300
Bg_BGLB005903-PB/1-173        P---------------G-----K-TIQE---WL-KE----QK---D-A-FKDLL-KECDF 300
Pc_XP_025083394.1/1-162       ----------------------R-DIHE---EL-KT----VC---W-E-LRSVL-ADAGN 300
My_XP_021365596.1/1-164       ----------A----QD-----A-SFEE---YL-KT----IP---P-S-LEEII-GKCKE 300
Drer_008_1/1-150              ----------------------------------------IN---N-A-VNLLI-KECGG 300
Bg_BGLB024015-PA/1-170        K---------------------V-SFQD---WI-QS----QK---G-V-LSDLV-KECNN 300
Drer_040_1/1-162              ----------------G-----K-NIHT---FV-RD-----S---P-K-LLSFI-RTCKG 300
Drer_018_1/1-148              ----------------------------------------IN---N-A-VNLLI-KECGG 300
Bg_BGLB007185-PB/1-172        L---------------N-----T-SFKD---WC-QG----QS---G-V-FLELV-KECNN 300
Bg_BGLB039329-PA_2/1-174      Q--------------QE-----K-QFKD---WM-AE----QK---E-E-LGQLF-SLVQY 300
Bg_BGLB023073-PA/1-174        Q--------------QE-----K-QFKD---WM-AE----QT---E-D-LGQLF-SLVQY 300
Ec_RUS77762.1/1-174           K---------K----SG-----V-VFQN---WV-HQ----QG---K-D-FKDLL-EEFGG 300
Bg_BGLB023073-PA_2/1-174      I--------------YG-----L-RFLL---WL-QN----QK---T-D-LAHLL-SLVKY 300
Bg_BGLB029478-PA_2/1-173      E---------D----EK-----T-DFKE---WC-SQ----ED---G-E-IQILF-RECNN 300
My_XP_021367951.1/1-167       ----------E----DG-----D-DVEE---YI-SN----LS---D-D-CKKFI-KSCKG 300
Pc_XP_025110026.1/1-170       D---------E----MR-----Q-ALER---QI-AA----AG---D-E-LRLLL-QDVSN 300
Pc_XP_025111445.1_3/1-170     N---------G----MQ-----G-YLKE---QL-ST----AP---K-N-LKEVL-RDANN 300
Drer_100_1/1-162              ----------------G-----G-SVEE---LI-EE-----N---C-T-ARSVV-QQCGG 300
Drer_061_2/1-161              ----------------------T-PIEE---FL-AN-----N---E-E-MRALA-EQCKG 300
Drer_026_2/1-162              ----------------E-----K-TIEQ---FL-QD-----D---P-G-LKELV-ESCGK 300
Hsap_006_1/1-162              ----------------G-----G-SLMD---YM-HD-----N---K-A-LSKLV-AACGG 300
Pc_XP_025087903.1/1-164       ----------R----EK-----K-TPED---LV-KY----IG---D-D-FSVLL-NDCNR 300
Ac_XP_005098739.2/1-169       R---------N-----L-----E-TFDL---WC-RR----QT---S-K-LGHLL-ESVRY 300
Pc_XP_025110025.1/1-170       D---------E----MR-----Q-ALER---QI-AA----AG---D-E-LRLLL-QDVSN 300
Drer_059_2/1-162              ----------------E-----K-TIEQ---FL-QD-----D---P-N-LKELV-ESCGK 300
Pc_XP_025085179.1/1-164       ----------R----SG-----M-SMKQ---MF-MK----SP---E-Y-LTTLI-KACKN 300
Pc_XP_025085180.1/1-164       ----------R----SG-----M-SMKQ---MF-MK----SP---E-Y-LTTLI-KACKN 300
Drer_072_1/1-161              ----------------------N-TLEK---FI-SE-----T---E-E-LKTLV-QKYDQ 300
Ac_XP_012938541.1/1-166       N---------------G-----T-PFEE---YC-KN----VD---G-P-MRQLF-GMFGG 300
Bg_BGLB032825-PA/1-170        K---------------------V-NFQD---WI-QS----QK---G-V-LSDLV-KECNN 300
Pc_XP_025087413.1/1-165       ----------------R-----K-NHRD---EL--------E---R-L-MGQDF-FQLSS 300
Drer_066_1/1-162              ----------------N-----K-TIHQ---CL-KA-----G---P-S-LMNLI-EACGH 300
My_XP_021365588.1/1-164       ----------E----QD-----T-SFEE---YL-KT----IP---P-S-LEEIL-GKCKK 300
My_XP_021344399.1/1-164       ----------E----QD-----T-SFEE---YL-KT----IP---P-S-LEEIL-GKCKK 300
Pc_XP_025083383.1/1-169       G---------S----RM-----D-KLTH---KI-TT----AP---P-N-LMEVL-KDVEN 300
Pc_XP_025083382.1/1-169       G---------S----RM-----D-KLTH---KI-TT----AP---P-N-LMEVL-KDVEN 300
Cv_XP_022332192.1/1-155       ----------------E-----S-TVDE---FL-NA-----N---S-T-LKAFL-KKTED 300
Cv_XP_022332608.1/1-155       ----------------E-----S-TVDE---FL-NA-----N---S-T-LKAFL-KKTED 300
Lg_XP_009064072.1/1-164       ---------------CK-----G-SISK---FV-RG----SA---S-E-LRNLI-ELCGN 300
Cv_XP_022332193.1/1-155       ----------------E-----S-TVDE---FL-NA-----N---S-T-LKAFL-KKTED 300
Ac_XP_012938541.1_2/1-174     E---------RV-GAPD-----V-PFKR---WC-SE----RT---G-E-IQDWL-HAFQH 300
Bg_BGLB028578-PA/1-176        P---------NS---TNL----KGDFEL---WC-QN----HT---R-G-FKDLV-SKVNN 300
Ec_RUS72941.1/1-172           E---------D----TD-----V-TFNS---WC-KS----QT---G-T-FSKLL-RECQG 300
Cv_XP_022332609.1/1-155       ----------------E-----S-TVDE---FL-NA-----N---S-T-LKAFL-KKTED 300
Drer_006_1/1-155              ------------------------SKEW---ML-FM----LS---A-E-FQELV-GHFRG 300
Cv_XP_022332610.1/1-155       ----------------E-----S-TVDE---FL-NA-----N---S-T-LKAFL-KKTED 300
Cv_XP_022296099.1/1-177       SKDTAE-TDQN----LD-----L-LFKA---TL-EK-----S---P-D-LYQMT-AQCKN 300
Drer_070_1/1-162              ----------------R-----K-TLAA---YI-RE-----S---D-E-LQALV-DECGG 300
Drer_047_1/1-162              ----------------G-----K-PLED---YI-SQ-----S---S-D-LQKVI-DICDG 300
Drer_097_1/1-162              ----------------G-----K-AAND---VI-AC-----D---I-E-LREFI-HKCSG 300
Drer_071_1/1-162              ----------------R-----K-TLAA---YI-RE-----S---D-E-LQALV-DECGG 300
My_XP_021365588.1_2/1-165     ----------A----KD-----M-SFEE---FL-KK----IP---S-S-LEEII-GKCNK 300
Drer_088_1/1-161              ----------------G-----Q-TIEE---FV-KS---------P-K-LQELV-NKCGG 300
Bg_BGLB031429-PA/1-167        T---------QC----------Q-SIDE---WW-GK----QV---G-E-FKTII-DKCQG 300
[truncated: 43,555 more chars]
